# Supplementary material for: A Poly(Lactic-co-Glycolic) Acid Nanovaccine Based on Chimeric Peptides from Different Leishmania infantum Proteins Induces Dendritic Cells Maturation and Promotes Peptide-Specific IFNγ-Producing CD8+ T Cells Essential for the Protection against Experimental Visceral Leishmaniasis
Source: Front Immunol. 2017 Jun 13;8:684. doi: 10.3389/fimmu.2017.00684 (PMC5468442; doi:10.3389/fimmu.2017.00684)
Supplement: Supplementary file 2 [file Data_Sheet_2.XLSX]

## Sheet: Mix A GO
ID	Description	GeneRatio	P Value	P Adjusted	Up-regulated	Down-regulated
GO:0001819	positive regulation of cytokine production	54/744	1.42451e-21	5.91597e-18	Src, Tnfsf9, Il12b, Mif, Il23r, Cd40, Cd244, Irf8, Ido1, Gbp5, Cd28, Il6, Flt3, Ptgs2, Cyp1b1	Ccr2, Tlr8, Ccr5, Tlr3, Il17ra, Il1rl2, Nlrp3, Hgf, Clec5a, P2rx7, Csf1r, Fgr, Il6ra, AF251705, Ptpn22, Thbs1, Il18, Tlr2, C3, Trim16, Fcgr3, C5ar1, Mapk14, C3ar1, Cd14, Cd84, Ddx58, Ddx60, Spn, Ltb, Tlr7, Sash3, Il1b, Nlrp1a, Rab7b, Il1f9, Il18r1, Pycard, Adora2b
GO:0050663	cytokine secretion	37/744	2.38016e-20	4.9424e-17	Src, Mif, Tnfrsf4, Cd244, Gbp5, Tnfrsf9, Il6, Flt3	Fn1, Tlr8, Ccr5, Trem1, Il17ra, Nlrp3, Clec5a, P2rx7, Csf1r, Fgr, AF251705, Ptpn22, Tlr2, Tnfrsf21, Trim16, Trem3, Lcp2, Mapk14, Cd14, Cd84, C5ar2, Nlrc4, Chil1, Il1b, Nlrp1a, Notch1, Notch2, Abca1, Pycard
GO:0002694	regulation of leukocyte activation	56/744	1.8953e-18	2.62373e-15	Irs2, Tnfsf9, Pla2g2d, Il12b, Mif, Il2ra, Tnfrsf4, Cd200, Casp3, Cd40, Cd244, Pdcd1lg2, Ido1, Cd28, Il6, Flt3	Ccr2, Itgal, Axl, Igf1, Il1rl2, Nlrp3, Slfn1, Fgr, Vsir, Ptpn22, Thbs1, Il18, Tnfrsf21, Nfam1, Tnfaip8l2, Cd300lb, Mertk, Hfe, Fcgr2b, Tspan32, Pag1, Cd84, Cd300a, Spn, Gsn, Sash3, Milr1, Il1b, Tgfbr2, Tespa1, Ikzf1, Tnfsf13b, Pram1, Rac2, Cnr2, Lyst, Lst1, Inpp5d, Pycard, Adora2b
GO:0097529	myeloid leukocyte migration	32/744	1.46027e-17	1.2674e-14	Kit, Csf1, Cxcl3	Ccr2, Retnlg, Trem1, Il17ra, Cx3cr1, Cxcr2, Csf3r, Sell, Mtus1, Cmklr1, Thbs1, Itgam, Trem3, Fcgr3, C5ar1, Ccl6, Ccr1, Ptpro, S100a9, C3ar1, Cd300a, C5ar2, Il1b, Cxcl10, Camk1d, S100a8, Rac2, P2ry12, Mitf
GO:0050865	regulation of cell activation	57/744	1.52588e-17	1.2674e-14	Irs2, Tnfsf9, Pla2g2d, Il12b, Mif, Il2ra, Tnfrsf4, Cd200, Casp3, Cd40, Cd244, Pdcd1lg2, Ido1, Cd28, Il6, Flt3	Ccr2, Itgal, Axl, Igf1, Il1rl2, Nlrp3, Slfn1, Fgr, Vsir, Ptpn22, Thbs1, Il18, Apoe, Tnfrsf21, Nfam1, Tnfaip8l2, Cd300lb, Mertk, Hfe, Fcgr2b, Tspan32, Pag1, Cd84, Cd300a, Spn, Gsn, Sash3, Milr1, Il1b, Tgfbr2, Tespa1, Ikzf1, Tnfsf13b, Pram1, Rac2, Cnr2, Lyst, Lst1, Inpp5d, Pycard, Adora2b
GO:0050900	leukocyte migration	41/744	3.34827e-17	2.31756e-14	Kit, Csf1, Hist1h2ba, Ppbp, Cxcl3	Ccr2, Retnlg, Trem1, Mmp9, Il17ra, Cx3cr1, Cxcr2, Csf3r, Sell, Mtus1, Stk10, Cmklr1, Ptpn22, Thbs1, Tlr2, Itgam, Trem3, Fcgr3, C5ar1, Ccl6, Ccr1, Ptpro, S100a9, C3ar1, Cd300a, C5ar2, Il1b, Cxcl10, F7, Camk1d, S100a8, Rac2, P2ry12, Lyst, Pycard, Mitf
GO:0050727	regulation of inflammatory response	41/744	1.14488e-16	6.7924e-14	Il12b, Mif, Il2ra, Stk39, Dusp10, Ier3, Ido1, Gbp5, Cd28, Il6, Ptgs2	Ccr2, Ccr5, Tlr3, Il17ra, Fcgr1, Cx3cr1, Il1rl2, Nlrp3, Hgf, Aoah, Nt5e, Tlr2, Apoe, Tnfaip8l2, C3, Fcgr3, Ccl6, Mefv, Siglece, Fcgr2b, Mapk14, Tgm2, S100a9, Alox5ap, Spn, Il1b, S100a8, Cnr2, Pycard, Adora2b
GO:0030595	leukocyte chemotaxis	32/744	2.20529e-16	1.14482e-13	Kit, Csf1, Ppbp, Cxcl3	Ccr2, Retnlg, Trem1, Il17ra, Cx3cr1, Cxcr2, Csf3r, Sell, Mtus1, Cmklr1, Thbs1, Itgam, Trem3, Fcgr3, C5ar1, Ccl6, Ccr1, Ptpro, S100a9, C3ar1, C5ar2, Il1b, Cxcl10, F7, Camk1d, S100a8, Rac2, Lyst
GO:1903034	regulation of response to wounding	49/744	4.06959e-16	1.87789e-13	Il12b, Mif, Il2ra, Stk39, Dusp10, Ier3, P2rx5, Ido1, Gbp5, Cd28, Il6, Clasp2, Ptgs2	Ccr2, Ccr5, Tlr3, Il17ra, Fcgr1, Cx3cr1, Il1rl2, Nlrp3, Hgf, Aoah, Nt5e, Thbs1, Tlr2, Pros1, Apoe, Tnfaip8l2, C3, Fcgr3, Ccl6, Mefv, Siglece, Fcgr2b, Mapk14, Tgm2, S100a9, Alox5ap, Klf4, Spn, Gsn, Il1b, F7, S100a8, Cnr2, Pycard, Adora2b, Psg23
GO:0002274	myeloid leukocyte activation	31/744	8.08478e-16	3.35761e-13	Kit, Tnfsf9, Cd200, Cd244, Ndrg1	Ccr2, Tlr8, Tlr3, Cx3cr1, Cxcr2, Fgr, Thbs1, Tlr2, Pilrb1, Cd300lb, Lcp2, Fcgr3, Tspan32, Myo1f, Cd84, Cd300a, Tlr7, Milr1, Tgfbr2, Pram1, Rac2, Notch2, Cnr2, Pycard, Adora2b, Rhoh
GO:0060326	cell chemotaxis	35/744	7.46813e-15	2.81956e-12	Kit, Eng, Csf1, Ppbp, Cxcl3	Ccr2, Retnlg, Trem1, Il17ra, Cx3cr1, Hgf, Cxcr2, Csf3r, Sell, Mtus1, Cmklr1, Thbs1, Itgam, Trem3, Fcgr3, C5ar1, Ccl6, Ccr1, Ptpro, S100a9, C3ar1, C5ar2, Il1b, Cxcl10, F7, Notch1, Camk1d, S100a8, Rac2, Lyst
GO:0006935	chemotaxis	53/744	1.01168e-14	3.31232e-12	Kit, Chl1, Mif, Eng, Flrt2, Scn1b, Csf1, Sema6c, Dpysl5, Ppbp, Amot, Cxcr5, Tpbgl, Ccr4, Cxcl3	Ccr2, Fn1, Retnlg, Ccr5, Trem1, Fpr1, Fpr2, Il17ra, Cx3cr1, Hgf, Cxcr2, Csf3r, Sell, Cysltr1, Csf1r, Mtus1, Cmklr1, Thbs1, Itgam, Trem3, Fcgr3, C5ar1, Ccl6, Ccr1, Ptpro, S100a9, C3ar1, C5ar2, Plxnb2, Il1b, Cxcl10, F7, Notch1, Camk1d, S100a8, Rac2, Lyst, Evl
GO:0051249	regulation of lymphocyte activation	46/744	1.12183e-14	3.31232e-12	Irs2, Tnfsf9, Pla2g2d, Il12b, Mif, Il2ra, Tnfrsf4, Casp3, Cd40, Cd244, Pdcd1lg2, Ido1, Cd28, Il6, Flt3	Ccr2, Itgal, Axl, Igf1, Il1rl2, Nlrp3, Slfn1, Vsir, Ptpn22, Il18, Tnfrsf21, Nfam1, Tnfaip8l2, Mertk, Hfe, Fcgr2b, Pag1, Cd300a, Spn, Gsn, Sash3, Il1b, Tgfbr2, Tespa1, Ikzf1, Tnfsf13b, Rac2, Lyst, Lst1, Inpp5d, Pycard
GO:0032944	regulation of mononuclear cell proliferation	33/744	1.18288e-14	3.31232e-12	Irs2, Tnfsf9, Pla2g2d, Il12b, Mif, Il2ra, Tnfrsf4, Csf1, Casp3, Cd40, Cd244, Pdcd1lg2, Ido1, Cd28, Il6	Ccr2, Itgal, Igf1, Slfn1, Vsir, Ptpn22, Il18, Tnfrsf21, Fcgr2b, Cd300a, Spn, Sash3, Il1b, Tnfsf13b, Rac2, Lst1, Inpp5d, Pycard
GO:0042330	taxis	53/744	1.19636e-14	3.31232e-12	Kit, Chl1, Mif, Eng, Flrt2, Scn1b, Csf1, Sema6c, Dpysl5, Ppbp, Amot, Cxcr5, Tpbgl, Ccr4, Cxcl3	Ccr2, Fn1, Retnlg, Ccr5, Trem1, Fpr1, Fpr2, Il17ra, Cx3cr1, Hgf, Cxcr2, Csf3r, Sell, Cysltr1, Csf1r, Mtus1, Cmklr1, Thbs1, Itgam, Trem3, Fcgr3, C5ar1, Ccl6, Ccr1, Ptpro, S100a9, C3ar1, C5ar2, Plxnb2, Il1b, Cxcl10, F7, Notch1, Camk1d, S100a8, Rac2, Lyst, Evl
GO:0070486	leukocyte aggregation	50/744	1.74225e-14	4.52222e-12	Kit, Tnfsf9, Pla2g2d, Il12b, Il2ra, Tnfrsf4, Casp3, Cd244, Pdcd1lg2, Ido1, Tcf7, Mpzl2, Cd28, Il6, Flt3	Ccr2, Itgal, Igf1, Il1rl2, Nlrp3, Slfn1, P2rx7, Fcgr4, Stk10, Vsir, Ptpn22, Il18, Bmx, Itgam, Tnfrsf21, Tnfaip8l2, Hfe, Zfp36l2, Pag1, S100a9, Cd300a, Spn, Gsn, Sash3, Il1b, Tgfbr2, Tespa1, Ikzf1, Tnfsf13b, S100a8, Rac2, Il18r1, Pycard, Lepr, Rhoh
GO:0002443	leukocyte mediated immunity	41/744	1.85871e-14	4.54071e-12	Kit, Il12b, Il23r, Cd40, Emp2, Cd96, Pvr, Cd28	Ccr2, Trem1, C1qb, Tlr3, C1qc, Fcgr1, Nlrp3, P2rx7, Fgr, Vsir, Treml4, Tlr2, C3, Trem3, Cd300lb, Fcgr3, Klrd1, Hfe, Fcgr2b, C1qa, Myo1f, Cd84, Cd300a, Spn, Sh2d1b1, C1rl, Sash3, Milr1, Pram1, Rac2, Lyst, Inpp5d, Adora2b
GO:0070663	regulation of leukocyte proliferation	33/744	3.74185e-14	8.63327e-12	Irs2, Tnfsf9, Pla2g2d, Il12b, Mif, Il2ra, Tnfrsf4, Csf1, Casp3, Cd40, Cd244, Pdcd1lg2, Ido1, Cd28, Il6	Ccr2, Itgal, Igf1, Slfn1, Vsir, Ptpn22, Il18, Tnfrsf21, Fcgr2b, Cd300a, Spn, Sash3, Il1b, Tnfsf13b, Rac2, Lst1, Inpp5d, Pycard
GO:0007159	leukocyte cell-cell adhesion	51/744	4.40772e-14	9.43906e-12	Kit, Tnfsf9, Pla2g2d, Il12b, Il2ra, Tnfrsf4, Casp3, Cd244, Pdcd1lg2, Ido1, Tcf7, Mpzl2, Cd28, Il6, Flt3	Ccr2, Itgal, Igf1, Il1rl2, Nlrp3, Slfn1, P2rx7, Fcgr4, Stk10, Nt5e, Vsir, Ptpn22, Il18, Bmx, Itgam, Tnfrsf21, Tnfaip8l2, Hfe, Zfp36l2, Pag1, S100a9, Cd300a, Spn, Gsn, Sash3, Il1b, Tgfbr2, Tespa1, Ikzf1, Tnfsf13b, S100a8, Rac2, Il18r1, Pycard, Lepr, Rhoh
GO:0050778	positive regulation of immune response	49/744	4.54566e-14	9.43906e-12	Il12b, Mif, Il23r, Plcl2, Cd40, Pvr, Ido1, Gbp5, Cd28, Il6	Ccr2, Tlr8, C1qb, Tlr3, Cfp, C1qc, Fcgr1, Nlrp3, P2rx7, Fgr, Ptpn22, Tlr2, Tnfrsf21, Nfam1, C3, Themis2, Lcp2, Fcgr3, C5ar1, C1qa, C3ar1, Cd14, Ddx58, Cd300a, Ddx60, Klhl6, Nlrc4, Tlr7, Lpxn, Sh2d1b1, C1rl, Sash3, Tespa1, Tnfsf13b, Prkcb, Rab7b, Prkch, Pycard, Adora2b
GO:0002683	negative regulation of immune system process	45/744	4.89892e-14	9.68819e-12	Pla2g2d, Il12b, Mif, Tapbpl, Il2ra, Tnfrsf4, Dusp10, Cd200, Plcl2, Casp3, Pdcd1lg2, Gpr55, Cd96, Ido1, Flt3	Ccr2, Axl, C1qc, Cxcr2, Slfn1, Vsir, Ptpn22, Thbs1, Il18, Pilrb1, Tnfrsf21, Tnfaip8l2, Mertk, Hfe, Ccr1, Fcgr2b, Tspan32, Pag1, Cd84, Cd300a, C5ar2, Spn, Lpxn, Sh2d1b1, Olfm4, Milr1, Notch1, Rab7b, Cnr2, Inpp5d
GO:0050670	regulation of lymphocyte proliferation	32/744	5.45902e-14	1.03051e-11	Irs2, Tnfsf9, Pla2g2d, Il12b, Mif, Il2ra, Tnfrsf4, Casp3, Cd40, Cd244, Pdcd1lg2, Ido1, Cd28, Il6	Ccr2, Itgal, Igf1, Slfn1, Vsir, Ptpn22, Il18, Tnfrsf21, Fcgr2b, Cd300a, Spn, Sash3, Il1b, Tnfsf13b, Rac2, Lst1, Inpp5d, Pycard
GO:0030335	positive regulation of cell migration	47/744	5.8176e-14	1.05046e-11	Irs2, Kit, Src, Mdm2, Mif, Csf1, Sema6c, Plet1, Rras2, Tcaf2, Ppbp, Amot, Clasp2, Ptgs2, Cxcl3, Cyp1b1	Ccr2, Fn1, Ccr5, Mmp9, Igf1, P2ry6, Hgf, Cxcr2, Sell, Csf1r, Fgr, Cmklr1, Thbs1, Il18, Tlr2, Dock5, C5ar1, Ccr1, C3ar1, Myo1f, Pak1, Il1b, Cxcl10, Tgfbr2, F7, Dab2, Notch1, Camk1d, Rac2, Angptl3, Pycard
GO:0050707	regulation of cytokine secretion	28/744	6.58842e-14	1.14007e-11	Src, Mif, Tnfrsf4, Cd244, Tnfrsf9, Il6, Flt3	Fn1, Tlr8, Ccr5, Il17ra, Nlrp3, Clec5a, P2rx7, Csf1r, Fgr, AF251705, Ptpn22, Tlr2, Tnfrsf21, Trim16, Mapk14, Cd14, Cd84, C5ar2, Il1b, Nlrp1a, Pycard
GO:0032943	mononuclear cell proliferation	38/744	1.35403e-13	2.24932e-11	Irs2, Tnfsf9, Pla2g2d, Il12b, Mif, Il2ra, Tnfrsf4, Csf1, Plcl2, Casp3, Cd40, Cd244, Pdcd1lg2, Ido1, Cd28, Il6, Flt3	Ccr2, Itgal, Igf1, Slfn1, P2rx7, Fcgr4, Vsir, Ptpn22, Il18, Itgam, Tnfrsf21, Fcgr2b, Cd300a, Spn, Sash3, Il1b, Tnfsf13b, Rac2, Lst1, Inpp5d, Pycard
GO:0032103	positive regulation of response to external stimulus	38/744	1.51268e-13	2.34256e-11	Mif, Csf1, Ido1, Gbp5, Ppbp, Cd28, Il6, Ptgs2, Ccr4, Cxcl3	Ccr2, Fn1, Ccr5, Tlr3, Il17ra, Fcgr1, Cxcr2, Sell, Cmklr1, Thbs1, Tlr2, C3, Fcgr3, C5ar1, Ccl6, Ccr1, Tgm2, S100a9, C3ar1, Alox5ap, Ddx60, Il1b, Cxcl10, F7, Camk1d, S100a8, Rac2, Adora2b
GO:0071593	lymphocyte aggregation	48/744	1.52297e-13	2.34256e-11	Kit, Tnfsf9, Pla2g2d, Il12b, Il2ra, Tnfrsf4, Casp3, Cd244, Pdcd1lg2, Ido1, Tcf7, Mpzl2, Cd28, Il6, Flt3	Ccr2, Itgal, Igf1, Il1rl2, Nlrp3, Slfn1, P2rx7, Fcgr4, Stk10, Vsir, Ptpn22, Il18, Bmx, Itgam, Tnfrsf21, Tnfaip8l2, Hfe, Zfp36l2, Pag1, Cd300a, Spn, Gsn, Sash3, Il1b, Tgfbr2, Tespa1, Ikzf1, Tnfsf13b, Rac2, Il18r1, Pycard, Lepr, Rhoh
GO:2000147	positive regulation of cell motility	47/744	1.82596e-13	2.70828e-11	Irs2, Kit, Src, Mdm2, Mif, Csf1, Sema6c, Plet1, Rras2, Tcaf2, Ppbp, Amot, Clasp2, Ptgs2, Cxcl3, Cyp1b1	Ccr2, Fn1, Ccr5, Mmp9, Igf1, P2ry6, Hgf, Cxcr2, Sell, Csf1r, Fgr, Cmklr1, Thbs1, Il18, Tlr2, Dock5, C5ar1, Ccr1, C3ar1, Myo1f, Pak1, Il1b, Cxcl10, Tgfbr2, F7, Dab2, Notch1, Camk1d, Rac2, Angptl3, Pycard
GO:0001818	negative regulation of cytokine production	31/744	2.15157e-13	3.0812e-11	Il12b, Tspo, Tnfrsf4, Il23r, Pdcd1lg2, Gpnmb, Cd96, Ido1, Tnfrsf9, Il6, Flt3, Ndrg2	Fn1, Axl, Nlrp3, Hgf, Vsir, Cmklr1, Ptpn22, Thbs1, Tlr2, Tnfrsf21, Hfe, Mefv, Fcgr2b, Cd84, C5ar2, Klf4, Sh2d1b1, Inpp5d, Pycard
GO:0040017	positive regulation of locomotion	48/744	2.51958e-13	3.48794e-11	Irs2, Kit, Src, Mdm2, Mif, Csf1, Sema6c, Plet1, Rras2, Tcaf2, Ppbp, Amot, Clasp2, Ptgs2, Ccr4, Cxcl3, Cyp1b1	Ccr2, Fn1, Ccr5, Mmp9, Igf1, P2ry6, Hgf, Cxcr2, Sell, Csf1r, Fgr, Cmklr1, Thbs1, Il18, Tlr2, Dock5, C5ar1, Ccr1, C3ar1, Myo1f, Pak1, Il1b, Cxcl10, Tgfbr2, F7, Dab2, Notch1, Camk1d, Rac2, Angptl3, Pycard
GO:0051272	positive regulation of cellular component movement	47/744	4.25732e-13	5.70343e-11	Irs2, Kit, Src, Mdm2, Mif, Csf1, Sema6c, Plet1, Rras2, Tcaf2, Ppbp, Amot, Clasp2, Ptgs2, Cxcl3, Cyp1b1	Ccr2, Fn1, Ccr5, Mmp9, Igf1, P2ry6, Hgf, Cxcr2, Sell, Csf1r, Fgr, Cmklr1, Thbs1, Il18, Tlr2, Dock5, C5ar1, Ccr1, C3ar1, Myo1f, Pak1, Il1b, Cxcl10, Tgfbr2, F7, Dab2, Notch1, Camk1d, Rac2, Angptl3, Pycard
GO:0046651	lymphocyte proliferation	37/744	5.25168e-13	6.47207e-11	Irs2, Tnfsf9, Pla2g2d, Il12b, Mif, Il2ra, Tnfrsf4, Plcl2, Casp3, Cd40, Cd244, Pdcd1lg2, Ido1, Cd28, Il6, Flt3	Ccr2, Itgal, Igf1, Slfn1, P2rx7, Fcgr4, Vsir, Ptpn22, Il18, Itgam, Tnfrsf21, Fcgr2b, Cd300a, Spn, Sash3, Il1b, Tnfsf13b, Rac2, Lst1, Inpp5d, Pycard
GO:0042110	T cell activation	47/744	5.45858e-13	6.47207e-11	Kit, Tnfsf9, Pla2g2d, Il12b, Il2ra, Tnfrsf4, Casp3, Cd244, Pdcd1lg2, Ido1, Tcf7, Mpzl2, Cd28, Il6, Flt3	Ccr2, Itgal, Igf1, Il1rl2, Nlrp3, Slfn1, P2rx7, Fcgr4, Vsir, Ptpn22, Il18, Bmx, Itgam, Tnfrsf21, Tnfaip8l2, Hfe, Zfp36l2, Pag1, Cd300a, Spn, Gsn, Sash3, Il1b, Tgfbr2, Tespa1, Ikzf1, Tnfsf13b, Rac2, Il18r1, Pycard, Lepr, Rhoh
GO:0070489	T cell aggregation	47/744	5.45858e-13	6.47207e-11	Kit, Tnfsf9, Pla2g2d, Il12b, Il2ra, Tnfrsf4, Casp3, Cd244, Pdcd1lg2, Ido1, Tcf7, Mpzl2, Cd28, Il6, Flt3	Ccr2, Itgal, Igf1, Il1rl2, Nlrp3, Slfn1, P2rx7, Fcgr4, Vsir, Ptpn22, Il18, Bmx, Itgam, Tnfrsf21, Tnfaip8l2, Hfe, Zfp36l2, Pag1, Cd300a, Spn, Gsn, Sash3, Il1b, Tgfbr2, Tespa1, Ikzf1, Tnfsf13b, Rac2, Il18r1, Pycard, Lepr, Rhoh
GO:0070661	leukocyte proliferation	38/744	5.49449e-13	6.47207e-11	Irs2, Tnfsf9, Pla2g2d, Il12b, Mif, Il2ra, Tnfrsf4, Csf1, Plcl2, Casp3, Cd40, Cd244, Pdcd1lg2, Ido1, Cd28, Il6, Flt3	Ccr2, Itgal, Igf1, Slfn1, P2rx7, Fcgr4, Vsir, Ptpn22, Il18, Itgam, Tnfrsf21, Fcgr2b, Cd300a, Spn, Sash3, Il1b, Tnfsf13b, Rac2, Lst1, Inpp5d, Pycard
GO:0002237	response to molecule of bacterial origin	39/744	5.61027e-13	6.47207e-11	Il12b, Mif, Tnfrsf4, Dusp10, Il23r, Cd40, Cd96, Irf8, Ido1, Ppbp, Tnfrsf9, Il6, Ptgs2, Cxcl3	Mrc1, Axl, Nlrp3, P2rx7, Fcgr4, Ptpn22, Il18, Tlr2, Tnfrsf21, Mgst1, Cd300lb, C5ar1, Trem2, Fcgr2b, Mapk14, Cd14, Cd84, Mir15a, Wfdc21, Il1b, Cxcl10, Cnr2, Abca1, Pycard, Mir501
GO:0006909	phagocytosis	28/744	6.33544e-13	7.11111e-11	Irf8	Ccr2, Sirpb1a, Axl, Fcgr1, P2rx7, Fgr, Lrp1, Treml4, Thbs1, Pros1, C3, Pld4, Fcgr3, Mertk, Siglece, Trem2, Cd302, Fcgr2b, Tgm2, Marco, Cd300a, Gsn, Il1b, Camk1d, Pot1b, Abca1, Pycard
GO:0006897	endocytosis	50/744	7.52875e-13	8.22813e-11	Syt2, Src, Ston2, Cltb, Irf8, Ramp3	Ccr2, Mrc1, Sirpb1a, Axl, Siglec1, Fcgr1, Cxcr2, P2rx7, Fgr, Lrp1, Asgr2, Unc119, Treml4, Thbs1, Pros1, Apoe, Sorl1, C3, Pld4, Fcgr3, Mertk, Hfe, Siglece, Trem2, Cd302, Fcgr2b, Tgm2, Cd14, Marco, Pstpip1, Cd300a, Lrrk2, Msr1, Gsn, Il1b, Tgfbr2, Sort1, Dab2, Camk1d, Pot1b, Ramp1, Ehd4, Abca1, Pycard
GO:0050863	regulation of T cell activation	34/744	2.45583e-12	2.61514e-10	Tnfsf9, Pla2g2d, Il12b, Il2ra, Casp3, Cd244, Pdcd1lg2, Ido1, Cd28, Il6	Ccr2, Itgal, Igf1, Il1rl2, Nlrp3, Slfn1, Vsir, Ptpn22, Il18, Tnfrsf21, Tnfaip8l2, Hfe, Pag1, Cd300a, Spn, Gsn, Sash3, Il1b, Tgfbr2, Tespa1, Ikzf1, Tnfsf13b, Rac2, Pycard
GO:0071621	granulocyte chemotaxis	21/744	3.04913e-12	3.16575e-10	Csf1, Cxcl3	Trem1, Il17ra, Cxcr2, Csf3r, Sell, Cmklr1, Thbs1, Itgam, Trem3, Fcgr3, C5ar1, Ccl6, S100a9, C3ar1, C5ar2, Il1b, Camk1d, S100a8, Rac2
GO:0097530	granulocyte migration	22/744	3.41044e-12	3.45453e-10	Csf1, Cxcl3	Trem1, Il17ra, Cxcr2, Csf3r, Sell, Cmklr1, Thbs1, Itgam, Trem3, Fcgr3, C5ar1, Ccl6, S100a9, C3ar1, Cd300a, C5ar2, Il1b, Camk1d, S100a8, Rac2
GO:0002250	adaptive immune response	41/744	5.85389e-12	5.78839e-10	Il12b, Mif, Dusp10, Il23r, Cd40, Cd244, Emp2, Pvr, Cd28, Il6	Ccr2, C1qb, Adgre1, C1qc, Fcgr1, Clec4a2, Nlrp3, P2rx7, Vsir, Treml4, Il18, Tnfrsf21, C3, Fcgr3, Hfe, Fcgr2b, Pag1, C1qa, C3ar1, Cd84, Klhl6, Spn, Sh2d1b1, C1rl, Sash3, Tnfsf13b, Prkcb, Il18r1, Lyst, Inpp5d, Pycard
GO:0002695	negative regulation of leukocyte activation	25/744	6.77584e-12	6.54421e-10	Pla2g2d, Il2ra, Cd200, Casp3, Pdcd1lg2, Ido1, Flt3	Ccr2, Axl, Slfn1, Vsir, Ptpn22, Tnfrsf21, Tnfaip8l2, Mertk, Hfe, Fcgr2b, Tspan32, Pag1, Cd84, Cd300a, Spn, Milr1, Cnr2, Inpp5d
GO:0032649	regulation of interferon-gamma production	21/744	6.97977e-12	6.58795e-10	Tnfsf9, Il12b, Il23r, Cd244, Pdcd1lg2, Cd96, Irf8, Flt3	Ccr2, Tlr8, Axl, Tlr3, Ptpn22, Il18, Cd14, Tlr7, Sh2d1b1, Sash3, Il1b, Il18r1, Pycard
GO:0042098	T cell proliferation	28/744	7.23435e-12	6.6765e-10	Tnfsf9, Pla2g2d, Il12b, Il2ra, Tnfrsf4, Casp3, Cd244, Pdcd1lg2, Ido1, Cd28, Il6	Ccr2, Itgal, Igf1, Slfn1, P2rx7, Fcgr4, Vsir, Ptpn22, Il18, Itgam, Tnfrsf21, Spn, Sash3, Il1b, Tnfsf13b, Rac2, Pycard
GO:1903037	regulation of leukocyte cell-cell adhesion	34/744	8.07903e-12	7.29396e-10	Tnfsf9, Pla2g2d, Il12b, Il2ra, Casp3, Cd244, Pdcd1lg2, Ido1, Cd28, Il6	Ccr2, Itgal, Igf1, Il1rl2, Nlrp3, Slfn1, Vsir, Ptpn22, Il18, Tnfrsf21, Tnfaip8l2, Hfe, Pag1, Cd300a, Spn, Gsn, Sash3, Il1b, Tgfbr2, Tespa1, Ikzf1, Tnfsf13b, Rac2, Pycard
GO:0032496	response to lipopolysaccharide	36/744	1.01006e-11	8.92504e-10	Il12b, Mif, Tnfrsf4, Dusp10, Il23r, Cd40, Cd96, Irf8, Ido1, Ppbp, Tnfrsf9, Il6, Ptgs2, Cxcl3	Mrc1, Axl, Nlrp3, P2rx7, Fcgr4, Ptpn22, Il18, Tnfrsf21, Mgst1, Cd300lb, Trem2, Mapk14, Cd14, Cd84, Mir15a, Wfdc21, Il1b, Cxcl10, Cnr2, Abca1, Pycard, Mir501
GO:0050866	negative regulation of cell activation	26/744	1.1852e-11	1.02545e-09	Pla2g2d, Il2ra, Cd200, Casp3, Pdcd1lg2, Ido1, Flt3	Ccr2, Axl, Slfn1, Vsir, Ptpn22, Apoe, Tnfrsf21, Tnfaip8l2, Mertk, Hfe, Fcgr2b, Tspan32, Pag1, Cd84, Cd300a, Spn, Milr1, Cnr2, Inpp5d
GO:0032675	regulation of interleukin-6 production	22/744	1.27776e-11	1.08297e-09	Tnfsf9, Il6, Flt3	Ccr5, Tlr3, Cd300ld, Il1rl2, Hgf, P2rx7, Il6ra, Ptpn22, Tlr2, Cd84, Ddx58, C5ar2, Tlr7, Il1b, Rab7b, Il1f9, Inpp5d, Pycard, Adora2b
GO:0002697	regulation of immune effector process	42/744	1.32788e-11	1.10294e-09	Asb2, Il12b, Mif, Il2ra, Hist2h3c1, Mtss1, Tnfrsf4, Dusp10, Il23r, Cd40, Cd244, Cd96, Pvr, Cd28, Il6, Dkkl1	Ccr2, Trem1, Tlr3, Fcgr1, Nlrp3, P2rx7, Fgr, Vsir, Ptpn22, Tlr2, C3, Fcgr3, Hfe, Fcgr2b, Tspan32, Cd84, Ddx58, Cd300a, Ddx60, Spn, Sh2d1b1, Sash3, Pram1, Rac2, Pycard, Adora2b
GO:0032655	regulation of interleukin-12 production	15/744	1.85328e-11	1.50915e-09	Tnfsf9, Il12b, Il23r, Cd40, Irf8, Ido1, Tnfrsf9, Flt3	Tlr3, Cmklr1, Thbs1, Tlr2, Mefv, Mapk14, Ltb
GO:0009306	protein secretion	46/744	2.19135e-11	1.75013e-09	Irs2, Src, Dnajc1, Mif, Tnfrsf4, Cd40, Cd244, Hmgn3, Gbp5, Tnfrsf9, Il6, Flt3	Fn1, Tlr8, Ccr5, Trem1, Igf1, Il17ra, Nlrp3, Clec5a, P2rx7, Csf1r, Fgr, AF251705, Ptpn22, Tlr2, Tnfrsf21, Trim16, Trem3, Lcp2, Mapk14, Cd14, Cd84, C5ar2, Nlrc4, Chil1, Il1b, Nlrp1a, Notch1, Tnfsf13b, Glrx, Notch2, Lyst, Abca1, Pycard, Lepr
GO:0050715	positive regulation of cytokine secretion	21/744	2.24032e-11	1.75548e-09	Src, Mif, Cd244, Flt3	Ccr5, Il17ra, Nlrp3, Clec5a, P2rx7, Csf1r, Fgr, AF251705, Ptpn22, Tlr2, Trim16, Mapk14, Cd14, Cd84, Il1b, Nlrp1a, Pycard
GO:0034110	regulation of homotypic cell-cell adhesion	34/744	2.48949e-11	1.91461e-09	Tnfsf9, Pla2g2d, Il12b, Il2ra, Casp3, Cd244, Pdcd1lg2, Ido1, Cd28, Il6	Ccr2, Itgal, Igf1, Il1rl2, Nlrp3, Slfn1, Vsir, Ptpn22, Il18, Tnfrsf21, Tnfaip8l2, Hfe, Pag1, Cd300a, Spn, Gsn, Sash3, Il1b, Tgfbr2, Tespa1, Ikzf1, Tnfsf13b, Rac2, Pycard
GO:0002685	regulation of leukocyte migration	25/744	2.63547e-11	1.99002e-09	Csf1, Ppbp, Cxcl3	Ccr2, Mmp9, Cxcr2, Sell, Mtus1, Stk10, Cmklr1, Ptpn22, Thbs1, Tlr2, C5ar1, Ccr1, C3ar1, Cd300a, C5ar2, Il1b, Cxcl10, F7, Camk1d, Rac2, P2ry12, Pycard
GO:1902107	positive regulation of leukocyte differentiation	24/744	2.7727e-11	2.05625e-09	Tnfsf9, Lif, Il12b, Il2ra, Csf1, Il6, Car2	Ccr2, Cd101, Axl, Il1rl2, Nlrp3, Csf1r, Klf10, Ccr1, Hcls1, Sash3, Il1b, Tgfbr2, Tespa1, Ikzf1, Fos, Notch2, Inpp5d
GO:0032635	interleukin-6 production	22/744	3.08512e-11	2.24781e-09	Tnfsf9, Il6, Flt3	Ccr5, Tlr3, Cd300ld, Il1rl2, Hgf, P2rx7, Il6ra, Ptpn22, Tlr2, Cd84, Ddx58, C5ar2, Tlr7, Il1b, Rab7b, Il1f9, Inpp5d, Pycard, Adora2b
GO:0050729	positive regulation of inflammatory response	21/744	3.24385e-11	2.32271e-09	Mif, Ido1, Gbp5, Cd28, Il6, Ptgs2	Ccr2, Ccr5, Tlr3, Il17ra, Fcgr1, Tlr2, C3, Fcgr3, Ccl6, Tgm2, S100a9, Alox5ap, Il1b, S100a8, Adora2b
GO:0032615	interleukin-12 production	15/744	3.53415e-11	2.48768e-09	Tnfsf9, Il12b, Il23r, Cd40, Irf8, Ido1, Tnfrsf9, Flt3	Tlr3, Cmklr1, Thbs1, Tlr2, Mefv, Mapk14, Ltb
GO:0032609	interferon-gamma production	21/744	4.65637e-11	3.22299e-09	Tnfsf9, Il12b, Il23r, Cd244, Pdcd1lg2, Cd96, Irf8, Flt3	Ccr2, Tlr8, Axl, Tlr3, Ptpn22, Il18, Cd14, Tlr7, Sh2d1b1, Sash3, Il1b, Il18r1, Pycard
GO:0031349	positive regulation of defense response	33/744	4.99709e-11	3.40212e-09	Il12b, Mif, Pvr, Ido1, Gbp5, Cd28, Il6, Ptgs2	Ccr2, Tlr8, Ccr5, Tlr3, Il17ra, Fcgr1, Ptpn22, Tlr2, C3, Fcgr3, Ccl6, Tgm2, S100a9, Alox5ap, Cd14, Ddx58, Ddx60, Nlrc4, Tlr7, Sh2d1b1, Il1b, Rab7b, S100a8, Pycard, Adora2b
GO:0042129	regulation of T cell proliferation	24/744	6.77182e-11	4.53603e-09	Tnfsf9, Pla2g2d, Il12b, Il2ra, Casp3, Cd244, Pdcd1lg2, Ido1, Cd28, Il6	Ccr2, Itgal, Igf1, Slfn1, Vsir, Ptpn22, Il18, Tnfrsf21, Spn, Sash3, Il1b, Tnfsf13b, Rac2, Pycard
GO:0032729	positive regulation of interferon-gamma production	17/744	8.30833e-11	5.47691e-09	Tnfsf9, Il12b, Il23r, Cd244, Irf8, Flt3	Ccr2, Tlr8, Tlr3, Ptpn22, Il18, Cd14, Tlr7, Sash3, Il1b, Il18r1, Pycard
GO:1903708	positive regulation of hemopoiesis	26/744	9.10942e-11	5.91116e-09	Tnfsf9, Lif, Il12b, Il2ra, Csf1, Il6, Car2	Ccr2, Cd101, Axl, Il1rl2, Nlrp3, Csf1r, Klf10, Ccr1, Hcls1, Mapk14, Sash3, Il1b, Tgfbr2, Tespa1, Ikzf1, Rab7b, Fos, Notch2, Inpp5d
GO:0002696	positive regulation of leukocyte activation	33/744	9.89807e-11	6.32411e-09	Irs2, Tnfsf9, Il12b, Mif, Il2ra, Tnfrsf4, Cd40, Cd244, Pdcd1lg2, Cd28, Il6	Ccr2, Itgal, Axl, Igf1, Il1rl2, Nlrp3, Fgr, Ptpn22, Thbs1, Il18, Cd300lb, Spn, Sash3, Il1b, Tgfbr2, Tespa1, Ikzf1, Tnfsf13b, Lyst, Inpp5d, Pycard, Adora2b
GO:1902105	regulation of leukocyte differentiation	31/744	1.09839e-10	6.91151e-09	Tnfsf9, Lif, Il12b, Il2ra, Csf1, Gpr55, Cd28, Il6, Flt3, Car2	Ccr2, Cd101, Axl, C1qc, Il1rl2, Nlrp3, Csf1r, Pilrb1, Nfam1, Klf10, Ccr1, Hcls1, Sash3, Il1b, Tgfbr2, Tespa1, Ikzf1, Fos, Notch2, Inpp5d, Mitf
GO:0032946	positive regulation of mononuclear cell proliferation	22/744	1.14985e-10	7.12734e-09	Irs2, Tnfsf9, Il12b, Mif, Il2ra, Tnfrsf4, Csf1, Cd40, Cd244, Pdcd1lg2, Cd28, Il6	Ccr2, Itgal, Igf1, Ptpn22, Il18, Spn, Sash3, Il1b, Tnfsf13b, Pycard
GO:0045765	regulation of angiogenesis	29/744	1.23512e-10	7.5433e-09	Lif, Eng, Emp2, Pgf, Amot, Ptgs2, Cyp1b1	Ccr2, Ccr5, Mmp9, Cx3cr1, Hgf, Cxcr2, Cysltr1, Thbs1, Stab1, C3, C5ar1, C3ar1, Mir23a, Klf4, Chil1, Il1b, Cxcl10, Tgfbr2, Notch1, Prkcb, Angptl3, Adora2b
GO:0002573	myeloid leukocyte differentiation	26/744	2.46616e-10	1.48435e-08	Kit, Src, Tnfsf9, Lif, Il12b, Csf1, Spib, Gpr55, Car2	Cd101, C1qc, Csf1r, Pilrb1, Itgam, Klf10, Ccr1, Hcls1, Mapk14, Tgfbr2, Cebpa, Ikzf1, Cd300lf, Fos, Notch2, Inpp5d, Mitf
GO:1901342	regulation of vasculature development	30/744	2.70124e-10	1.60261e-08	Lif, Eng, Emp2, Pgf, Amot, Ptgs2, Cyp1b1	Ccr2, Ccr5, Mmp9, Cx3cr1, Hgf, Cxcr2, Cysltr1, Thbs1, Stab1, C3, Xdh, C5ar1, C3ar1, Mir23a, Klf4, Chil1, Il1b, Cxcl10, Tgfbr2, Notch1, Prkcb, Angptl3, Adora2b
GO:0070665	positive regulation of leukocyte proliferation	22/744	2.88051e-10	1.6849e-08	Irs2, Tnfsf9, Il12b, Mif, Il2ra, Tnfrsf4, Csf1, Cd40, Cd244, Pdcd1lg2, Cd28, Il6	Ccr2, Itgal, Igf1, Ptpn22, Il18, Spn, Sash3, Il1b, Tnfsf13b, Pycard
GO:0050867	positive regulation of cell activation	33/744	3.31099e-10	1.9098e-08	Irs2, Tnfsf9, Il12b, Mif, Il2ra, Tnfrsf4, Cd40, Cd244, Pdcd1lg2, Cd28, Il6	Ccr2, Itgal, Axl, Igf1, Il1rl2, Nlrp3, Fgr, Ptpn22, Thbs1, Il18, Cd300lb, Spn, Sash3, Il1b, Tgfbr2, Tespa1, Ikzf1, Tnfsf13b, Lyst, Inpp5d, Pycard, Adora2b
GO:0051222	positive regulation of protein transport	43/744	3.47963e-10	1.97957e-08	Irs2, Src, Mdm2, Mif, Tnfrsf4, Cd244, Tcaf2, Il6, Flt3, Ptgs2	Ccr5, Tlr3, Igf1, Il17ra, Nlrp3, Clec5a, P2rx7, Csf1r, Fgr, Lrp1, AF251705, Ptpn22, Itgax, Il18, Tlr2, Sorl1, Trim16, Hcls1, Mapk14, Hnmt, Cd14, Cd84, Ddx58, Tlr7, Il1b, Nlrp1a, Dab2, Cyb5r1, Glrx, Rac2, Il18r1, Pycard, Lepr
GO:0002703	regulation of leukocyte mediated immunity	25/744	3.83366e-10	2.15151e-08	Il12b, Cd40, Cd96, Pvr, Cd28	Ccr2, Tlr3, Fcgr1, Nlrp3, P2rx7, Fgr, Vsir, Tlr2, C3, Fcgr3, Hfe, Fcgr2b, Cd84, Cd300a, Spn, Sh2d1b1, Sash3, Pram1, Rac2, Adora2b
GO:0022407	regulation of cell-cell adhesion	37/744	4.0238e-10	2.22811e-08	Src, Tnfsf9, Pla2g2d, Il12b, Il2ra, Casp3, Cd244, Pdcd1lg2, Ido1, Cd28, Il6	Ccr2, Ccr5, Itgal, Igf1, Il1rl2, Nlrp3, Slfn1, Vsir, Ptpn22, Il18, Tnfrsf21, Tnfaip8l2, Hfe, Pag1, Cd300a, Klf4, Spn, Gsn, Sash3, Il1b, Tgfbr2, Tespa1, Ikzf1, Tnfsf13b, Rac2, Pycard
GO:0032680	regulation of tumor necrosis factor production	20/744	4.68222e-10	2.55859e-08	Il12b, Tspo, Gpnmb, Flt3	Ccr2, Ccr5, Axl, Tlr3, Cd300ld, Ptpn22, Thbs1, Il18, Tlr2, Fcgr3, Cd14, Cd84, C5ar2, Spn, Sash3, Pycard
GO:0050671	positive regulation of lymphocyte proliferation	21/744	5.48596e-10	2.93408e-08	Irs2, Tnfsf9, Il12b, Mif, Il2ra, Tnfrsf4, Cd40, Cd244, Pdcd1lg2, Cd28, Il6	Ccr2, Itgal, Igf1, Ptpn22, Il18, Spn, Sash3, Il1b, Tnfsf13b, Pycard
GO:0032640	tumor necrosis factor production	20/744	5.51068e-10	2.93408e-08	Il12b, Tspo, Gpnmb, Flt3	Ccr2, Ccr5, Axl, Tlr3, Cd300ld, Ptpn22, Thbs1, Il18, Tlr2, Fcgr3, Cd14, Cd84, C5ar2, Spn, Sash3, Pycard
GO:0002444	myeloid leukocyte mediated immunity	17/744	6.01605e-10	3.12308e-08	Kit	Ccr2, Trem1, Fcgr1, Fgr, C3, Trem3, Cd300lb, Fcgr3, Myo1f, Cd84, Cd300a, Milr1, Pram1, Rac2, Lyst, Adora2b
GO:0030593	neutrophil chemotaxis	17/744	6.01605e-10	3.12308e-08	Cxcl3	Trem1, Cxcr2, Csf3r, Sell, Itgam, Trem3, Fcgr3, C5ar1, Ccl6, S100a9, C3ar1, C5ar2, Il1b, Camk1d, S100a8, Rac2
GO:1903555	regulation of tumor necrosis factor superfamily cytokine production	20/744	6.47375e-10	3.31919e-08	Il12b, Tspo, Gpnmb, Flt3	Ccr2, Ccr5, Axl, Tlr3, Cd300ld, Ptpn22, Thbs1, Il18, Tlr2, Fcgr3, Cd14, Cd84, C5ar2, Spn, Sash3, Pycard
GO:0002460	adaptive immune response based on somatic recombination of immune receptors built from immunoglobulin superfamily domains	30/744	6.57055e-10	3.32774e-08	Il12b, Il23r, Cd40, Emp2, Pvr, Cd28, Il6	Ccr2, C1qb, C1qc, Fcgr1, Nlrp3, P2rx7, Vsir, Treml4, Il18, C3, Fcgr3, Hfe, Fcgr2b, C1qa, C3ar1, Klhl6, Spn, C1rl, Sash3, Tnfsf13b, Il18r1, Lyst, Inpp5d
GO:0002688	regulation of leukocyte chemotaxis	18/744	7.64164e-10	3.82358e-08	Csf1, Ppbp, Cxcl3	Ccr2, Cxcr2, Sell, Mtus1, Cmklr1, Thbs1, C5ar1, Ccr1, C3ar1, C5ar2, Il1b, Cxcl10, F7, Camk1d, Rac2
GO:0071706	tumor necrosis factor superfamily cytokine production	20/744	8.88611e-10	4.39333e-08	Il12b, Tspo, Gpnmb, Flt3	Ccr2, Ccr5, Axl, Tlr3, Cd300ld, Ptpn22, Thbs1, Il18, Tlr2, Fcgr3, Cd14, Cd84, C5ar2, Spn, Sash3, Pycard
GO:0007169	transmembrane receptor protein tyrosine kinase signaling pathway	44/744	9.36854e-10	4.57736e-08	Dok1, Irs2, Kit, Src, Areg, Csrnp1, Lgmn, Flrt2, Csf1, Ptk6, Casp3, Ddit4, Gpc1, Tiparp, Clasp2, Flt3, Gprc5a, Plat	Adgre4, Dusp6, Mmp9, Pilra, Igf1, Txnip, Pid1, Hgf, Csf1r, Fgr, Lrp1, Thbs1, Bmx, Pilrb1, Lcp2, Xdh, Mapk14, Pilrb2, Il1b, F7, Sort1, Notch1, Glrx, Prkcb, Gab1, Rhoq
GO:1904951	positive regulation of establishment of protein localization	44/744	1.06308e-09	5.1337e-08	Irs2, Src, Mdm2, Mif, Tnfrsf4, Cd244, Tcaf2, Ramp3, Il6, Flt3, Ptgs2	Ccr5, Tlr3, Igf1, Il17ra, Nlrp3, Clec5a, P2rx7, Csf1r, Fgr, Lrp1, AF251705, Ptpn22, Itgax, Il18, Tlr2, Sorl1, Trim16, Hcls1, Mapk14, Hnmt, Cd14, Cd84, Ddx58, Tlr7, Il1b, Nlrp1a, Dab2, Cyb5r1, Glrx, Rac2, Il18r1, Pycard, Lepr
GO:1903036	positive regulation of response to wounding	23/744	1.32455e-09	6.32284e-08	Mif, Ido1, Gbp5, Cd28, Il6, Ptgs2	Ccr2, Ccr5, Tlr3, Il17ra, Fcgr1, Thbs1, Tlr2, C3, Fcgr3, Ccl6, Tgm2, S100a9, Alox5ap, Il1b, F7, S100a8, Adora2b
GO:1903706	regulation of hemopoiesis	35/744	1.56093e-09	7.36652e-08	Tnfsf9, Lif, Il12b, Il2ra, Csf1, Gpr55, Cd28, Il6, Flt3, Car2	Ccr2, Cd101, Axl, C1qc, Il1rl2, Nlrp3, Csf3r, Csf1r, Pilrb1, Nfam1, Klf10, Ccr1, Hcls1, Mapk14, Sash3, Il1b, Tgfbr2, Tespa1, Ikzf1, Notch1, Rab7b, Fos, Notch2, Inpp5d, Mitf
GO:0051251	positive regulation of lymphocyte activation	29/744	1.75117e-09	8.17145e-08	Irs2, Tnfsf9, Il12b, Mif, Il2ra, Tnfrsf4, Cd40, Cd244, Pdcd1lg2, Cd28, Il6	Ccr2, Itgal, Axl, Igf1, Il1rl2, Nlrp3, Ptpn22, Il18, Spn, Sash3, Il1b, Tgfbr2, Tespa1, Ikzf1, Tnfsf13b, Lyst, Inpp5d, Pycard
GO:0002690	positive regulation of leukocyte chemotaxis	16/744	1.8345e-09	8.46521e-08	Csf1, Ppbp, Cxcl3	Ccr2, Cxcr2, Sell, Cmklr1, Thbs1, C5ar1, Ccr1, C3ar1, Il1b, Cxcl10, F7, Camk1d, Rac2
GO:0002699	positive regulation of immune effector process	24/744	2.24081e-09	1.02265e-07	Il12b, Mif, Tnfrsf4, Cd40, Cd244, Pvr, Cd28, Il6	Ccr2, Fcgr1, Nlrp3, P2rx7, Fgr, Ptpn22, Tlr2, C3, Fcgr3, Cd84, Cd300a, Ddx60, Sh2d1b1, Sash3, Rac2, Adora2b
GO:0043410	positive regulation of MAPK cascade	40/744	2.3233e-09	1.04877e-07	Kit, Src, Lif, Mif, Tnfrsf4, Cd40, Gpr55, Il6	Tlr3, Igf1, Hgf, P2rx7, Csf1r, Il6ra, Ptpn22, Thbs1, Tlr2, Timp2, Fgd4, C3, Xdh, C5ar1, Ccl6, Map3k5, Ccr1, Trem2, Ksr2, Peli2, Cd84, C5ar2, Lrrk2, Chil1, Pak1, Il1b, Map2k6, Dab2, Gab1, Pycard, Lepr, Zeb2
GO:0042102	positive regulation of T cell proliferation	17/744	2.79616e-09	1.24865e-07	Tnfsf9, Il12b, Il2ra, Cd244, Pdcd1lg2, Cd28, Il6	Ccr2, Itgal, Igf1, Ptpn22, Il18, Spn, Sash3, Il1b, Tnfsf13b, Pycard
GO:1990266	neutrophil migration	17/744	3.34603e-09	1.47229e-07	Cxcl3	Trem1, Cxcr2, Csf3r, Sell, Itgam, Trem3, Fcgr3, C5ar1, Ccl6, S100a9, C3ar1, C5ar2, Il1b, Camk1d, S100a8, Rac2
GO:0032735	positive regulation of interleukin-12 production	11/744	3.36788e-09	1.47229e-07	Tnfsf9, Il12b, Il23r, Cd40, Irf8, Ido1, Flt3	Tlr3, Tlr2, Mapk14, Ltb
GO:0071622	regulation of granulocyte chemotaxis	12/744	4.77485e-09	2.06562e-07	Csf1, Cxcl3	Cxcr2, Sell, Cmklr1, Thbs1, C5ar1, C3ar1, C5ar2, Il1b, Camk1d, Rac2
GO:0045766	positive regulation of angiogenesis	20/744	5.17704e-09	2.21652e-07	Eng, Pgf, Ptgs2, Cyp1b1	Ccr5, Mmp9, Cx3cr1, Hgf, Cxcr2, Cysltr1, Thbs1, C3, C5ar1, C3ar1, Mir23a, Chil1, Il1b, Tgfbr2, Prkcb, Angptl3
GO:0002687	positive regulation of leukocyte migration	19/744	5.67196e-09	2.40364e-07	Csf1, Ppbp, Cxcl3	Ccr2, Mmp9, Cxcr2, Sell, Cmklr1, Thbs1, Tlr2, C5ar1, Ccr1, C3ar1, Il1b, Cxcl10, F7, Camk1d, Rac2, Pycard
GO:0042326	negative regulation of phosphorylation	39/744	5.78354e-09	2.42616e-07	Irs2, Lif, Inpp5j, Pebp1, Stk39, Eng, Flrt2, Dusp10, Ier3, Ptk6, Dusp16, Casp3, Ddit4, Uchl1, Il6, Ndrg2, Gprc5a	Dusp6, Igf1, Pid1, Hgf, Slfn1, P2rx7, Ptpn22, Il18, Apoe, Sorl1, Rgs2, Xdh, Cd300a, Klf4, Lrrk2, Sh2d1b1, Il1b, Dab2, Dusp7, Rnf149, Pycard, Rhoh
GO:1904018	positive regulation of vasculature development	21/744	5.86034e-09	2.4338e-07	Eng, Pgf, Ptgs2, Cyp1b1	Ccr5, Mmp9, Cx3cr1, Hgf, Cxcr2, Cysltr1, Thbs1, C3, C5ar1, C3ar1, Mir23a, Chil1, Il1b, Tgfbr2, Notch1, Prkcb, Angptl3
GO:0071345	cellular response to cytokine stimulus	40/744	6.52616e-09	2.68348e-07	Kit, Il12b, Flrt2, Csf1, Txndc17, Il23r, Gbp5, Ppbp, Il6, Flt3, Cxcl3	Ccr2, Fn1, Ccr5, Mrc1, Axl, Il17ra, Ifi204, Pid1, Cx3cr1, Cxcr2, Csf1r, Il6ra, Tnfrsf21, Ccl6, Ccr1, Trem2, Hcls1, Ifngr1, Gbp7, Il1b, Cxcl10, Dapk1, Cebpa, Il1f9, Gab1, Il18r1, Il10ra, Pycard, Lepr
GO:0032755	positive regulation of interleukin-6 production	15/744	6.86383e-09	2.79466e-07	Tnfsf9, Il6	Ccr5, Tlr3, Il1rl2, P2rx7, Il6ra, Tlr2, Ddx58, Tlr7, Il1b, Rab7b, Il1f9, Pycard, Adora2b
GO:0002253	activation of immune response	31/744	7.19187e-09	2.89979e-07	Plcl2, Cd28	Tlr8, C1qb, Tlr3, Cfp, C1qc, Ptpn22, Tlr2, Tnfrsf21, Nfam1, C3, Themis2, Lcp2, C5ar1, C1qa, C3ar1, Cd14, Ddx58, Cd300a, Ddx60, Klhl6, Nlrc4, Tlr7, Lpxn, C1rl, Tespa1, Prkcb, Rab7b, Prkch, Pycard
GO:0051047	positive regulation of secretion	38/744	7.4816e-09	2.9876e-07	Irs2, Src, Stxbp1, Lif, Nmb, Mif, Tnfrsf4, Cd244, Il6, Clasp2, Flt3	Ccr5, Igf1, Il17ra, Nlrp3, Clec5a, P2rx7, Cyp4f18, Csf1r, Fgr, AF251705, Ptpn22, Tlr2, Trim16, Hfe, Mapk14, S100a9, Cd14, Cd84, Il1b, Nlrp1a, Map2k6, Dab2, Glrx, S100a8, Pycard, Adora2b, Lepr
GO:0050714	positive regulation of protein secretion	27/744	7.69301e-09	3.04277e-07	Irs2, Src, Mif, Tnfrsf4, Cd244, Il6, Flt3	Ccr5, Igf1, Il17ra, Nlrp3, Clec5a, P2rx7, Csf1r, Fgr, AF251705, Ptpn22, Tlr2, Trim16, Mapk14, Cd14, Cd84, Il1b, Nlrp1a, Glrx, Pycard, Lepr
GO:0009615	response to virus	31/744	9.89856e-09	3.87818e-07	Asb2, Il12b, Il2ra, Hist2h3c1, Mtss1, Il23r, Cd40, Ddit4, Oasl1, Il6, Flt3, Dkkl1	Tlr8, Trem1, Tlr3, Nlrp3, Ptpn22, Oas2, Itgax, Ifit1bl1, Ikbke, Tspan32, Mapk14, Rnasel, Ddx58, Ddx60, Spn, Tlr7, Cxcl10, Lyst, Pycard
GO:0050870	positive regulation of T cell activation	22/744	1.00102e-08	3.88526e-07	Tnfsf9, Il12b, Il2ra, Cd244, Pdcd1lg2, Cd28, Il6	Ccr2, Itgal, Igf1, Il1rl2, Nlrp3, Ptpn22, Il18, Spn, Sash3, Il1b, Tgfbr2, Tespa1, Ikzf1, Tnfsf13b, Pycard
GO:0002437	inflammatory response to antigenic stimulus	14/744	1.12104e-08	4.31082e-07	Il12b, Il2ra, Cd28	Fcgr1, Cxcr2, Cysltr1, C3, Fcgr3, Fcgr2b, Spn, Il1b, Notch1, Il1f9, Notch2
GO:0032653	regulation of interleukin-10 production	12/744	1.13722e-08	4.33292e-07	Il12b, Il23r, Pdcd1lg2, Ido1, Tnfrsf9	Hgf, Tlr2, Tnfrsf21, Fcgr2b, Cd84, Sash3, Pycard
GO:0010574	regulation of vascular endothelial growth factor production	10/744	1.21098e-08	4.57199e-07	Il6, Ndrg2, Ptgs2, Cyp1b1	Ccr2, C3, C5ar1, C3ar1, Il1b, Adora2b
GO:0001525	angiogenesis	38/744	1.25351e-08	4.68995e-07	Lif, E2f8, Eng, Emp2, Pgf, Amot, Ptgs2, Cyp1b1	Ccr2, Fn1, Ccr5, Mmp9, Cx3cr1, Hgf, Cxcr2, Cysltr1, Thbs1, Il18, Stab1, C3, C5ar1, Mapk14, C3ar1, Mir23a, Klf4, Chil1, Arhgap24, Fmnl3, Il1b, Cxcl10, Tgfbr2, Notch1, Prkcb, Rnf213, Ramp1, Angptl3, Adora2b, Lepr
GO:0002526	acute inflammatory response	18/744	1.45876e-08	5.40912e-07	Mif, Orm1, Il6, Ptgs2	Fn1, Ccr5, Fcgr1, Nlrp3, Cxcr2, C3, Fcgr3, Hp, Fcgr2b, Alox5, Alox5ap, Spn, Il1b, Klk1b1
GO:0042107	cytokine metabolic process	18/744	1.68696e-08	6.19996e-07	Il12b, Cd28, Il6	Ccr2, Tlr8, Trem1, Tlr3, Thbs1, Il18, Tlr2, Trem3, Fcgr3, Klf4, Spn, Ltb, Tlr7, Il1b, Inpp5d
GO:0001933	negative regulation of protein phosphorylation	36/744	1.73117e-08	6.28835e-07	Lif, Inpp5j, Pebp1, Stk39, Eng, Flrt2, Dusp10, Ptk6, Dusp16, Casp3, Ddit4, Uchl1, Il6, Ndrg2, Gprc5a	Dusp6, Igf1, Pid1, Hgf, Slfn1, P2rx7, Ptpn22, Il18, Apoe, Sorl1, Rgs2, Xdh, Cd300a, Klf4, Lrrk2, Sh2d1b1, Il1b, Dab2, Dusp7, Rnf149, Pycard
GO:0051250	negative regulation of lymphocyte activation	19/744	1.7413e-08	6.28835e-07	Pla2g2d, Il2ra, Casp3, Pdcd1lg2, Ido1, Flt3	Axl, Slfn1, Vsir, Ptpn22, Tnfrsf21, Tnfaip8l2, Mertk, Hfe, Fcgr2b, Pag1, Cd300a, Spn, Inpp5d
GO:0034112	positive regulation of homotypic cell-cell adhesion	22/744	1.77032e-08	6.33803e-07	Tnfsf9, Il12b, Il2ra, Cd244, Pdcd1lg2, Cd28, Il6	Ccr2, Itgal, Igf1, Il1rl2, Nlrp3, Ptpn22, Il18, Spn, Sash3, Il1b, Tgfbr2, Tespa1, Ikzf1, Tnfsf13b, Pycard
GO:0002819	regulation of adaptive immune response	20/744	1.92099e-08	6.8187e-07	Il12b, Mif, Dusp10, Il23r, Cd40, Pvr, Cd28	Ccr2, Fcgr1, Nlrp3, P2rx7, Vsir, C3, Fcgr3, Hfe, Fcgr2b, Spn, Sash3, Tnfsf13b, Pycard
GO:1903039	positive regulation of leukocyte cell-cell adhesion	22/744	2.20944e-08	7.77609e-07	Tnfsf9, Il12b, Il2ra, Cd244, Pdcd1lg2, Cd28, Il6	Ccr2, Itgal, Igf1, Il1rl2, Nlrp3, Ptpn22, Il18, Spn, Sash3, Il1b, Tgfbr2, Tespa1, Ikzf1, Tnfsf13b, Pycard
GO:0032613	interleukin-10 production	12/744	2.52284e-08	8.75757e-07	Il12b, Il23r, Pdcd1lg2, Ido1, Tnfrsf9	Hgf, Tlr2, Tnfrsf21, Fcgr2b, Cd84, Sash3, Pycard
GO:0010573	vascular endothelial growth factor production	10/744	2.53048e-08	8.75757e-07	Il6, Ndrg2, Ptgs2, Cyp1b1	Ccr2, C3, C5ar1, C3ar1, Il1b, Adora2b
GO:0046631	alpha-beta T cell activation	19/744	2.58859e-08	8.88463e-07	Pla2g2d, Il12b, Cd244, Tcf7, Cd28, Il6	Ccr2, Nlrp3, Fcgr4, Vsir, Ptpn22, Il18, Bmx, Hfe, Cd300a, Sash3, Tgfbr2, Ikzf1, Il18r1
GO:1902532	negative regulation of intracellular signal transduction	38/744	2.64444e-08	8.92589e-07	Src, Lif, Mdm2, Pebp1, Mif, Flrt2, Dusp10, Slc9a3r2, Dusp16, Ddit4, Uchl1, Atp2b4, Ndrg2	Dusp6, Mmp9, Igf1, Nlrp3, P2rx7, Ptpn22, Thbs1, Timp2, Apoe, Sorl1, Rgs2, Xdh, Cd300a, Klf4, Lrrk2, Arhgap24, Olfm4, Il1b, Rasa3, Arap3, Dab2, Dusp7, Rnf149, Pycard, Rhoh
GO:0072593	reactive oxygen species metabolic process	26/744	2.65829e-08	8.92589e-07	Tspo, Ier3, Ddit4, Sod3, Il6, Atp2b4, Nqo1, Ptgs2, Cyp1b1	Igf1, Pid1, P2rx7, Thbs1, Il18, Tlr2, Xdh, Hp, Mapk14, Cybb, Klf4, Lrrk2, Hk2, Il1b, Gpx3, Tgfbr2, Pon3
GO:0051607	defense response to virus	28/744	2.66509e-08	8.92589e-07	Asb2, Il12b, Il2ra, Hist2h3c1, Mtss1, Il23r, Cd40, Ddit4, Oasl1, Il6, Dkkl1	Tlr8, Trem1, Tlr3, Nlrp3, Ptpn22, Oas2, Itgax, Ifit1bl1, Tspan32, Rnasel, Ddx58, Ddx60, Spn, Tlr7, Cxcl10, Lyst, Pycard
GO:0015718	monocarboxylic acid transport	19/744	2.94628e-08	9.78874e-07	Irs2, Slc1a4, Nmb, Mif, Slco3a1, Pla2g4f, Slc22a4	P2rx7, Cyp4f18, Thbs1, Emb, Apoe, Pak1, Il1b, Hrh2, Map2k6, Slc16a7, Slc16a6, Abcc3
GO:0032693	negative regulation of interleukin-10 production	8/744	3.45798e-08	1.13976e-06	Il12b, Il23r, Pdcd1lg2, Ido1, Tnfrsf9	Tnfrsf21, Fcgr2b, Cd84
GO:0032637	interleukin-8 production	13/744	4.23463e-08	1.38476e-06	Cd244	Tlr8, Tlr3, Ptpn22, Il18, Tlr2, Ddx58, C5ar2, Klf4, Tlr7, Chil1, Il1b, Pycard
GO:0050708	regulation of protein secretion	35/744	4.86468e-08	1.57836e-06	Irs2, Src, Dnajc1, Mif, Tnfrsf4, Cd40, Cd244, Hmgn3, Tnfrsf9, Il6, Flt3	Fn1, Tlr8, Ccr5, Igf1, Il17ra, Nlrp3, Clec5a, P2rx7, Csf1r, Fgr, AF251705, Ptpn22, Tlr2, Tnfrsf21, Trim16, Mapk14, Cd14, Cd84, C5ar2, Il1b, Nlrp1a, Glrx, Pycard, Lepr
GO:0050921	positive regulation of chemotaxis	18/744	5.09086e-08	1.63894e-06	Csf1, Ppbp, Ccr4, Cxcl3	Ccr2, Fn1, Cxcr2, Sell, Cmklr1, Thbs1, C5ar1, Ccr1, C3ar1, Il1b, Cxcl10, F7, Camk1d, Rac2
GO:0044283	small molecule biosynthetic process	38/744	5.40592e-08	1.72698e-06	Fdft1, Mif, Hmgcs1, Hsd17b7, Ltc4s, Fads2, Pcx, Fads3, Cd244, Pmvk, Pla2g4f, Fdps, Ido1, Acss1, Ch25h, Il6, Atp2b4, Scd1, Ptgs2	Pltp, Hacd4, Tbxas1, Lpcat2, Apoe, Dgat2, Ldhb, Alox5, Alox5ap, Sephs2, Padi4, Il1b, Mgst2, Dab2, Cyb5r1, Sgms1, Acer3, Lepr, Sgms2
GO:0032642	regulation of chemokine production	14/744	5.52621e-08	1.75193e-06	Mif, Il6	Tlr3, Csf1r, Il6ra, Il18, Tlr2, Mefv, Cd84, Klf4, Tlr7, Il1b, Pycard, Adora2b
GO:0045576	mast cell activation	13/744	6.42003e-08	2.01988e-06	Kit, Ndrg1	Fgr, Cd300lb, Lcp2, Fcgr3, Cd84, Cd300a, Milr1, Rac2, Cnr2, Adora2b, Rhoh
GO:0032722	positive regulation of chemokine production	12/744	6.64679e-08	2.0755e-06	Mif, Il6	Tlr3, Csf1r, Il6ra, Il18, Tlr2, Cd84, Tlr7, Il1b, Pycard, Adora2b
GO:0045639	positive regulation of myeloid cell differentiation	15/744	7.26664e-08	2.25211e-06	Lif, Il12b, Csf1, Car2	Cd101, Csf1r, Klf10, Ccr1, Hcls1, Mapk14, Ikzf1, Rab7b, Fos, Notch2, Inpp5d
GO:0050798	activated T cell proliferation	11/744	7.47742e-08	2.30028e-06	Tnfsf9, Il12b, Il2ra, Casp3, Pdcd1lg2, Ido1	Itgal, Igf1, Il18, Itgam, Pycard
GO:0045785	positive regulation of cell adhesion	32/744	7.55145e-08	2.30597e-06	Src, Tnfsf9, Edil3, Il12b, Il2ra, Csf1, Cd244, Emp2, Pdcd1lg2, Cd28, Il6	Ccr2, Fn1, Ccr5, Itgal, Igf1, Il1rl2, Nlrp3, Ptpn22, Thbs1, Il18, Tgm2, Spn, Olfm4, Sash3, Il1b, Tgfbr2, Tespa1, Ikzf1, Dab2, Tnfsf13b, Pycard
GO:0002761	regulation of myeloid leukocyte differentiation	17/744	7.61668e-08	2.30891e-06	Lif, Il12b, Csf1, Gpr55, Car2	Cd101, C1qc, Csf1r, Pilrb1, Klf10, Ccr1, Hcls1, Ikzf1, Fos, Notch2, Inpp5d, Mitf
GO:0050920	regulation of chemotaxis	22/744	8.58542e-08	2.58371e-06	Csf1, Sema6c, Ppbp, Ccr4, Cxcl3	Ccr2, Fn1, Cxcr2, Sell, Mtus1, Cmklr1, Thbs1, C5ar1, Ccr1, C3ar1, C5ar2, Il1b, Cxcl10, F7, Notch1, Camk1d, Rac2
GO:0050702	interleukin-1 beta secretion	9/744	9.27849e-08	2.7722e-06	Gbp5	Ccr5, Nlrp3, P2rx7, Trim16, Nlrc4, Nlrp1a, Abca1, Pycard
GO:0032602	chemokine production	14/744	9.48926e-08	2.81492e-06	Mif, Il6	Tlr3, Csf1r, Il6ra, Il18, Tlr2, Mefv, Cd84, Klf4, Tlr7, Il1b, Pycard, Adora2b
GO:0007162	negative regulation of cell adhesion	25/744	1.06169e-07	3.10506e-06	Src, Pla2g2d, Il2ra, Casp3, Plet1, Pdcd1lg2, Ido1, Clasp2, Cyp1b1	Slfn1, Vsir, Ptpn22, Thbs1, Tnfrsf21, Tnfaip8l2, Hfe, Pag1, Myo1f, Cd300a, Plxnb2, Klf4, Spn, Lpxn, Notch1, Jam2
GO:0030217	T cell differentiation	25/744	1.06169e-07	3.10506e-06	Kit, Tnfsf9, Pla2g2d, Il12b, Il2ra, Tcf7, Mpzl2, Cd28, Il6, Flt3	Ccr2, Il1rl2, Nlrp3, Ptpn22, Bmx, Zfp36l2, Spn, Sash3, Il1b, Tgfbr2, Tespa1, Ikzf1, Il18r1, Lepr, Rhoh
GO:0007264	small GTPase mediated signal transduction	38/744	1.26755e-07	3.68121e-06	Dok1, Rhov, Plk2, Rerg, Arhgef40, Arl4c, Csf1, Rhoc, Plekhg2, Rras2, Gpr55, Eps8l2, Amot	Igf1, Cyth4, Iqgap2, Timp2, Apoe, Fgd4, Plekhg3, Arhgef37, Dock5, Spata13, Fgd3, Lrrk2, Arhgap24, Pak1, Rasa3, Arap3, Rnd3, Rab7b, Tiam2, Rhoq, Rac2, Notch2, Dok3, Abca1, Rhoh
GO:0030099	myeloid cell differentiation	32/744	1.28183e-07	3.68124e-06	Kit, Src, Tnfsf9, Lif, Il12b, Csf1, Casp3, Spib, Gpr55, Irf8, Car2	Cd101, C1qc, Csf3r, Clec5a, Csf1r, Pilrb1, Itgam, Klf10, Ccr1, Hcls1, Mapk14, Tgfbr2, Cebpa, Ikzf1, Cd300lf, Rab7b, Mir122, Fos, Notch2, Inpp5d, Mitf
GO:0002763	positive regulation of myeloid leukocyte differentiation	12/744	1.29415e-07	3.68124e-06	Lif, Il12b, Csf1, Car2	Cd101, Csf1r, Klf10, Ccr1, Hcls1, Ikzf1, Fos, Notch2
GO:0032677	regulation of interleukin-8 production	12/744	1.29415e-07	3.68124e-06	Cd244	Tlr8, Tlr3, Ptpn22, Il18, Tlr2, Ddx58, C5ar2, Klf4, Tlr7, Il1b, Pycard
GO:1903532	positive regulation of secretion by cell	34/744	1.3382e-07	3.76814e-06	Irs2, Src, Stxbp1, Lif, Nmb, Mif, Tnfrsf4, Cd244, Il6, Clasp2, Flt3	Ccr5, Igf1, Il17ra, Nlrp3, Clec5a, P2rx7, Csf1r, Fgr, AF251705, Ptpn22, Tlr2, Trim16, Hfe, Mapk14, Cd14, Cd84, Il1b, Nlrp1a, Dab2, Glrx, Pycard, Adora2b, Lepr
GO:0022409	positive regulation of cell-cell adhesion	23/744	1.34285e-07	3.76814e-06	Tnfsf9, Il12b, Il2ra, Cd244, Pdcd1lg2, Cd28, Il6	Ccr2, Ccr5, Itgal, Igf1, Il1rl2, Nlrp3, Ptpn22, Il18, Spn, Sash3, Il1b, Tgfbr2, Tespa1, Ikzf1, Tnfsf13b, Pycard
GO:0030316	osteoclast differentiation	15/744	1.3697e-07	3.8177e-06	Src, Il12b, Csf1, Gpr55, Car2	Csf1r, Pilrb1, Klf10, Ccr1, Mapk14, Cd300lf, Fos, Notch2, Inpp5d, Mitf
GO:0032760	positive regulation of tumor necrosis factor production	13/744	1.6924e-07	4.6857e-06	Il12b	Ccr2, Ccr5, Tlr3, Thbs1, Il18, Tlr2, Fcgr3, Cd14, Cd84, Spn, Sash3, Pycard
GO:0071219	cellular response to molecule of bacterial origin	23/744	1.7603e-07	4.83984e-06	Il12b, Mif, Irf8, Il6	Mrc1, Axl, Nlrp3, Fcgr4, Ptpn22, Il18, Tlr2, Cd300lb, Trem2, Fcgr2b, Mapk14, Cd14, Cd84, Mir15a, Il1b, Cxcl10, Abca1, Pycard, Mir501
GO:0043409	negative regulation of MAPK cascade	19/744	1.77138e-07	4.83984e-06	Lif, Pebp1, Dusp10, Dusp16, Uchl1, Ndrg2	Dusp6, Igf1, P2rx7, Ptpn22, Apoe, Sorl1, Rgs2, Cd300a, Klf4, Il1b, Dab2, Dusp7, Rnf149
GO:0071900	regulation of protein serine/threonine kinase activity	34/744	1.81126e-07	4.91645e-06	Kit, Src, Mif, Dusp10, Dusp16, Casp3, Cd40, Uchl1, Ccnd2, Atp2b4	Dusp6, Igf1, Hgf, P2rx7, Csf1r, Ptpn22, Thbs1, Apoe, Fgd4, Sorl1, Rgs2, Map3k5, Cd300a, Lrrk2, Chil1, Ccnd1, Pak1, Il1b, Map2k6, Dab2, Dusp7, Gab1, Pycard, Zeb2
GO:0010876	lipid localization	29/744	1.93283e-07	5.21235e-06	Irs2, Cptp, Nmb, Mif, Tspo, Slco3a1, Pla2g4f, Selm	Pltp, P2rx7, Cyp4f18, Lrp1, Thbs1, Apoe, Dgat2, Sorl1, C3, Abca9, Msr1, Abca13, Il1b, Hrh2, Map2k6, Dab2, Abcc3, Angptl3, Abca1, Hexb, Apobr
GO:1903557	positive regulation of tumor necrosis factor superfamily cytokine production	13/744	2.0318e-07	5.44391e-06	Il12b	Ccr2, Ccr5, Tlr3, Thbs1, Il18, Tlr2, Fcgr3, Cd14, Cd84, Spn, Sash3, Pycard
GO:0071216	cellular response to biotic stimulus	24/744	2.1055e-07	5.60522e-06	Il12b, Mif, Irf8, Il6	Mrc1, Axl, Txnip, Nlrp3, Fcgr4, Ptpn22, Il18, Tlr2, Cd300lb, Trem2, Fcgr2b, Mapk14, Cd14, Cd84, Mir15a, Il1b, Cxcl10, Abca1, Pycard, Mir501
GO:0006066	alcohol metabolic process	28/744	2.12725e-07	5.62706e-06	Fdft1, Hmgcs1, Hsd17b7, Sqle, Cd244, Pmvk, Fdps, Ch25h, Cyp1b1	Smpdl3b, Lpcat2, Lrp1, Apoe, Dgat2, Sorl1, Il1b, Rdh12, Cebpa, Smpdl3a, Dab2, Cyb5r1, Sgms1, Acer3, Angptl3, Abca1, Apobr, Lepr, Sgms2
GO:0046634	regulation of alpha-beta T cell activation	14/744	2.20234e-07	5.7888e-06	Il12b, Cd244, Cd28, Il6	Ccr2, Nlrp3, Vsir, Ptpn22, Il18, Hfe, Cd300a, Sash3, Tgfbr2, Ikzf1
GO:0002764	immune response-regulating signaling pathway	26/744	2.29672e-07	5.99891e-06	Kit, Plcl2, Cd40, Cd28	Tlr8, Tlr3, Ptpn22, Tlr2, Tnfrsf21, Nfam1, Themis2, Lcp2, C5ar1, C3ar1, Cd14, Ddx58, Cd300a, Ddx60, Klhl6, Tlr7, Lpxn, Sh2d1b1, Tespa1, Prkcb, Rab7b, Prkch
GO:0002673	regulation of acute inflammatory response	12/744	2.40943e-07	6.25398e-06	Mif, Il6, Ptgs2	Ccr5, Fcgr1, Nlrp3, C3, Fcgr3, Fcgr2b, Alox5ap, Spn, Il1b
GO:0090022	regulation of neutrophil chemotaxis	9/744	2.59877e-07	6.70353e-06	Cxcl3	Cxcr2, Sell, C5ar1, C3ar1, C5ar2, Il1b, Camk1d, Rac2
GO:0002449	lymphocyte mediated immunity	25/744	2.82924e-07	7.25299e-06	Il12b, Cd40, Emp2, Cd96, Pvr, Cd28	C1qb, C1qc, Fcgr1, Nlrp3, P2rx7, Vsir, Treml4, C3, Fcgr3, Klrd1, Hfe, Fcgr2b, C1qa, Spn, Sh2d1b1, C1rl, Sash3, Lyst, Inpp5d
GO:0002275	myeloid cell activation involved in immune response	13/744	2.8989e-07	7.38597e-06	Kit	Ccr2, Tlr3, Cx3cr1, Fgr, Myo1f, Cd84, Cd300a, Milr1, Pram1, Rac2, Pycard, Adora2b
GO:0050764	regulation of phagocytosis	14/744	3.02672e-07	7.66462e-06		Sirpb1a, Fcgr1, Fgr, Pros1, C3, Fcgr3, Mertk, Siglece, Fcgr2b, Cd300a, Il1b, Camk1d, Pot1b, Pycard
GO:1903035	negative regulation of response to wounding	20/744	3.12143e-07	7.85655e-06	Il12b, Il2ra, Dusp10, Ier3, Clasp2	Cx3cr1, Nlrp3, Hgf, Aoah, Nt5e, Thbs1, Pros1, Apoe, Tnfaip8l2, Mefv, Siglece, Fcgr2b, Spn, Cnr2, Psg23
GO:0016125	sterol metabolic process	17/744	3.14283e-07	7.86274e-06	Fdft1, Hmgcs1, Hsd17b7, Sqle, Pmvk, Fdps, Ch25h	Lrp1, Apoe, Dgat2, Sorl1, Cebpa, Cyb5r1, Angptl3, Abca1, Apobr, Lepr
GO:0002821	positive regulation of adaptive immune response	15/744	3.3168e-07	8.23454e-06	Il12b, Mif, Il23r, Cd40, Pvr, Cd28	Ccr2, Fcgr1, Nlrp3, P2rx7, C3, Fcgr3, Sash3, Tnfsf13b, Pycard
GO:0042089	cytokine biosynthetic process	16/744	3.33109e-07	8.23454e-06	Il12b, Cd28, Il6	Ccr2, Tlr8, Tlr3, Thbs1, Il18, Tlr2, Fcgr3, Klf4, Spn, Ltb, Tlr7, Il1b, Inpp5d
GO:0030098	lymphocyte differentiation	31/744	3.35375e-07	8.2415e-06	Kit, Tnfsf9, Pla2g2d, Il12b, Il2ra, Plcl2, Tcf7, Mpzl2, Cd28, Il6, Flt3	Ccr2, Axl, Il1rl2, Nlrp3, Ptpn22, Bmx, Nfam1, Mertk, Zfp36l2, Spn, Sash3, Il1b, Tgfbr2, Tespa1, Ikzf1, Notch2, Il18r1, Inpp5d, Lepr, Rhoh
GO:0060627	regulation of vesicle-mediated transport	34/744	3.45273e-07	8.38862e-06	Src, Stxbp1, Ston2, Clasp2	Ccr2, Sirpb1a, Axl, Fcgr1, Fgr, Unc119, Spink2, Pros1, Sorl1, C3, Fcgr3, Mertk, Hfe, Siglece, Fcgr2b, Cd14, Cd84, Cd300a, Lrrk2, Il1b, Dab2, Notch1, Glrx, Camk1d, Pram1, Pot1b, Rac2, Ehd4, Pycard, Adora2b
GO:0002366	leukocyte activation involved in immune response	24/744	3.45402e-07	8.38862e-06	Kit, Il12b, Plcl2, Cd40, Cd244, Cd28, Il6	Ccr2, Itgal, Tlr3, Cx3cr1, Nlrp3, Fgr, Myo1f, Cd84, Cd300a, Sh2d1b1, Milr1, Pram1, Rac2, Notch2, Il18r1, Pycard, Adora2b
GO:0050701	interleukin-1 secretion	9/744	3.55838e-07	8.56326e-06	Gbp5	Ccr5, Nlrp3, P2rx7, Trim16, Nlrc4, Nlrp1a, Abca1, Pycard
GO:0019221	cytokine-mediated signaling pathway	29/744	3.56717e-07	8.56326e-06	Kit, Flrt2, Csf1, Txndc17, Il23r, Ppbp, Il6, Flt3, Cxcl3	Ccr2, Ccr5, Axl, Cx3cr1, Cxcr2, Csf1r, Il6ra, Ccl6, Ccr1, Trem2, Ifngr1, Il1b, Cxcl10, Cebpa, Il1f9, Gab1, Il18r1, Il10ra, Pycard, Lepr
GO:0002768	immune response-regulating cell surface receptor signaling pathway	19/744	3.76121e-07	8.9772e-06	Kit, Plcl2, Cd40, Cd28	Ptpn22, Tlr2, Tnfrsf21, Nfam1, Themis2, Lcp2, C5ar1, C3ar1, Cd300a, Klhl6, Lpxn, Sh2d1b1, Tespa1, Prkcb, Prkch
GO:0042035	regulation of cytokine biosynthetic process	15/744	3.81642e-07	9.0569e-06	Il12b, Cd28, Il6	Ccr2, Tlr8, Tlr3, Thbs1, Tlr2, Fcgr3, Klf4, Spn, Ltb, Tlr7, Il1b, Inpp5d
GO:0002263	cell activation involved in immune response	24/744	4.05675e-07	9.57255e-06	Kit, Il12b, Plcl2, Cd40, Cd244, Cd28, Il6	Ccr2, Itgal, Tlr3, Cx3cr1, Nlrp3, Fgr, Myo1f, Cd84, Cd300a, Sh2d1b1, Milr1, Pram1, Rac2, Notch2, Il18r1, Pycard, Adora2b
GO:0050728	negative regulation of inflammatory response	16/744	4.30552e-07	1.01022e-05	Il12b, Il2ra, Dusp10, Ier3	Cx3cr1, Nlrp3, Hgf, Aoah, Nt5e, Apoe, Tnfaip8l2, Mefv, Siglece, Fcgr2b, Spn, Cnr2
GO:0002675	positive regulation of acute inflammatory response	9/744	4.81088e-07	1.12245e-05	Mif, Il6, Ptgs2	Ccr5, Fcgr1, C3, Fcgr3, Alox5ap, Il1b
GO:0032611	interleukin-1 beta production	11/744	4.90491e-07	1.13799e-05	Gbp5	Ccr5, Nlrp3, P2rx7, Trim16, Mefv, Nlrc4, Il1b, Nlrp1a, Abca1, Pycard
GO:0031348	negative regulation of defense response	19/744	5.11922e-07	1.18112e-05	Il12b, Il2ra, Dusp10, Ier3, Cd96	Cx3cr1, Nlrp3, Hgf, Aoah, Nt5e, Apoe, Tnfaip8l2, Mefv, Ccr1, Siglece, Fcgr2b, Spn, Sh2d1b1, Cnr2
GO:0046427	positive regulation of JAK-STAT cascade	13/744	5.683e-07	1.29678e-05	Kit, Lif, Il12b, Cd40, Il6, Cyp1b1	Igf1, Csf1r, Il6ra, Il18, Hcls1, Cd300a, Notch1
GO:1904894	positive regulation of STAT cascade	13/744	5.683e-07	1.29678e-05	Kit, Lif, Il12b, Cd40, Il6, Cyp1b1	Igf1, Csf1r, Il6ra, Il18, Hcls1, Cd300a, Notch1
GO:0043405	regulation of MAP kinase activity	26/744	6.01309e-07	1.36461e-05	Kit, Src, Mif, Dusp10, Dusp16, Cd40, Uchl1	Dusp6, Hgf, P2rx7, Ptpn22, Thbs1, Apoe, Fgd4, Sorl1, Rgs2, Map3k5, Cd300a, Lrrk2, Pak1, Il1b, Map2k6, Dab2, Dusp7, Gab1, Zeb2
GO:0042108	positive regulation of cytokine biosynthetic process	12/744	6.22854e-07	1.39822e-05	Il12b, Cd28	Ccr2, Tlr8, Tlr3, Thbs1, Tlr2, Fcgr3, Spn, Ltb, Tlr7, Il1b
GO:0045670	regulation of osteoclast differentiation	12/744	6.22854e-07	1.39822e-05	Il12b, Csf1, Gpr55, Car2	Csf1r, Pilrb1, Klf10, Ccr1, Fos, Notch2, Inpp5d, Mitf
GO:0001562	response to protozoan	9/744	6.42807e-07	1.43526e-05	Il12b, Ier3, Cd40, Irf8, Il6	Tspan32, Gbp7, Spn, Lyst
GO:0046578	regulation of Ras protein signal transduction	20/744	6.75413e-07	1.5e-05	Arhgef40, Csf1, Plekhg2, Gpr55, Eps8l2	Igf1, Cyth4, Timp2, Apoe, Fgd4, Plekhg3, Arhgef37, Spata13, Fgd3, Arhgap24, Rasa3, Arap3, Tiam2, Notch2, Abca1
GO:0090023	positive regulation of neutrophil chemotaxis	8/744	7.00652e-07	1.54777e-05	Cxcl3	Cxcr2, Sell, C5ar1, C3ar1, Il1b, Camk1d, Rac2
GO:0008203	cholesterol metabolic process	16/744	7.06372e-07	1.55215e-05	Fdft1, Hmgcs1, Hsd17b7, Sqle, Pmvk, Fdps, Ch25h	Lrp1, Apoe, Dgat2, Sorl1, Cebpa, Angptl3, Abca1, Apobr, Lepr
GO:0002822	regulation of adaptive immune response based on somatic recombination of immune receptors built from immunoglobulin superfamily domains	17/744	7.1034e-07	1.55265e-05	Il12b, Il23r, Cd40, Pvr, Cd28	Ccr2, Fcgr1, Nlrp3, P2rx7, Vsir, C3, Fcgr3, Hfe, Fcgr2b, Spn, Sash3, Tnfsf13b
GO:1901615	organic hydroxy compound metabolic process	35/744	7.43463e-07	1.61655e-05	Fdft1, Hmgcs1, Hsd17b7, Sqle, Cd244, Pmvk, Nr4a2, Slc22a4, Fdps, Ch25h, Cyp1b1	Pltp, Smpdl3b, Lpcat2, Cyp4f18, Lrp1, Apoe, Dgat2, Sorl1, Ldhb, Il1b, Rdh12, Cebpa, Smpdl3a, Dab2, Cyb5r1, Sgms1, Acer3, Ly6e, Angptl3, Abca1, Apobr, Lepr, Zeb2, Sgms2
GO:0030100	regulation of endocytosis	22/744	7.60493e-07	1.6407e-05	Src, Ston2	Sirpb1a, Axl, Fcgr1, Fgr, Unc119, Pros1, C3, Fcgr3, Mertk, Hfe, Siglece, Fcgr2b, Cd14, Cd300a, Il1b, Dab2, Camk1d, Pot1b, Ehd4, Pycard
GO:2000377	regulation of reactive oxygen species metabolic process	19/744	7.62473e-07	1.6407e-05	Tspo, Ier3, Il6, Atp2b4, Ptgs2, Cyp1b1	Igf1, Pid1, Thbs1, Il18, Tlr2, Xdh, Hp, Mapk14, Klf4, Hk2, Il1b, Tgfbr2, Pon3
GO:0042060	wound healing	29/744	7.75597e-07	1.66034e-05	Stxbp1, Eng, P2rx5, Plet1, Clasp2	Ccr2, Fn1, Axl, Igf1, Thbs1, Pros1, Apoe, C3, Mertk, Tspan32, Mapk14, S100a9, Arhgap24, Gsn, Pak1, F7, F5, Macf1, F13a1, P2ry12, Notch2, Lyst, Psg23, Evl
GO:1902652	secondary alcohol metabolic process	16/744	1.00877e-06	2.14841e-05	Fdft1, Hmgcs1, Hsd17b7, Sqle, Pmvk, Fdps, Ch25h	Lrp1, Apoe, Dgat2, Sorl1, Cebpa, Angptl3, Abca1, Apobr, Lepr
GO:0051056	regulation of small GTPase mediated signal transduction	21/744	1.07743e-06	2.28293e-05	Arhgef40, Csf1, Plekhg2, Gpr55, Eps8l2, Amot	Igf1, Cyth4, Timp2, Apoe, Fgd4, Plekhg3, Arhgef37, Spata13, Fgd3, Arhgap24, Rasa3, Arap3, Tiam2, Notch2, Abca1
GO:0046006	regulation of activated T cell proliferation	9/744	1.1113e-06	2.34276e-05	Tnfsf9, Il12b, Il2ra, Casp3, Pdcd1lg2, Ido1	Igf1, Il18, Pycard
GO:0042993	positive regulation of transcription factor import into nucleus	10/744	1.21414e-06	2.54664e-05	Ptgs2	Tlr3, Ptpn22, Il18, Tlr2, Hcls1, Ddx58, Tlr7, Il1b, Il18r1
GO:0048771	tissue remodeling	19/744	1.23072e-06	2.56843e-05	Src, Lif, Mdm2, Gpr55, Car2	Ccr2, Mmp9, Axl, Igf1, P2rx7, Csf1r, Il18, Xdh, Tgm2, Rac2, Notch2, Inpp5d, Mitf, Lepr
GO:0071222	cellular response to lipopolysaccharide	21/744	1.27539e-06	2.64835e-05	Il12b, Mif, Irf8, Il6	Mrc1, Axl, Nlrp3, Fcgr4, Ptpn22, Il18, Cd300lb, Trem2, Mapk14, Cd14, Cd84, Mir15a, Il1b, Cxcl10, Abca1, Pycard, Mir501
GO:0032102	negative regulation of response to external stimulus	26/744	1.2882e-06	2.66165e-05	Il12b, Tspo, Il2ra, Dusp10, Sema6c, Ier3, Clasp2	Cx3cr1, Nlrp3, Hgf, Aoah, Nt5e, Thbs1, Pros1, Apoe, Tnfaip8l2, Mefv, Siglece, Fcgr2b, C5ar2, Lrrk2, Spn, Notch1, Fabp7, Cnr2, Psg23
GO:0045672	positive regulation of osteoclast differentiation	8/744	1.35891e-06	2.78007e-05	Il12b, Csf1, Car2	Csf1r, Klf10, Ccr1, Fos, Notch2
GO:0071624	positive regulation of granulocyte chemotaxis	8/744	1.35891e-06	2.78007e-05	Cxcl3	Cxcr2, Sell, C5ar1, C3ar1, Il1b, Camk1d, Rac2
GO:0050795	regulation of behavior	25/744	1.43633e-06	2.91704e-05	Csf1, Sema6c, Ppbp, Il6, Ccr4, Cxcl3	Ccr2, Fn1, Cxcr2, Sell, Mtus1, Arrdc3, Cmklr1, Thbs1, C5ar1, Ccr1, C3ar1, C5ar2, Il1b, Cxcl10, F7, Notch1, Camk1d, Rac2, Lepr
GO:1902622	regulation of neutrophil migration	9/744	1.43991e-06	2.91704e-05	Cxcl3	Cxcr2, Sell, C5ar1, C3ar1, C5ar2, Il1b, Camk1d, Rac2
GO:0048520	positive regulation of behavior	18/744	1.52892e-06	3.08233e-05	Csf1, Ppbp, Ccr4, Cxcl3	Ccr2, Fn1, Cxcr2, Sell, Cmklr1, Thbs1, C5ar1, Ccr1, C3ar1, Il1b, Cxcl10, F7, Camk1d, Rac2
GO:0050868	negative regulation of T cell activation	14/744	1.68438e-06	3.37934e-05	Pla2g2d, Il2ra, Casp3, Pdcd1lg2, Ido1	Slfn1, Vsir, Ptpn22, Tnfrsf21, Tnfaip8l2, Hfe, Pag1, Cd300a, Spn
GO:0002700	regulation of production of molecular mediator of immune response	15/744	1.79169e-06	3.57735e-05	Mif, Tnfrsf4, Cd40, Cd244, Cd96, Cd28, Il6	Tlr3, Nlrp3, Vsir, Ptpn22, Tlr2, Hfe, Fcgr2b, Sash3
GO:2000191	regulation of fatty acid transport	8/744	1.84932e-06	3.67476e-05	Irs2, Mif	P2rx7, Cyp4f18, Thbs1, Il1b, Hrh2, Map2k6
GO:0007265	Ras protein signal transduction	25/744	1.88886e-06	3.71775e-05	Dok1, Plk2, Arhgef40, Csf1, Plekhg2, Rras2, Gpr55, Eps8l2	Igf1, Cyth4, Timp2, Apoe, Fgd4, Plekhg3, Arhgef37, Spata13, Fgd3, Arhgap24, Pak1, Rasa3, Arap3, Tiam2, Notch2, Dok3, Abca1
GO:0008202	steroid metabolic process	25/744	1.88886e-06	3.71775e-05	Fdft1, Hmgcs1, Tspo, Hsd17b7, Sqle, Pmvk, Fdps, Ch25h, Tiparp, Scd1, Cyp1b1	Igf1, Lrp1, Apoe, Dgat2, Sorl1, Il1b, Cebpa, Dab2, Cyb5r1, Angptl3, Abca1, Apobr, Adora2b, Lepr
GO:0046635	positive regulation of alpha-beta T cell activation	11/744	1.91325e-06	3.74798e-05	Il12b, Cd244, Cd28, Il6	Ccr2, Nlrp3, Ptpn22, Il18, Sash3, Tgfbr2, Ikzf1
GO:0045860	positive regulation of protein kinase activity	32/744	1.93666e-06	3.77603e-05	Kit, Src, Il12b, Mif, Stk39, Csf1, Cd40, Emp2, Ccnd2, Mmd, Atp2b4	Igf1, Hgf, P2rx7, Csf1r, Il6ra, Stk10, Unc119, Thbs1, Fgd4, Map3k5, Cd300a, Lrrk2, Chil1, Ccnd1, Pak1, Il1b, Tgfbr2, Map2k6, Dab2, Gab1, Zeb2
GO:0071887	leukocyte apoptotic process	16/744	1.98556e-06	3.85329e-05	Irs2, Mif, Il2ra, Tnfrsf4, Ido1, Il6	Ccr5, Axl, Siglec1, Cxcr2, P2rx7, Il18, Tnfrsf21, Mertk, Hcls1, Fcgr2b
GO:0032945	negative regulation of mononuclear cell proliferation	12/744	2.02395e-06	3.89141e-05	Pla2g2d, Il2ra, Casp3, Pdcd1lg2, Ido1	Slfn1, Vsir, Tnfrsf21, Fcgr2b, Cd300a, Spn, Inpp5d
GO:0050672	negative regulation of lymphocyte proliferation	12/744	2.02395e-06	3.89141e-05	Pla2g2d, Il2ra, Casp3, Pdcd1lg2, Ido1	Slfn1, Vsir, Tnfrsf21, Fcgr2b, Cd300a, Spn, Inpp5d
GO:0002440	production of molecular mediator of immune response	19/744	2.12927e-06	4.07505e-05	Kit, Mif, Tnfrsf4, Cd40, Cd244, Cd96, Cd28, Il6	Trem1, Tlr3, Nlrp3, Vsir, Ptpn22, Tlr2, Trem3, Hfe, Fcgr2b, Sash3, Tnfsf13b
GO:0006869	lipid transport	25/744	2.1611e-06	4.117e-05	Irs2, Cptp, Nmb, Mif, Tspo, Slco3a1, Pla2g4f, Selm	Pltp, P2rx7, Cyp4f18, Lrp1, Thbs1, Apoe, Sorl1, Abca9, Msr1, Abca13, Il1b, Hrh2, Map2k6, Dab2, Abcc3, Abca1, Apobr
GO:0033559	unsaturated fatty acid metabolic process	15/744	2.26763e-06	4.30022e-05	Mif, Ltc4s, Pla2g4f, Scd1, Ptgs2, Cyp1b1	Tbxas1, Cyp4f18, Tlr2, Hpgd, Alox5, Alox5ap, Cyp2a4, Daglb, Mgst2
GO:0015908	fatty acid transport	12/744	2.36551e-06	4.46544e-05	Irs2, Nmb, Mif, Slco3a1, Pla2g4f	P2rx7, Cyp4f18, Thbs1, Apoe, Il1b, Hrh2, Map2k6
GO:0052548	regulation of endopeptidase activity	25/744	2.46887e-06	4.63947e-05	Src, Mdm2, Cryaa, Il6, Spint1, Hspa1b	Mmp9, Igf1, Nlrp3, Hgf, Thbs1, Spink2, Timp2, Sorl1, Xdh, Map3k5, Mefv, Stfa2, S100a9, Nlrc4, Klf4, Gsn, Dapk1, S100a8, Pycard
GO:0043277	apoptotic cell clearance	8/744	2.48251e-06	4.64409e-05		Ccr2, Axl, Lrp1, Thbs1, C3, Mertk, Tgm2, Marco
GO:0050855	regulation of B cell receptor signaling pathway	6/744	2.52045e-06	4.69391e-05	Plcl2	Nfam1, Cd300a, Lpxn, Prkcb, Prkch
GO:0042346	positive regulation of NF-kappaB import into nucleus	7/744	2.60525e-06	4.83018e-05	Ptgs2	Tlr3, Il18, Tlr2, Tlr7, Il1b, Il18r1
GO:0042531	positive regulation of tyrosine phosphorylation of STAT protein	10/744	2.78666e-06	5.14356e-05	Kit, Lif, Il12b, Cd40, Il6	Igf1, Csf1r, Il6ra, Il18, Hcls1
GO:0042307	positive regulation of protein import into nucleus	14/744	2.80305e-06	5.15092e-05	Il6, Ptgs2	Tlr3, Igf1, Ptpn22, Il18, Tlr2, Hcls1, Mapk14, Ddx58, Tlr7, Il1b, Dab2, Il18r1
GO:0070372	regulation of ERK1 and ERK2 cascade	23/744	2.85776e-06	5.22831e-05	Src, Lif, Mif, Gpr55, Il6, Ndrg2	Fn1, Dusp6, Igf1, Csf1r, Ptpn22, Tlr2, C3, C5ar1, Ccl6, Ccr1, Trem2, C5ar2, Klf4, Chil1, Il1b, Dab2, Pycard
GO:0045637	regulation of myeloid cell differentiation	20/744	2.98029e-06	5.42858e-05	Lif, Il12b, Csf1, Gpr55, Car2	Cd101, C1qc, Csf3r, Csf1r, Pilrb1, Klf10, Ccr1, Hcls1, Mapk14, Ikzf1, Rab7b, Fos, Notch2, Inpp5d, Mitf
GO:1900182	positive regulation of protein localization to nucleus	16/744	3.0435e-06	5.51951e-05	Src, Lif, Il6, Ptgs2	Tlr3, Igf1, Ptpn22, Il18, Tlr2, Hcls1, Mapk14, Ddx58, Tlr7, Il1b, Dab2, Il18r1
GO:0046824	positive regulation of nucleocytoplasmic transport	15/744	3.19483e-06	5.76097e-05	Mdm2, Il6, Ptgs2	Tlr3, Igf1, Ptpn22, Il18, Tlr2, Hcls1, Mapk14, Ddx58, Tlr7, Il1b, Dab2, Il18r1
GO:0070664	negative regulation of leukocyte proliferation	12/744	3.20439e-06	5.76097e-05	Pla2g2d, Il2ra, Casp3, Pdcd1lg2, Ido1	Slfn1, Vsir, Tnfrsf21, Fcgr2b, Cd300a, Spn, Inpp5d
GO:0030888	regulation of B cell proliferation	11/744	3.22008e-06	5.76422e-05	Irs2, Mif, Tnfrsf4, Casp3, Cd40	Tnfrsf21, Fcgr2b, Cd300a, Sash3, Tnfsf13b, Inpp5d
GO:1902624	positive regulation of neutrophil migration	8/744	3.29074e-06	5.86543e-05	Cxcl3	Cxcr2, Sell, C5ar1, C3ar1, Il1b, Camk1d, Rac2
GO:0033674	positive regulation of kinase activity	33/744	3.3297e-06	5.9095e-05	Kit, Src, Il12b, Mif, Stk39, Csf1, Cd40, Emp2, Ccnd2, Mmd, Atp2b4	Igf1, Hgf, P2rx7, Csf1r, Fgr, Il6ra, Stk10, Unc119, Thbs1, Fgd4, Map3k5, Cd300a, Lrrk2, Chil1, Ccnd1, Pak1, Il1b, Tgfbr2, Map2k6, Dab2, Gab1, Zeb2
GO:0002886	regulation of myeloid leukocyte mediated immunity	10/744	3.38431e-06	5.98087e-05		Ccr2, Fcgr1, Fgr, C3, Fcgr3, Cd84, Cd300a, Pram1, Rac2, Adora2b
GO:0051347	positive regulation of transferase activity	36/744	3.47468e-06	6.11456e-05	Kit, Src, Il12b, Mif, Stk39, Csf1, Cd40, Emp2, Ccnd2, Mmd, Atp2b4	Igf1, Hgf, P2rx7, Csf1r, Fgr, Il6ra, Stk10, Arrdc3, Unc119, Thbs1, Fgd4, Sorl1, Map3k5, Cd300a, Klf4, Lrrk2, Chil1, Ccnd1, Pak1, Il1b, Tgfbr2, Map2k6, Dab2, Gab1, Zeb2
GO:1903038	negative regulation of leukocyte cell-cell adhesion	14/744	4.0347e-06	7.01417e-05	Pla2g2d, Il2ra, Casp3, Pdcd1lg2, Ido1	Slfn1, Vsir, Ptpn22, Tnfrsf21, Tnfaip8l2, Hfe, Pag1, Cd300a, Spn
GO:1904591	positive regulation of protein import	14/744	4.0347e-06	7.01417e-05	Il6, Ptgs2	Tlr3, Igf1, Ptpn22, Il18, Tlr2, Hcls1, Mapk14, Ddx58, Tlr7, Il1b, Dab2, Il18r1
GO:0015711	organic anion transport	29/744	4.04166e-06	7.01417e-05	Irs2, Slc1a4, Slc52a3, Cptp, Nmb, Mif, Slco3a1, Pla2g4f, Slc22a4, Slc26a2, Slc7a5	P2rx7, Cyp4f18, Thbs1, Emb, Apoe, Slc2a3, Sfxn5, Abca13, Pak1, Il1b, Slc36a1, Hrh2, Map2k6, Slc43a2, Slc16a7, Slc16a6, Abcc3, Abca1
GO:0002757	immune response-activating signal transduction	23/744	4.05345e-06	7.01417e-05	Plcl2, Cd28	Tlr8, Tlr3, Ptpn22, Tlr2, Tnfrsf21, Nfam1, Themis2, Lcp2, C5ar1, C3ar1, Cd14, Ddx58, Cd300a, Ddx60, Klhl6, Tlr7, Lpxn, Tespa1, Prkcb, Rab7b, Prkch
GO:0032727	positive regulation of interferon-alpha production	6/744	4.08706e-06	7.01912e-05	Flt3	Tlr8, Tlr3, Ptpn22, Ddx58, Tlr7
GO:0002532	production of molecular mediator involved in inflammatory response	10/744	4.09012e-06	7.01912e-05	Dusp10, Cd96, Ido1, Gbp5	Il17ra, Mefv, Mapk14, Alox5, Alox5ap, Cd300a
GO:0002706	regulation of lymphocyte mediated immunity	16/744	4.14327e-06	7.08108e-05	Il12b, Cd40, Cd96, Pvr, Cd28	Fcgr1, Nlrp3, P2rx7, Vsir, C3, Fcgr3, Hfe, Fcgr2b, Spn, Sh2d1b1, Sash3
GO:0032612	interleukin-1 production	11/744	4.47527e-06	7.61714e-05	Gbp5	Ccr5, Nlrp3, P2rx7, Trim16, Mefv, Nlrc4, Il1b, Nlrp1a, Abca1, Pycard
GO:0032757	positive regulation of interleukin-8 production	9/744	4.64426e-06	7.8725e-05	Cd244	Tlr8, Tlr3, Il18, Tlr2, Ddx58, Tlr7, Il1b, Pycard
GO:0002824	positive regulation of adaptive immune response based on somatic recombination of immune receptors built from immunoglobulin superfamily domains	13/744	4.91687e-06	8.30071e-05	Il12b, Il23r, Cd40, Pvr, Cd28	Ccr2, Fcgr1, Nlrp3, P2rx7, C3, Fcgr3, Sash3, Tnfsf13b
GO:0010575	positive regulation of vascular endothelial growth factor production	7/744	5.19435e-06	8.73365e-05	Ptgs2, Cyp1b1	C3, C5ar1, C3ar1, Il1b, Adora2b
GO:0045621	positive regulation of lymphocyte differentiation	13/744	5.58105e-06	9.31757e-05	Tnfsf9, Il2ra, Il6	Ccr2, Axl, Il1rl2, Nlrp3, Sash3, Il1b, Tgfbr2, Tespa1, Ikzf1, Inpp5d
GO:0050864	regulation of B cell activation	16/744	5.58651e-06	9.31757e-05	Irs2, Mif, Tnfrsf4, Casp3, Cd40, Cd28, Il6, Flt3	Tnfrsf21, Nfam1, Fcgr2b, Cd300a, Sash3, Ikzf1, Tnfsf13b, Inpp5d
GO:0071715	icosanoid transport	9/744	5.74433e-06	9.50446e-05	Nmb, Mif, Slco3a1, Pla2g4f	P2rx7, Cyp4f18, Il1b, Hrh2, Map2k6
GO:1901571	fatty acid derivative transport	9/744	5.74433e-06	9.50446e-05	Nmb, Mif, Slco3a1, Pla2g4f	P2rx7, Cyp4f18, Il1b, Hrh2, Map2k6
GO:0007260	tyrosine phosphorylation of STAT protein	11/744	6.13831e-06	0.00010076	Kit, Lif, Il12b, Ptk6, Cd40, Il6	Igf1, Csf1r, Il6ra, Il18, Hcls1
GO:0043407	negative regulation of MAP kinase activity	11/744	6.13831e-06	0.00010076	Dusp10, Dusp16, Uchl1	Dusp6, Ptpn22, Apoe, Sorl1, Rgs2, Cd300a, Il1b, Dusp7
GO:2000379	positive regulation of reactive oxygen species metabolic process	13/744	6.32326e-06	0.000103388	Tspo, Il6, Ptgs2, Cyp1b1	Pid1, Thbs1, Il18, Tlr2, Xdh, Mapk14, Klf4, Il1b, Tgfbr2
GO:0006690	icosanoid metabolic process	14/744	6.41535e-06	0.000104074	Mif, Ltc4s, Pla2g4f, Ptgs2, Cyp1b1	Tbxas1, Cyp4f18, Tlr2, Hpgd, Alox5, Alox5ap, Cyp2a4, Daglb, Mgst2
GO:1901568	fatty acid derivative metabolic process	14/744	6.41535e-06	0.000104074	Mif, Ltc4s, Pla2g4f, Ptgs2, Cyp1b1	Tbxas1, Cyp4f18, Tlr2, Hpgd, Alox5, Alox5ap, Cyp2a4, Daglb, Mgst2
GO:2000107	negative regulation of leukocyte apoptotic process	11/744	7.15545e-06	0.000115431	Irs2, Mif, Tnfrsf4, Ido1	Ccr5, Axl, Cxcr2, Il18, Mertk, Hcls1, Fcgr2b
GO:0046633	alpha-beta T cell proliferation	8/744	7.171e-06	0.000115431	Il12b, Cd244, Cd28	Ccr2, Fcgr4, Vsir, Ptpn22, Il18
GO:0045088	regulation of innate immune response	20/744	7.61017e-06	0.000122027	Il12b, Dusp10, Cd96, Pvr, Gbp5	Tlr8, Tlr3, Fgr, Ptpn22, Tlr2, Ccr1, Cd14, Myo1f, Ddx58, Ddx60, Nlrc4, Tlr7, Sh2d1b1, Rab7b, Pycard
GO:0046942	carboxylic acid transport	23/744	7.90381e-06	0.000126248	Irs2, Slc1a4, Nmb, Mif, Slco3a1, Pla2g4f, Slc22a4, Slc7a5	P2rx7, Cyp4f18, Thbs1, Emb, Apoe, Sfxn5, Pak1, Il1b, Slc36a1, Hrh2, Map2k6, Slc43a2, Slc16a7, Slc16a6, Abcc3
GO:0048002	antigen processing and presentation of peptide antigen	11/744	8.31636e-06	0.000132329	Tapbpl	Ctse, Fcgr1, Fcgr3, Hfe, Trem2, Fcgr2b, March1, Pycard, Abcb1b, H2-T24
GO:0070371	ERK1 and ERK2 cascade	23/744	8.43113e-06	0.000133643	Src, Lif, Mif, Gpr55, Il6, Ndrg2	Fn1, Dusp6, Igf1, Csf1r, Ptpn22, Tlr2, C3, C5ar1, Ccl6, Ccr1, Trem2, C5ar2, Klf4, Chil1, Il1b, Dab2, Pycard
GO:0003013	circulatory system process	32/744	8.79498e-06	0.00013888	Src, Mdm2, Pebp1, Mif, Scpep1, Stk39, Eng, Scn1b, Ier3, Emp2, Amot, Ramp3, Atp2b4, Ptgs2	Tbxas1, Cxcr2, Cyp4f18, Cysltr1, Atp1a3, Il18, Apoe, Rgs2, Dock5, Ptpro, Alox5, C3ar1, Klk1b1, Hrh2, F5, Map2k6, Adora2b, Avpr1b
GO:0032368	regulation of lipid transport	13/744	9.09883e-06	0.000143134	Irs2, Mif	Pltp, P2rx7, Cyp4f18, Lrp1, Thbs1, Apoe, Il1b, Hrh2, Map2k6, Dab2, Abca1
GO:0050777	negative regulation of immune response	15/744	9.2147e-06	0.00014441	Il12b, Il2ra, Dusp10, Cd96	Ccr2, Vsir, Hfe, Ccr1, Fcgr2b, Cd84, Cd300a, Spn, Sh2d1b1, Olfm4, Inpp5d
GO:0050716	positive regulation of interleukin-1 secretion	6/744	9.56704e-06	0.000148809		Ccr5, Nlrp3, P2rx7, Trim16, Nlrp1a, Pycard
GO:0050718	positive regulation of interleukin-1 beta secretion	6/744	9.56704e-06	0.000148809		Ccr5, Nlrp3, P2rx7, Trim16, Nlrp1a, Pycard
GO:0015849	organic acid transport	23/744	1.02102e-05	0.000156362	Irs2, Slc1a4, Nmb, Mif, Slco3a1, Pla2g4f, Slc22a4, Slc7a5	P2rx7, Cyp4f18, Thbs1, Emb, Apoe, Sfxn5, Pak1, Il1b, Slc36a1, Hrh2, Map2k6, Slc43a2, Slc16a7, Slc16a6, Abcc3
GO:1903651	positive regulation of cytoplasmic transport	23/744	1.02102e-05	0.000156362	Mdm2, Il6, Ptgs2	Clec4b1, Tlr3, Igf1, P2rx7, Ptpn22, Itgax, Il18, Tlr2, Sorl1, Hcls1, Mapk14, Hnmt, Ddx58, Tlr7, Il1b, Cxcl10, Dab2, Cyb5r1, Rac2, Il18r1
GO:2000116	regulation of cysteine-type endopeptidase activity	20/744	1.02168e-05	0.000156362	Src, Mdm2, Cryaa, Il6, Hspa1b	Mmp9, Igf1, Nlrp3, Hgf, Thbs1, Xdh, Map3k5, Mefv, S100a9, Nlrc4, Klf4, Gsn, Dapk1, S100a8, Pycard
GO:0035023	regulation of Rho protein signal transduction	13/744	1.02372e-05	0.000156362	Arhgef40, Plekhg2, Gpr55, Eps8l2	Apoe, Fgd4, Plekhg3, Arhgef37, Spata13, Fgd3, Arap3, Tiam2, Abca1
GO:0052547	regulation of peptidase activity	28/744	1.02409e-05	0.000156362	Src, Mdm2, Pebp1, Cryaa, Il6, Spint1, Hspa1b	Mmp9, Igf1, Nlrp3, Hgf, Thbs1, Spink2, Timp2, Sorl1, Xdh, Map3k5, Mefv, Stfa2, S100a9, Nlrc4, Klf4, Gsn, Pi16, Dapk1, S100a8, Pycard, Itih5
GO:0050710	negative regulation of cytokine secretion	9/744	1.04787e-05	0.000159407	Tnfrsf4, Tnfrsf9, Il6	Fn1, Nlrp3, Ptpn22, Tnfrsf21, Cd84, C5ar2
GO:0042063	gliogenesis	23/744	1.08748e-05	0.000164829	Lif, Atf5, Areg, Tspo, Csf1, Dusp10, Ndrg1, Gpc1, Spint1	Ccr2, Fn1, Igf1, Tlr2, Itgam, Tnfrsf21, S100a9, Mir23a, Il1b, Notch1, S100a8, P2ry12, Prkch, Hexb
GO:0006898	receptor-mediated endocytosis	19/744	1.10262e-05	0.000166516	Syt2, Src, Ston2, Cltb, Ramp3	Mrc1, Fcgr1, Cxcr2, Lrp1, Unc119, Apoe, Hfe, Fcgr2b, Cd14, Cd300a, Msr1, Tgfbr2, Dab2, Ramp1
GO:0034111	negative regulation of homotypic cell-cell adhesion	14/744	1.10901e-05	0.000166874	Pla2g2d, Il2ra, Casp3, Pdcd1lg2, Ido1	Slfn1, Vsir, Ptpn22, Tnfrsf21, Tnfaip8l2, Hfe, Pag1, Cd300a, Spn
GO:0002367	cytokine production involved in immune response	11/744	1.11382e-05	0.000166993	Kit, Mif, Cd96	Trem1, Tlr3, Nlrp3, Vsir, Tlr2, Trem3, Hfe, Sash3
GO:0051051	negative regulation of transport	34/744	1.12031e-05	0.000167361	Irs2, Lif, Nmb, Stk39, Tnfrsf4, Ier3, Tcaf2, Tnfrsf9, Il6, Ptgs2	Ccr2, Fn1, Mmp9, Pid1, Nlrp3, Cyp4f18, Unc119, Ptpn22, Thbs1, Apoe, Tnfrsf21, Siglece, Fcgr2b, Cd84, Cd300a, C5ar2, Lrrk2, Il1b, Hrh2, Notch1, Kcne3, Prkcb, Rhoq, P2ry12
GO:0032370	positive regulation of lipid transport	10/744	1.1629e-05	0.000173101	Mif	Pltp, P2rx7, Cyp4f18, Lrp1, Apoe, Il1b, Map2k6, Dab2, Abca1
GO:0002429	immune response-activating cell surface receptor signaling pathway	16/744	1.18667e-05	0.000176009	Plcl2, Cd28	Ptpn22, Tlr2, Tnfrsf21, Nfam1, Themis2, Lcp2, C5ar1, C3ar1, Cd300a, Klhl6, Lpxn, Tespa1, Prkcb, Prkch
GO:0042742	defense response to bacterium	23/744	1.31104e-05	0.000193764	Hist1h2bg, Il12b, Irf8, Scd1	Trem1, Fcgr1, P2rx7, Fgr, Tlr2, Stab1, Trem3, Lyz1, Hp, C5ar1, Myo1f, Nlrc4, Gbp7, Spn, Slamf8, Nlrp1a, Notch2, Lyst, Pycard
GO:0006911	phagocytosis, engulfment	10/744	1.36531e-05	0.000200358		Fcgr1, Treml4, Thbs1, Fcgr3, Siglece, Trem2, Fcgr2b, Cd300a, Gsn, Abca1
GO:0050766	positive regulation of phagocytosis	10/744	1.36531e-05	0.000200358		Sirpb1a, Fcgr1, Pros1, C3, Fcgr3, Mertk, Fcgr2b, Il1b, Camk1d, Pycard
GO:0043281	regulation of cysteine-type endopeptidase activity involved in apoptotic process	19/744	1.38094e-05	0.000201939	Src, Mdm2, Cryaa, Il6, Hspa1b	Mmp9, Igf1, Nlrp3, Hgf, Thbs1, Xdh, Map3k5, S100a9, Nlrc4, Klf4, Gsn, Dapk1, S100a8, Pycard
GO:0032647	regulation of interferon-alpha production	6/744	1.39629e-05	0.000203466	Flt3	Tlr8, Tlr3, Ptpn22, Ddx58, Tlr7
GO:0043900	regulation of multi-organism process	31/744	1.41983e-05	0.000206174	Asb2, Il12b, Mif, Il2ra, Hist2h3c1, Mtss1, Pcx, Il23r, Oasl1, Irf8, Dkkl1, Scd1, Plat	Ccr5, Trem1, Igf1, Ptpn22, Spink2, Il18, Tlr2, Apoe, Tspan32, Rnasel, Fam111a, Cd84, Ddx58, Ddx60, Spn, Gsn, Notch1, Pycard
GO:0014909	smooth muscle cell migration	11/744	1.47574e-05	0.000213545	Src, Mdm2, Mif, Plat, Cyp1b1	Igf1, P2ry6, Lrp1, Il18, Sorl1, Dock5
GO:0032147	activation of protein kinase activity	21/744	1.6016e-05	0.000230953	Kit, Src, Il12b, Stk39, Emp2	Hgf, P2rx7, Il6ra, Stk10, Thbs1, Fgd4, Map3k5, Cd300a, Lrrk2, Chil1, Pak1, Il1b, Tgfbr2, Map2k6, Dab2, Gab1
GO:0046165	alcohol biosynthetic process	15/744	1.6468e-05	0.000236649	Fdft1, Hmgcs1, Hsd17b7, Cd244, Pmvk, Fdps, Ch25h	Lpcat2, Apoe, Il1b, Dab2, Cyb5r1, Sgms1, Acer3, Sgms2
GO:0014013	regulation of gliogenesis	14/744	1.67804e-05	0.000240307	Lif, Atf5, Tspo, Csf1, Dusp10, Spint1	Ccr2, Tlr2, Tnfrsf21, Mir23a, Il1b, Notch1, P2ry12, Prkch
GO:0010951	negative regulation of endopeptidase activity	16/744	1.69189e-05	0.000241458	Src, Mdm2, Cryaa, Il6, Spint1, Hspa1b	Mmp9, Igf1, Hgf, Thbs1, Spink2, Timp2, Sorl1, Stfa2, Nlrc4, Klf4
GO:0071902	positive regulation of protein serine/threonine kinase activity	22/744	1.70734e-05	0.000242828	Kit, Src, Mif, Cd40, Ccnd2, Atp2b4	Igf1, Hgf, P2rx7, Csf1r, Thbs1, Fgd4, Map3k5, Lrrk2, Chil1, Ccnd1, Pak1, Il1b, Map2k6, Dab2, Gab1, Zeb2
GO:0032309	icosanoid secretion	8/744	1.78096e-05	0.000252435	Nmb, Mif, Pla2g4f	P2rx7, Cyp4f18, Il1b, Hrh2, Map2k6
GO:0002704	negative regulation of leukocyte mediated immunity	9/744	1.82043e-05	0.000257151	Cd96	Ccr2, Vsir, Hfe, Fcgr2b, Cd84, Cd300a, Spn, Sh2d1b1
GO:0006691	leukotriene metabolic process	6/744	1.98563e-05	0.000276722	Ltc4s	Cyp4f18, Tlr2, Alox5, Alox5ap, Mgst2
GO:0032607	interferon-alpha production	6/744	1.98563e-05	0.000276722	Flt3	Tlr8, Tlr3, Ptpn22, Ddx58, Tlr7
GO:0033033	negative regulation of myeloid cell apoptotic process	6/744	1.98563e-05	0.000276722	Mif	Ccr5, Cxcr2, Clec5a, Il18, Fcgr2b
GO:0071674	mononuclear cell migration	6/744	1.98563e-05	0.000276722	Csf1, Hist1h2ba	Cmklr1, Thbs1, C5ar1, C3ar1
GO:0050731	positive regulation of peptidyl-tyrosine phosphorylation	17/744	2.12401e-05	0.000295017	Kit, Src, Lif, Il12b, Mif, Cd40, Il6	Igf1, Hgf, Csf1r, Il6ra, Unc119, Il18, Trem2, Hcls1, Sh2d1b1, Ehd4
GO:1901617	organic hydroxy compound biosynthetic process	19/744	2.13356e-05	0.000295355	Fdft1, Hmgcs1, Hsd17b7, Cd244, Pmvk, Nr4a2, Fdps, Ch25h	Pltp, Lpcat2, Apoe, Ldhb, Il1b, Dab2, Cyb5r1, Sgms1, Acer3, Zeb2, Sgms2
GO:0042535	positive regulation of tumor necrosis factor biosynthetic process	5/744	2.1629e-05	0.000295713		Ccr2, Thbs1, Tlr2, Fcgr3, Spn
GO:0042509	regulation of tyrosine phosphorylation of STAT protein	10/744	2.1645e-05	0.000295713	Kit, Lif, Il12b, Cd40, Il6	Igf1, Csf1r, Il6ra, Il18, Hcls1
GO:0006636	unsaturated fatty acid biosynthetic process	9/744	2.16733e-05	0.000295713	Mif, Ltc4s, Pla2g4f, Scd1, Ptgs2	Tbxas1, Alox5, Alox5ap, Mgst2
GO:0042517	positive regulation of tyrosine phosphorylation of Stat3 protein	7/744	2.18227e-05	0.000295713	Kit, Lif, Il12b, Il6	Csf1r, Il6ra, Il18
GO:0046640	regulation of alpha-beta T cell proliferation	7/744	2.18227e-05	0.000295713	Il12b, Cd244, Cd28	Ccr2, Vsir, Ptpn22, Il18
GO:0045619	regulation of lymphocyte differentiation	16/744	2.1879e-05	0.000295713	Tnfsf9, Il2ra, Cd28, Il6, Flt3	Ccr2, Axl, Il1rl2, Nlrp3, Nfam1, Sash3, Il1b, Tgfbr2, Tespa1, Ikzf1, Inpp5d
GO:0032481	positive regulation of type I interferon production	8/744	2.1931e-05	0.000295713	Flt3	Tlr8, Tlr3, Ptpn22, Tlr2, Cd14, Ddx58, Tlr7
GO:0042503	tyrosine phosphorylation of Stat3 protein	8/744	2.1931e-05	0.000295713	Kit, Lif, Il12b, Ptk6, Il6	Csf1r, Il6ra, Il18
GO:2000106	regulation of leukocyte apoptotic process	13/744	2.23569e-05	0.00030048	Irs2, Mif, Tnfrsf4, Ido1	Ccr5, Axl, Siglec1, Cxcr2, P2rx7, Il18, Mertk, Hcls1, Fcgr2b
GO:0045444	fat cell differentiation	19/744	2.28966e-05	0.000306741	Atf5, Dusp10, Nr4a2, Dkkl1, Scd1, Ptgs2	Igf1, Cmklr1, Cebpd, Rgs2, Wdfy2, Mapk14, Rnasel, Klf4, Ccnd1, Wfdc21, Cebpa, Sort1, Grk5
GO:0032388	positive regulation of intracellular transport	26/744	2.35197e-05	0.000314075	Mdm2, Tcaf2, Il6, Ptgs2	Clec4b1, Tlr3, Igf1, P2rx7, Fgr, Ptpn22, Itgax, Il18, Tlr2, Sorl1, Hcls1, Mapk14, Hnmt, Ddx58, Tlr7, Il1b, Cxcl10, Dab2, Cyb5r1, Rac2, Il18r1, Adora2b
GO:0019882	antigen processing and presentation	14/744	2.49025e-05	0.000331474	Tapbpl, Flt3	Ctse, Fcgr1, Treml4, Thbs1, Fcgr3, Hfe, Trem2, Fcgr2b, March1, Pycard, Abcb1b, H2-T24
GO:0042345	regulation of NF-kappaB import into nucleus	8/744	2.6823e-05	0.000354764	Ptgs2	Tlr3, Nlrp3, Il18, Tlr2, Tlr7, Il1b, Il18r1
GO:0042348	NF-kappaB import into nucleus	8/744	2.6823e-05	0.000354764	Ptgs2	Tlr3, Nlrp3, Il18, Tlr2, Tlr7, Il1b, Il18r1
GO:0002504	antigen processing and presentation of peptide or polysaccharide antigen via MHC class II	6/744	2.76006e-05	0.000359327		Ctse, Thbs1, Trem2, Fcgr2b, March1, Pycard
GO:0010758	regulation of macrophage chemotaxis	6/744	2.76006e-05	0.000359327	Csf1	Mtus1, Cmklr1, Thbs1, C5ar1, C3ar1
GO:0032303	regulation of icosanoid secretion	6/744	2.76006e-05	0.000359327	Mif	P2rx7, Cyp4f18, Il1b, Hrh2, Map2k6
GO:0046641	positive regulation of alpha-beta T cell proliferation	6/744	2.76006e-05	0.000359327	Il12b, Cd244, Cd28	Ccr2, Ptpn22, Il18
GO:0050706	regulation of interleukin-1 beta secretion	6/744	2.76006e-05	0.000359327		Ccr5, Nlrp3, P2rx7, Trim16, Nlrp1a, Pycard
GO:0042832	defense response to protozoan	7/744	2.79763e-05	0.00036308	Il12b, Cd40, Irf8, Il6	Tspan32, Gbp7, Lyst
GO:0090316	positive regulation of intracellular protein transport	21/744	3.03746e-05	0.000392977	Mdm2, Tcaf2, Il6, Ptgs2	Tlr3, Igf1, Ptpn22, Itgax, Il18, Tlr2, Sorl1, Hcls1, Mapk14, Hnmt, Ddx58, Tlr7, Il1b, Dab2, Cyb5r1, Rac2, Il18r1
GO:0010827	regulation of glucose transport	11/744	3.23707e-05	0.00041622	Irs2, Mif	Igf1, Pid1, C3, Mapk14, Rnasel, Hk2, Il1b, Prkcb, Rhoq
GO:0046456	icosanoid biosynthetic process	8/744	3.25963e-05	0.00041622	Mif, Ltc4s, Pla2g4f, Ptgs2	Tbxas1, Alox5, Alox5ap, Mgst2
GO:1901570	fatty acid derivative biosynthetic process	8/744	3.25963e-05	0.00041622	Mif, Ltc4s, Pla2g4f, Ptgs2	Tbxas1, Alox5, Alox5ap, Mgst2
GO:1903792	negative regulation of anion transport	8/744	3.25963e-05	0.00041622	Irs2, Tcaf2	Cyp4f18, Thbs1, Apoe, Cd300a, Il1b, Hrh2
GO:0050730	regulation of peptidyl-tyrosine phosphorylation	20/744	3.26722e-05	0.00041622	Kit, Src, Lif, Il12b, Mif, Ptk6, Cd40, Il6, Gprc5a	Igf1, Hgf, Csf1r, Il6ra, Unc119, Il18, Trem2, Hcls1, Cd300a, Sh2d1b1, Ehd4
GO:0008360	regulation of cell shape	14/744	3.30868e-05	0.000420212	Kit, Il6	Fn1, Arhgap15, Csf1r, Fgr, Fgd4, Plxnb2, Fmnl3, Arap3, Rhoq, Lst1, Hexb, Parvb
GO:0043299	leukocyte degranulation	10/744	3.33545e-05	0.000422321	Kit	Ccr2, Fgr, Myo1f, Cd84, Cd300a, Milr1, Pram1, Rac2, Adora2b
GO:0002583	regulation of antigen processing and presentation of peptide antigen	5/744	3.42219e-05	0.000426798	Tapbpl	Hfe, Trem2, Pycard, Abcb1b
GO:0010759	positive regulation of macrophage chemotaxis	5/744	3.42219e-05	0.000426798	Csf1	Cmklr1, Thbs1, C5ar1, C3ar1
GO:0032604	granulocyte macrophage colony-stimulating factor production	5/744	3.42219e-05	0.000426798	Il12b	Il18, Cd84, Ddx58, Il1b
GO:0032645	regulation of granulocyte macrophage colony-stimulating factor production	5/744	3.42219e-05	0.000426798	Il12b	Il18, Cd84, Ddx58, Il1b
GO:0050755	chemokine metabolic process	5/744	3.42219e-05	0.000426798	Il6	Trem1, Tlr3, Trem3, Il1b
GO:0048246	macrophage chemotaxis	7/744	3.54893e-05	0.000441279	Csf1	Cx3cr1, Mtus1, Cmklr1, Thbs1, C5ar1, C3ar1
GO:0048008	platelet-derived growth factor receptor signaling pathway	9/744	3.56314e-05	0.000441723	Csrnp1, Tiparp, Clasp2, Plat	Txnip, Lrp1, F7, Glrx, Gab1
GO:0043491	protein kinase B signaling	16/744	3.58077e-05	0.000442587	Src, Cd40, Cd28, Il6	Axl, Igf1, Thbs1, Xdh, Mertk, Hcls1, Klf4, Chil1, Il1b, F7, Sesn1, P2ry12
GO:0045582	positive regulation of T cell differentiation	11/744	3.66112e-05	0.000451176	Tnfsf9, Il2ra, Il6	Ccr2, Il1rl2, Nlrp3, Sash3, Il1b, Tgfbr2, Tespa1, Ikzf1
GO:0014015	positive regulation of gliogenesis	10/744	3.83029e-05	0.000470627	Lif, Tspo, Csf1, Spint1	Ccr2, Tlr2, Mir23a, Il1b, Notch1, Prkch
GO:0050854	regulation of antigen receptor-mediated signaling pathway	8/744	3.93725e-05	0.000482342	Plcl2	Ptpn22, Nfam1, Cd300a, Lpxn, Tespa1, Prkcb, Prkch
GO:0014910	regulation of smooth muscle cell migration	10/744	4.3865e-05	0.000535798	Src, Mdm2, Mif, Cyp1b1	Igf1, P2ry6, Lrp1, Il18, Sorl1, Dock5
GO:0030225	macrophage differentiation	7/744	4.45828e-05	0.000541382	Lif, Csf1, Spib	C1qc, Itgam, Hcls1, Cebpa
GO:0045940	positive regulation of steroid metabolic process	7/744	4.45828e-05	0.000541382	Fdps, Scd1	Igf1, Apoe, Il1b, Dab2, Adora2b
GO:0015850	organic hydroxy compound transport	19/744	4.51117e-05	0.000546206	Slc22a4, Selm	Pltp, Lrp1, Emb, Apoe, Fcgr3, Cd300a, Msr1, Abca13, Dab2, Prkcb, Slc16a7, Ly6e, Slc16a6, P2ry12, Abcc3, Abca1, Adora2b
GO:0002705	positive regulation of leukocyte mediated immunity	13/744	4.55531e-05	0.000549948	Il12b, Cd40, Pvr, Cd28	Fcgr1, Nlrp3, P2rx7, Fgr, C3, Fcgr3, Sh2d1b1, Sash3, Adora2b
GO:0071396	cellular response to lipid	33/744	4.6678e-05	0.000561894	Src, Il12b, Mif, Ptk6, Nr4a2, Zfp366, Irf8, Ramp3, Il6	Mrc1, Axl, Igf1, P2ry6, Pid1, Nlrp3, Fcgr4, Ptpn22, Il18, Dgat2, Cd300lb, Trem2, Mapk14, Cd14, Cd84, Mir15a, Pak1, Il1b, Cxcl10, Dab2, Glrx, Abca1, Pycard, Mir501
GO:1903829	positive regulation of cellular protein localization	25/744	4.72239e-05	0.000566823	Src, Lif, Mdm2, Tcaf2, Ramp3, Il6, Ptgs2	Tlr3, Igf1, Ptpn22, Itgax, Il18, Tlr2, Sorl1, Trem2, Hcls1, Mapk14, Hnmt, Ddx58, Tlr7, Il1b, Dab2, Cyb5r1, Rac2, Il18r1
GO:0008015	blood circulation	30/744	4.8812e-05	0.000584197	Mdm2, Pebp1, Mif, Scpep1, Stk39, Eng, Scn1b, Ier3, Emp2, Amot, Atp2b4, Ptgs2	Tbxas1, Cxcr2, Cyp4f18, Cysltr1, Atp1a3, Il18, Apoe, Rgs2, Dock5, Ptpro, Alox5, C3ar1, Klk1b1, Hrh2, F5, Map2k6, Adora2b, Avpr1b
GO:0010324	membrane invagination	10/744	5.01016e-05	0.000596904		Fcgr1, Treml4, Thbs1, Fcgr3, Siglece, Trem2, Fcgr2b, Cd300a, Gsn, Abca1
GO:0002577	regulation of antigen processing and presentation	6/744	5.03049e-05	0.000596904	Tapbpl	Thbs1, Hfe, Trem2, Pycard, Abcb1b
GO:0032731	positive regulation of interleukin-1 beta production	6/744	5.03049e-05	0.000596904		Ccr5, Nlrp3, P2rx7, Trim16, Nlrp1a, Pycard
GO:0001773	myeloid dendritic cell activation	7/744	5.55013e-05	0.000654821	Tnfsf9, Cd244	Pilrb1, Tspan32, Tgfbr2, Notch2, Pycard
GO:0002861	regulation of inflammatory response to antigenic stimulus	7/744	5.55013e-05	0.000654821	Il12b, Cd28	Fcgr1, C3, Fcgr3, Fcgr2b, Spn
GO:0033003	regulation of mast cell activation	8/744	5.64792e-05	0.000663292		Fgr, Cd300lb, Cd84, Cd300a, Milr1, Rac2, Cnr2, Adora2b
GO:0070098	chemokine-mediated signaling pathway	9/744	5.65387e-05	0.000663292	Ppbp, Cxcl3	Ccr5, Cx3cr1, Cxcr2, Ccl6, Ccr1, Trem2, Cxcl10
GO:0006979	response to oxidative stress	25/744	5.76721e-05	0.000674682	Src, Cryaa, Casp3, Nr4a2, Sod3, Il6, Nqo1, Ptgs2, Cyp1b1	Mmp9, Axl, Txnip, Hgf, Thbs1, Apoe, Mgst1, Hp, Map3k5, Lrrk2, Gpx3, Aldh3b1, Glrx, Gab1, Fos, Sesn1
GO:0045807	positive regulation of endocytosis	14/744	6.19092e-05	0.000722216		Sirpb1a, Axl, Fcgr1, Pros1, C3, Fcgr3, Mertk, Hfe, Fcgr2b, Cd14, Il1b, Dab2, Camk1d, Pycard
GO:0002702	positive regulation of production of molecular mediator of immune response	10/744	6.48645e-05	0.000754572	Mif, Tnfrsf4, Cd40, Cd244, Cd28, Il6	Nlrp3, Ptpn22, Tlr2, Sash3
GO:0032479	regulation of type I interferon production	9/744	6.54755e-05	0.000758536	Flt3	Tlr8, Tlr3, Ptpn22, Tlr2, Cd14, Ddx58, Tlr7, Pycard
GO:0002456	T cell mediated immunity	11/744	6.57531e-05	0.000758536	Il12b, Emp2, Pvr	Nlrp3, P2rx7, Vsir, Treml4, Hfe, Spn, Sash3, Lyst
GO:0014812	muscle cell migration	11/744	6.57531e-05	0.000758536	Src, Mdm2, Mif, Plat, Cyp1b1	Igf1, P2ry6, Lrp1, Il18, Sorl1, Dock5
GO:0050704	regulation of interleukin-1 secretion	6/744	6.62263e-05	0.000761877		Ccr5, Nlrp3, P2rx7, Trim16, Nlrp1a, Pycard
GO:0071901	negative regulation of protein serine/threonine kinase activity	13/744	6.65574e-05	0.000763572	Dusp10, Dusp16, Casp3, Uchl1	Dusp6, Ptpn22, Apoe, Sorl1, Rgs2, Cd300a, Il1b, Dusp7, Pycard
GO:0033028	myeloid cell apoptotic process	7/744	6.85133e-05	0.000783845	Mif, Il6	Ccr5, Cxcr2, Clec5a, Il18, Fcgr2b
GO:0008643	carbohydrate transport	15/744	7.08193e-05	0.000808001	Irs2, Mif	Igf1, Pid1, C3, Mapk14, Slc2a3, Rnasel, Hk2, Il1b, Mfsd4b3, Sort1, Prkcb, Rhoq, Slc37a3
GO:0000302	response to reactive oxygen species	16/744	7.13449e-05	0.000811768	Src, Cryaa, Casp3, Sod3, Il6, Nqo1, Cyp1b1	Axl, Hgf, Thbs1, Hp, Map3k5, Lrrk2, Glrx, Fos, Sesn1
GO:0015758	glucose transport	13/744	7.29644e-05	0.000827311	Irs2, Mif	Igf1, Pid1, C3, Mapk14, Slc2a3, Rnasel, Hk2, Il1b, Sort1, Prkcb, Rhoq
GO:0042990	regulation of transcription factor import into nucleus	11/744	7.35078e-05	0.000827311	Ptgs2	Tlr3, Nlrp3, Ptpn22, Il18, Tlr2, Hcls1, Ddx58, Tlr7, Il1b, Il18r1
GO:0043154	negative regulation of cysteine-type endopeptidase activity involved in apoptotic process	11/744	7.35078e-05	0.000827311	Src, Mdm2, Cryaa, Il6, Hspa1b	Mmp9, Igf1, Hgf, Thbs1, Nlrc4, Klf4
GO:0046849	bone remodeling	11/744	7.35078e-05	0.000827311	Src, Gpr55, Car2	P2rx7, Csf1r, Xdh, Rac2, Notch2, Inpp5d, Mitf, Lepr
GO:0002883	regulation of hypersensitivity	5/744	7.57072e-05	0.000849762		Fcgr1, C3, Fcgr3, Fcgr2b, Spn
GO:0014911	positive regulation of smooth muscle cell migration	8/744	7.93587e-05	0.000888347	Src, Mdm2, Mif, Cyp1b1	Igf1, P2ry6, Il18, Dock5
GO:0051048	negative regulation of secretion	19/744	7.97454e-05	0.000890276	Lif, Nmb, Stk39, Tnfrsf4, Tnfrsf9, Il6	Ccr2, Fn1, Nlrp3, Cyp4f18, Ptpn22, Tnfrsf21, Cd84, Cd300a, C5ar2, Il1b, Hrh2, Notch1, P2ry12
GO:0022408	negative regulation of cell-cell adhesion	15/744	8.27526e-05	0.000921371	Pla2g2d, Il2ra, Casp3, Pdcd1lg2, Ido1	Slfn1, Vsir, Ptpn22, Tnfrsf21, Tnfaip8l2, Hfe, Pag1, Cd300a, Klf4, Spn
GO:0018108	peptidyl-tyrosine phosphorylation	23/744	8.38981e-05	0.000931627	Kit, Src, Lif, Il12b, Mif, Ptk6, Cd40, Il6, Gprc5a	Axl, Igf1, Hgf, Csf1r, Fgr, Il6ra, Unc119, Il18, Bmx, Trem2, Hcls1, Cd300a, Sh2d1b1, Ehd4
GO:0002446	neutrophil mediated immunity	6/744	8.59246e-05	0.000946538		Trem1, Trem3, Cd300lb, Myo1f, Pram1, Lyst
GO:0002534	cytokine production involved in inflammatory response	6/744	8.59246e-05	0.000946538	Cd96, Ido1, Gbp5	Il17ra, Mefv, Mapk14
GO:0042104	positive regulation of activated T cell proliferation	6/744	8.59246e-05	0.000946538	Tnfsf9, Il12b, Il2ra	Igf1, Il18, Pycard
GO:0045834	positive regulation of lipid metabolic process	14/744	8.67032e-05	0.000952588	Irs2, Src, Pcx, Fdps, Scd1	Igf1, Fgr, Apoe, Dgat2, Abcd2, Il1b, Dab2, Angptl3, Adora2b
GO:0042130	negative regulation of T cell proliferation	9/744	8.69445e-05	0.00095272	Pla2g2d, Il2ra, Casp3, Pdcd1lg2, Ido1	Slfn1, Vsir, Tnfrsf21, Spn
GO:0008645	hexose transport	13/744	8.73974e-05	0.000955161	Irs2, Mif	Igf1, Pid1, C3, Mapk14, Slc2a3, Rnasel, Hk2, Il1b, Sort1, Prkcb, Rhoq
GO:0070374	positive regulation of ERK1 and ERK2 cascade	16/744	8.86874e-05	0.000966716	Src, Mif, Gpr55, Il6	Csf1r, Ptpn22, Tlr2, C3, C5ar1, Ccl6, Ccr1, Trem2, C5ar2, Chil1, Il1b, Pycard
GO:0010466	negative regulation of peptidase activity	19/744	9.00681e-05	0.000979195	Src, Mdm2, Pebp1, Cryaa, Il6, Spint1, Hspa1b	Mmp9, Igf1, Hgf, Thbs1, Spink2, Timp2, Sorl1, Stfa2, Nlrc4, Klf4, Pi16, Itih5
GO:2000117	negative regulation of cysteine-type endopeptidase activity	11/744	9.13877e-05	0.000990948	Src, Mdm2, Cryaa, Il6, Hspa1b	Mmp9, Igf1, Hgf, Thbs1, Nlrc4, Klf4
GO:0018212	peptidyl-tyrosine modification	23/744	9.28862e-05	0.00100457	Kit, Src, Lif, Il12b, Mif, Ptk6, Cd40, Il6, Gprc5a	Axl, Igf1, Hgf, Csf1r, Fgr, Il6ra, Unc119, Il18, Bmx, Trem2, Hcls1, Cd300a, Sh2d1b1, Ehd4
GO:2001057	reactive nitrogen species metabolic process	10/744	9.38569e-05	0.00101244	Suox, Tspo, Il6, Atp2b4, Ptgs2, Cyp1b1	Igf1, Tlr2, Klf4, Il1b
GO:0006633	fatty acid biosynthetic process	14/744	9.4108e-05	0.00101251	Mif, Ltc4s, Fads2, Fads3, Pla2g4f, Acss1, Ch25h, Scd1, Ptgs2	Hacd4, Tbxas1, Alox5, Alox5ap, Mgst2
GO:0032606	type I interferon production	9/744	9.97194e-05	0.00107012	Flt3	Tlr8, Tlr3, Ptpn22, Tlr2, Cd14, Ddx58, Tlr7, Pycard
GO:0006631	fatty acid metabolic process	26/744	0.000100916	0.00108017	Irs2, Mif, Ltc4s, Fads2, Fads3, Pla2g4f, Acss1, Ch25h, Scd1, Ptgs2, Cyp1b1	Hacd4, Tbxas1, Cyp4f18, Tlr2, Dgat2, Hpgd, C3, Abcd2, Mapk14, Alox5, Alox5ap, Cyp2a4, Daglb, Mgst2, Angptl3
GO:0042991	transcription factor import into nucleus	11/744	0.00010164	0.00108511	Ptgs2	Tlr3, Nlrp3, Ptpn22, Il18, Tlr2, Hcls1, Ddx58, Tlr7, Il1b, Il18r1
GO:0015749	monosaccharide transport	13/744	0.000104237	0.00110999	Irs2, Mif	Igf1, Pid1, C3, Mapk14, Slc2a3, Rnasel, Hk2, Il1b, Sort1, Prkcb, Rhoq
GO:0002524	hypersensitivity	5/744	0.000107228	0.00113312		Fcgr1, C3, Fcgr3, Fcgr2b, Spn
GO:0032305	positive regulation of icosanoid secretion	5/744	0.000107228	0.00113312	Mif	P2rx7, Cyp4f18, Il1b, Map2k6
GO:0042095	interferon-gamma biosynthetic process	5/744	0.000107228	0.00113312	Il12b	Tlr8, Tlr3, Il18, Tlr7
GO:0031663	lipopolysaccharide-mediated signaling pathway	8/744	0.000109437	0.00115354	Mif	Ptpn22, Il18, Trem2, Mapk14, Cd14, Cd84, Il1b
GO:0002708	positive regulation of lymphocyte mediated immunity	11/744	0.000112857	0.00118657	Il12b, Cd40, Pvr, Cd28	Fcgr1, Nlrp3, P2rx7, C3, Fcgr3, Sh2d1b1, Sash3
GO:0043406	positive regulation of MAP kinase activity	16/744	0.000117495	0.00123221	Kit, Src, Mif, Cd40	Hgf, P2rx7, Thbs1, Fgd4, Map3k5, Lrrk2, Pak1, Il1b, Map2k6, Dab2, Gab1, Zeb2
GO:0002831	regulation of response to biotic stimulus	18/744	0.000117923	0.00123359	Asb2, Il12b, Mif, Il2ra, Hist2h3c1, Mtss1, Il23r, Pvr, Dkkl1	Trem1, Ptpn22, Tlr2, Tspan32, Cd84, Ddx58, Ddx60, Spn, Pycard
GO:0042516	regulation of tyrosine phosphorylation of Stat3 protein	7/744	0.000123178	0.00128532	Kit, Lif, Il12b, Il6	Csf1r, Il6ra, Il18
GO:0016126	sterol biosynthetic process	8/744	0.000127684	0.001329	Fdft1, Hmgcs1, Hsd17b7, Pmvk, Fdps, Ch25h	Apoe, Cyb5r1
GO:0046632	alpha-beta T cell differentiation	11/744	0.000138482	0.00143779	Pla2g2d, Il12b, Tcf7, Il6	Ccr2, Nlrp3, Bmx, Sash3, Tgfbr2, Ikzf1, Il18r1
GO:0007596	blood coagulation	16/744	0.00014417	0.00149311	Stxbp1	Axl, Thbs1, Pros1, Apoe, C3, Mertk, Tspan32, S100a9, F7, F5, F13a1, P2ry12, Lyst, Psg23, Evl
GO:0030889	negative regulation of B cell proliferation	5/744	0.000147919	0.00152057	Casp3	Tnfrsf21, Fcgr2b, Cd300a, Inpp5d
GO:0032695	negative regulation of interleukin-12 production	5/744	0.000147919	0.00152057	Tnfrsf9	Cmklr1, Thbs1, Tlr2, Mefv
GO:0071675	regulation of mononuclear cell migration	5/744	0.000147919	0.00152057	Csf1	Cmklr1, Thbs1, C5ar1, C3ar1
GO:0042113	B cell activation	21/744	0.000148938	0.00152404	Irs2, Kit, Mif, Tnfrsf4, Plcl2, Casp3, Cd40, Cxcr5, Cd28, Il6, Flt3	Tnfrsf21, Nfam1, Fcgr2b, Cd300a, Sash3, Ikzf1, Tnfsf13b, Prkcb, Notch2, Inpp5d
GO:0007229	integrin-mediated signaling pathway	10/744	0.000148991	0.00152404	Src, Emp2	Itgal, Fgr, Itgax, Itgam, Tspan32, Itgb5, Dab2, Pram1
GO:0007599	hemostasis	16/744	0.000164757	0.00168117	Stxbp1	Axl, Thbs1, Pros1, Apoe, C3, Mertk, Tspan32, S100a9, F7, F5, F13a1, P2ry12, Lyst, Psg23, Evl
GO:0002438	acute inflammatory response to antigenic stimulus	6/744	0.000174133	0.00177248		Fcgr1, Cxcr2, C3, Fcgr3, Fcgr2b, Spn
GO:0007259	JAK-STAT cascade	16/744	0.000175977	0.00177818	Kit, Lif, Il12b, Flrt2, Il23r, Ptk6, Cd40, Il6, Cyp1b1	Igf1, Csf1r, Il6ra, Il18, Hcls1, Cd300a, Notch1
GO:0050817	coagulation	16/744	0.000175977	0.00177818	Stxbp1	Axl, Thbs1, Pros1, Apoe, C3, Mertk, Tspan32, S100a9, F7, F5, F13a1, P2ry12, Lyst, Psg23, Evl
GO:0097696	STAT cascade	16/744	0.000175977	0.00177818	Kit, Lif, Il12b, Flrt2, Il23r, Ptk6, Cd40, Il6, Cyp1b1	Igf1, Csf1r, Il6ra, Il18, Hcls1, Cd300a, Notch1
GO:0048660	regulation of smooth muscle cell proliferation	13/744	0.000187117	0.00188159	Mdm2, Il12b, Il6, Ndrg2, Ptgs2	Igf1, Il6ra, Il18, Map3k5, Tgm2, C3ar1, Klf4, Tgfbr2
GO:0050851	antigen receptor-mediated signaling pathway	13/744	0.000187117	0.00188159	Plcl2, Cd28	Ptpn22, Tnfrsf21, Nfam1, Themis2, Lcp2, Cd300a, Klhl6, Lpxn, Tespa1, Prkcb, Prkch
GO:0006809	nitric oxide biosynthetic process	9/744	0.00018963	0.00190225	Tspo, Il6, Atp2b4, Ptgs2, Cyp1b1	Igf1, Tlr2, Klf4, Il1b
GO:0042100	B cell proliferation	12/744	0.000191732	0.0019187	Irs2, Mif, Tnfrsf4, Plcl2, Casp3, Cd40	Tnfrsf21, Fcgr2b, Cd300a, Sash3, Tnfsf13b, Inpp5d
GO:0007266	Rho protein signal transduction	14/744	0.000204006	0.00203662	Arhgef40, Plekhg2, Gpr55, Eps8l2	Apoe, Fgd4, Plekhg3, Arhgef37, Spata13, Fgd3, Pak1, Arap3, Tiam2, Abca1
GO:0032651	regulation of interleukin-1 beta production	7/744	0.000208849	0.00207998		Ccr5, Nlrp3, P2rx7, Trim16, Mefv, Nlrp1a, Pycard
GO:0032728	positive regulation of interferon-beta production	6/744	0.000215672	0.00213767		Tlr8, Tlr3, Ptpn22, Tlr2, Ddx58, Tlr7
GO:0032732	positive regulation of interleukin-1 production	6/744	0.000215672	0.00213767		Ccr5, Nlrp3, P2rx7, Trim16, Nlrp1a, Pycard
GO:0045861	negative regulation of proteolysis	23/744	0.000221149	0.00218674	Src, Mdm2, Pebp1, Cryaa, Dnajb2, Il6, Spint1, Hspa1b, Plat	Mmp9, Igf1, Hgf, Thbs1, Spink2, Timp2, Sorl1, Hfe, Stfa2, Nlrc4, Klf4, Lrrk2, Pi16, Itih5
GO:0016485	protein processing	21/744	0.000223561	0.00220534	Src, Mdm2, Lgmn, Hist1h2ba, Casp3, Plat	Ctse, Nlrp3, P2rx7, Thbs1, Cpd, C3, Xdh, Asprv1, S100a9, Nlrc4, Lrrk2, Mcpt9, Gsn, S100a8, Pycard
GO:0034614	cellular response to reactive oxygen species	12/744	0.000227717	0.00224101	Src, Sod3, Il6, Nqo1, Cyp1b1	Axl, Hgf, Thbs1, Map3k5, Lrrk2, Glrx, Fos
GO:0048661	positive regulation of smooth muscle cell proliferation	10/744	0.000229209	0.00225037	Mdm2, Il6, Ptgs2	Igf1, Il6ra, Il18, Map3k5, Tgm2, C3ar1, Tgfbr2
GO:0072330	monocarboxylic acid biosynthetic process	16/744	0.000242621	0.00237643	Mif, Ltc4s, Fads2, Fads3, Pla2g4f, Ido1, Acss1, Ch25h, Scd1, Ptgs2	Hacd4, Tbxas1, Ldhb, Alox5, Alox5ap, Mgst2
GO:0048872	homeostasis of number of cells	21/744	0.000246709	0.00241078	Kit, Mif, Il2ra, Tnfrsf4, Csf1, Casp3, Il6, Flt3, Ccr4	Axl, Cxcr2, P2rx7, Il18, Hcls1, Fcgr2b, Mapk14, Sash3, Ikzf1, Tnfsf13b, Mir122, Inpp5d
GO:0051346	negative regulation of hydrolase activity	25/744	0.00025971	0.00253187	Src, Mdm2, Pebp1, Cryaa, Amot, Il6, Spint1, Hspa1b	Mmp9, Igf1, Hgf, Thbs1, Spink2, Timp2, Sorl1, Rgs2, Stfa2, Nlrc4, Klf4, Lrrk2, Pi16, Sort1, Angptl3, Lepr, Itih5
GO:0002709	regulation of T cell mediated immunity	8/744	0.000260621	0.00253389	Il12b, Pvr	Nlrp3, P2rx7, Vsir, Hfe, Spn, Sash3
GO:0002495	antigen processing and presentation of peptide antigen via MHC class II	5/744	0.000263579	0.00253389		Ctse, Trem2, Fcgr2b, March1, Pycard
GO:0002864	regulation of acute inflammatory response to antigenic stimulus	5/744	0.000263579	0.00253389		Fcgr1, C3, Fcgr3, Fcgr2b, Spn
GO:0042533	tumor necrosis factor biosynthetic process	5/744	0.000263579	0.00253389		Ccr2, Thbs1, Tlr2, Fcgr3, Spn
GO:0042534	regulation of tumor necrosis factor biosynthetic process	5/744	0.000263579	0.00253389		Ccr2, Thbs1, Tlr2, Fcgr3, Spn
GO:2000193	positive regulation of fatty acid transport	5/744	0.000263579	0.00253389	Mif	P2rx7, Cyp4f18, Il1b, Map2k6
GO:0048659	smooth muscle cell proliferation	13/744	0.000276398	0.00265099	Mdm2, Il12b, Il6, Ndrg2, Ptgs2	Igf1, Il6ra, Il18, Map3k5, Tgm2, C3ar1, Klf4, Tgfbr2
GO:0051604	protein maturation	22/744	0.000282854	0.00270666	Src, Mdm2, Lgmn, Hist1h2ba, Casp3, Plat	Ctse, Nlrp3, P2rx7, Thbs1, Cpd, Sorl1, C3, Xdh, Asprv1, S100a9, Nlrc4, Lrrk2, Mcpt9, Gsn, S100a8, Pycard
GO:0001787	natural killer cell proliferation	4/744	0.000285558	0.00271378	Il12b, Cd244	Ptpn22, Il18
GO:0032725	positive regulation of granulocyte macrophage colony-stimulating factor production	4/744	0.000285558	0.00271378	Il12b	Il18, Ddx58, Il1b
GO:0044252	negative regulation of multicellular organismal metabolic process	4/744	0.000285558	0.00271378	Il6	Il6ra, Arrdc3, Adora2b
GO:0006953	acute-phase response	7/744	0.000288826	0.00273857	Orm1, Il6, Ptgs2	Fn1, Ccr5, Hp, Il1b
GO:0033002	muscle cell proliferation	16/744	0.000292306	0.00276525	Mdm2, Il12b, Il6, Ndrg2, Ptgs2	Igf1, Il6ra, Il18, Map3k5, Mapk14, Tgm2, C3ar1, Klf4, Tgfbr2, Mir133a-1, Notch1
GO:0000187	activation of MAPK activity	11/744	0.000296206	0.00279579	Kit	Hgf, P2rx7, Thbs1, Fgd4, Map3k5, Lrrk2, Il1b, Map2k6, Dab2, Gab1
GO:0046209	nitric oxide metabolic process	9/744	0.000302938	0.00285284	Tspo, Il6, Atp2b4, Ptgs2, Cyp1b1	Igf1, Tlr2, Klf4, Il1b
GO:0033032	regulation of myeloid cell apoptotic process	6/744	0.000321923	0.00302476	Mif	Ccr5, Cxcr2, Clec5a, Il18, Fcgr2b
GO:0001776	leukocyte homeostasis	11/744	0.000323784	0.00303539	Mif, Il2ra, Tnfrsf4, Casp3, Il6, Flt3	Cxcr2, P2rx7, Il18, Fcgr2b, Tnfsf13b
GO:0032648	regulation of interferon-beta production	7/744	0.000337134	0.00314636		Tlr8, Tlr3, Ptpn22, Tlr2, Ddx58, Tlr7, Pycard
GO:0045089	positive regulation of innate immune response	15/744	0.000337137	0.00314636	Il12b, Pvr, Gbp5	Tlr8, Tlr3, Ptpn22, Tlr2, Cd14, Ddx58, Ddx60, Nlrc4, Tlr7, Sh2d1b1, Rab7b, Pycard
GO:0001774	microglial cell activation	5/744	0.000342238	0.00317116		Tlr8, Tlr3, Cx3cr1, Tlr2, Tlr7
GO:0006925	inflammatory cell apoptotic process	5/744	0.000342238	0.00317116	Il6	Ccr5, Cxcr2, Il18, Fcgr2b
GO:0015732	prostaglandin transport	5/744	0.000342238	0.00317116	Mif, Slco3a1	P2rx7, Il1b, Map2k6
GO:2000181	negative regulation of blood vessel morphogenesis	10/744	0.000342849	0.00317116	Lif, Amot	Ccr2, Cx3cr1, Thbs1, Stab1, Xdh, Klf4, Cxcl10, Notch1
GO:1903533	regulation of protein targeting	21/744	0.000345142	0.00318528	Tcaf2, Il6, Ptgs2	Tlr3, Igf1, Nlrp3, Ptpn22, Itgax, Il18, Tlr2, Hcls1, Mapk14, Hnmt, Ddx58, Lrrk2, Tlr7, Il1b, Dab2, Cyb5r1, Rac2, Il18r1
GO:0046822	regulation of nucleocytoplasmic transport	17/744	0.000354797	0.00326712	Mdm2, Ier3, Il6, Ptgs2	Tlr3, Igf1, Nlrp3, Ptpn22, Il18, Tlr2, Hcls1, Mapk14, Ddx58, Tlr7, Il1b, Dab2, Il18r1
GO:0042306	regulation of protein import into nucleus	15/744	0.000382698	0.00349727	Il6, Ptgs2	Tlr3, Igf1, Nlrp3, Ptpn22, Il18, Tlr2, Hcls1, Mapk14, Ddx58, Tlr7, Il1b, Dab2, Il18r1
GO:0050688	regulation of defense response to virus	14/744	0.000383771	0.00349727	Asb2, Il12b, Il2ra, Hist2h3c1, Mtss1, Il23r, Dkkl1	Trem1, Ptpn22, Tspan32, Ddx58, Ddx60, Spn, Pycard
GO:0002718	regulation of cytokine production involved in immune response	8/744	0.000384	0.00349727	Mif, Cd96	Tlr3, Nlrp3, Vsir, Tlr2, Hfe, Sash3
GO:0042116	macrophage activation	8/744	0.000384	0.00349727	Cd200	Tlr8, Tlr3, Cx3cr1, Thbs1, Tlr2, Cd84, Tlr7
GO:0045428	regulation of nitric oxide biosynthetic process	8/744	0.000384	0.00349727	Tspo, Il6, Atp2b4, Ptgs2	Igf1, Tlr2, Klf4, Il1b
GO:0050869	negative regulation of B cell activation	6/744	0.000388484	0.00353036	Casp3, Flt3	Tnfrsf21, Fcgr2b, Cd300a, Inpp5d
GO:0043300	regulation of leukocyte degranulation	7/744	0.000391706	0.00355187		Ccr2, Fgr, Cd84, Cd300a, Pram1, Rac2, Adora2b
GO:0097191	extrinsic apoptotic signaling pathway	18/744	0.000412405	0.00373141	Bcl2l14, Src, Tnfrsf4, Tnfrsf9	Tlr3, Siglec1, Igf1, Cx3cr1, Hgf, P2rx7, Thbs1, Il18, Il1b, Dapk1, Sort1, Dab2, Sgms1, Pycard
GO:0032308	positive regulation of prostaglandin secretion	4/744	0.000417523	0.00376951	Mif	P2rx7, Il1b, Map2k6
GO:0045055	regulated exocytosis	15/744	0.000433443	0.00390475	Kit, Stxbp1	Ccr2, P2rx7, Fgr, Spink2, Myo1f, Cd84, Cd300a, Lrrk2, Milr1, Notch1, Pram1, Rac2, Adora2b
GO:0034405	response to fluid shear stress	5/744	0.000437438	0.00392371	Src, Mtss1, Ptgs2	P2rx7, Klf4
GO:0072606	interleukin-8 secretion	5/744	0.000437438	0.00392371	Cd244	Ptpn22, C5ar2, Chil1, Pycard
GO:0045862	positive regulation of proteolysis	20/744	0.000441013	0.00394726	Src, Mdm2, Zfand2a, Plk2, Dnajb2	Nlrp3, Apoe, C3, Xdh, Map3k5, Mefv, S100a9, Nlrc4, Lrrk2, Gsn, Il1b, Dapk1, Dab2, S100a8, Pycard
GO:0032608	interferon-beta production	7/744	0.000453115	0.00404686		Tlr8, Tlr3, Ptpn22, Tlr2, Ddx58, Tlr7, Pycard
GO:1903409	reactive oxygen species biosynthetic process	10/744	0.000456021	0.00406407	Tspo, Il6, Atp2b4, Ptgs2, Cyp1b1	Igf1, Tlr2, Cybb, Klf4, Il1b
GO:1904589	regulation of protein import	15/744	0.000460905	0.0040988	Il6, Ptgs2	Tlr3, Igf1, Nlrp3, Ptpn22, Il18, Tlr2, Hcls1, Mapk14, Ddx58, Tlr7, Il1b, Dab2, Il18r1
GO:0050878	regulation of body fluid levels	22/744	0.00046337	0.00411192	Stxbp1, Stk39, Emp2, Scd1	Axl, Thbs1, Pros1, Apoe, C3, Xdh, Mertk, Tspan32, Ptpro, S100a9, Ccnd1, F7, F5, F13a1, P2ry12, Lyst, Psg23, Evl
GO:0045580	regulation of T cell differentiation	12/744	0.000469256	0.00415227	Tnfsf9, Il2ra, Cd28, Il6	Ccr2, Il1rl2, Nlrp3, Sash3, Il1b, Tgfbr2, Tespa1, Ikzf1
GO:1903531	negative regulation of secretion by cell	16/744	0.000469918	0.00415227	Lif, Nmb, Tnfrsf4, Tnfrsf9, Il6	Ccr2, Fn1, Nlrp3, Ptpn22, Tnfrsf21, Cd84, Cd300a, C5ar2, Il1b, Notch1, P2ry12
GO:1901343	negative regulation of vasculature development	10/744	0.000500017	0.00440885	Lif, Amot	Ccr2, Cx3cr1, Thbs1, Stab1, Xdh, Klf4, Cxcl10, Notch1
GO:0015909	long-chain fatty acid transport	7/744	0.000521965	0.00459263	Irs2, Nmb, Mif, Pla2g4f	Thbs1, Apoe, Hrh2
GO:0010631	epithelial cell migration	17/744	0.000549928	0.00481825	Kit, Src, Emp2, Amot, Clasp2, Ptgs2, Cyp1b1	Ccr5, Mmp9, Thbs1, Apoe, Klf4, Tgfbr2, Notch1, Macf1, Zeb2, Evl
GO:1900180	regulation of protein localization to nucleus	17/744	0.000549928	0.00481825	Src, Lif, Il6, Ptgs2	Tlr3, Igf1, Nlrp3, Ptpn22, Il18, Tlr2, Hcls1, Mapk14, Ddx58, Tlr7, Il1b, Dab2, Il18r1
GO:0034599	cellular response to oxidative stress	16/744	0.000557103	0.00487084	Src, Nr4a2, Sod3, Il6, Nqo1, Cyp1b1	Axl, Hgf, Thbs1, Mgst1, Hp, Map3k5, Lrrk2, Aldh3b1, Glrx, Fos
GO:0045685	regulation of glial cell differentiation	9/744	0.000573319	0.00500208	Lif, Atf5, Dusp10, Spint1	Tlr2, Tnfrsf21, Mir23a, Il1b, Notch1
GO:0002698	negative regulation of immune effector process	11/744	0.000583986	0.00506527	Il2ra, Dusp10, Cd96	Ccr2, Vsir, Hfe, Fcgr2b, Cd84, Cd300a, Spn, Sh2d1b1
GO:0051092	positive regulation of NF-kappaB transcription factor activity	11/744	0.000583986	0.00506527	Cd40	Tlr3, Nlrp3, Tlr2, Cd84, Nlrc4, Il1b, Prkcb, Rab7b, Prkch, Pycard
GO:0002523	leukocyte migration involved in inflammatory response	4/744	0.000587879	0.00506527	Ppbp	Itgam, S100a9, S100a8
GO:0006684	sphingomyelin metabolic process	4/744	0.000587879	0.00506527		Smpdl3b, Smpdl3a, Sgms1, Sgms2
GO:0032306	regulation of prostaglandin secretion	4/744	0.000587879	0.00506527	Mif	P2rx7, Il1b, Map2k6
GO:0045078	positive regulation of interferon-gamma biosynthetic process	4/744	0.000587879	0.00506527	Il12b	Tlr8, Tlr3, Tlr7
GO:0048638	regulation of developmental growth	23/744	0.000596982	0.0051282	Ppp2r3a, Syt2, Lgmn, Csf1, Sema6c, P2rx5, Fdps, Clasp2, Flt3	Fn1, Ccr5, Dusp6, Igf1, Apoe, C3, Mapk14, Sash3, Pi16, Tgfbr2, Mir133a-1, Ikzf1, Notch1, Arhgap4
GO:0002279	mast cell activation involved in immune response	7/744	0.000598887	0.0051282	Kit	Fgr, Cd84, Cd300a, Milr1, Rac2, Adora2b
GO:0043303	mast cell degranulation	7/744	0.000598887	0.0051282	Kit	Fgr, Cd84, Cd300a, Milr1, Rac2, Adora2b
GO:0006694	steroid biosynthetic process	13/744	0.000606807	0.00517468	Fdft1, Hmgcs1, Tspo, Hsd17b7, Pmvk, Fdps, Ch25h	Igf1, Apoe, Il1b, Dab2, Cyb5r1, Adora2b
GO:0044070	regulation of anion transport	13/744	0.000606807	0.00517468	Irs2, Mif, Tcaf2, Car2	P2rx7, Cyp4f18, Thbs1, Apoe, Cd300a, Il1b, Hrh2, Map2k6, Prkcb
GO:0090132	epithelium migration	17/744	0.000611122	0.0052008	Kit, Src, Emp2, Amot, Clasp2, Ptgs2, Cyp1b1	Ccr5, Mmp9, Thbs1, Apoe, Klf4, Tgfbr2, Notch1, Macf1, Zeb2, Evl
GO:0032890	regulation of organic acid transport	8/744	0.000618403	0.00523862	Irs2, Mif	P2rx7, Cyp4f18, Thbs1, Il1b, Hrh2, Map2k6
GO:0016053	organic acid biosynthetic process	19/744	0.000619728	0.00523862	Mif, Ltc4s, Fads2, Fads3, Pla2g4f, Ido1, Acss1, Ch25h, Atp2b4, Scd1, Ptgs2	Hacd4, Tbxas1, Ldhb, Alox5, Alox5ap, Sephs2, Padi4, Mgst2
GO:0046394	carboxylic acid biosynthetic process	19/744	0.000619728	0.00523862	Mif, Ltc4s, Fads2, Fads3, Pla2g4f, Ido1, Acss1, Ch25h, Atp2b4, Scd1, Ptgs2	Hacd4, Tbxas1, Ldhb, Alox5, Alox5ap, Sephs2, Padi4, Mgst2
GO:0033673	negative regulation of kinase activity	18/744	0.000620612	0.00523862	Irs2, Flrt2, Dusp10, Ptk6, Dusp16, Casp3, Uchl1, Il6, Gprc5a	Dusp6, Ptpn22, Apoe, Sorl1, Rgs2, Cd300a, Il1b, Dusp7, Pycard
GO:1903649	regulation of cytoplasmic transport	27/744	0.000629801	0.0053054	Src, Mdm2, Ier3, Il6, Ptgs2	Clec4b1, Tlr3, Igf1, Nlrp3, P2rx7, Ptpn22, Itgax, Il18, Tlr2, Sorl1, Hcls1, Mapk14, Hnmt, Ddx58, Lrrk2, Tlr7, Il1b, Cxcl10, Dab2, Cyb5r1, Rac2, Il18r1
GO:0006140	regulation of nucleotide metabolic process	16/744	0.000657787	0.00552994	Mif, Tspo, Me1, Ier3, Ddit4	Igf1, Pid1, P2rx7, Thbs1, Timp2, Apoe, Cxcl10, Adcy7, Ramp1, Abca1, Adora2b
GO:0044057	regulation of system process	29/744	0.000662762	0.0055605	Lif, Mdm2, Pebp1, Scpep1, Stk39, Scn1b, Fdps, Emp2, Il6, Atp2b4, Ptgs2	Tbxas1, Igf1, Hgf, Cysltr1, Fcgr4, Tnfrsf21, Rgs2, Dock5, Ptpro, Alox5, Mir23a, Klf4, Il1b, Pi16, Hrh2, Dab2, Adora2b, Avpr1b
GO:0006469	negative regulation of protein kinase activity	17/744	0.000678069	0.00566604	Flrt2, Dusp10, Ptk6, Dusp16, Casp3, Uchl1, Il6, Gprc5a	Dusp6, Ptpn22, Apoe, Sorl1, Rgs2, Cd300a, Il1b, Dusp7, Pycard
GO:0090130	tissue migration	17/744	0.000678069	0.00566604	Kit, Src, Emp2, Amot, Clasp2, Ptgs2, Cyp1b1	Ccr5, Mmp9, Thbs1, Apoe, Klf4, Tgfbr2, Notch1, Macf1, Zeb2, Evl
GO:0002448	mast cell mediated immunity	7/744	0.000684541	0.0056869	Kit	Fgr, Cd84, Cd300a, Milr1, Rac2, Adora2b
GO:0010828	positive regulation of glucose transport	7/744	0.000684541	0.0056869	Irs2, Mif	Igf1, C3, Mapk14, Rnasel, Rhoq
GO:0010893	positive regulation of steroid biosynthetic process	5/744	0.000686043	0.0056869	Fdps	Igf1, Il1b, Dab2, Adora2b
GO:0032891	negative regulation of organic acid transport	5/744	0.000686043	0.0056869	Irs2	Cyp4f18, Thbs1, Il1b, Hrh2
GO:0010035	response to inorganic substance	25/744	0.000724467	0.00599345	Crip1, Cryaa, Casp3, Nr4a2, Sod3, Selm, Il6, Atp2b4, Nqo1, Cyp1b1	Fn1, Axl, Hgf, P2rx7, Thbs1, Xdh, Hp, Map3k5, Hfe, Alox5ap, Lrrk2, Gsn, Cebpa, Glrx, Fos
GO:0051260	protein homooligomerization	20/744	0.000730689	0.0060329	Src, Pcbd1, Cryaa, Mif, P2rx5, Lnx2, Gbp5, Tnfrsf9, Scube1	Mgst1, Ikbke, Tgm2, Alox5ap, Kctd12, Nlrc4, Olfm4, Gpx3, Rnf213, Ehd4, Evl
GO:0046323	glucose import	9/744	0.000768817	0.00632257	Irs2, Mif	Igf1, Pid1, Mapk14, Rnasel, Hk2, Sort1, Rhoq
GO:0050830	defense response to Gram-positive bacterium	9/744	0.000768817	0.00632257	Hist1h2bg, Scd1	P2rx7, Fgr, Tlr2, Lyz1, C5ar1, Myo1f, Gbp7
GO:0045453	bone resorption	8/744	0.000772755	0.0063424	Src, Gpr55, Car2	P2rx7, Csf1r, Xdh, Rac2, Inpp5d
GO:0050871	positive regulation of B cell activation	10/744	0.000776159	0.00635777	Irs2, Mif, Tnfrsf4, Cd40, Cd28, Il6	Sash3, Ikzf1, Tnfsf13b, Inpp5d
GO:0001974	blood vessel remodeling	7/744	0.000779614	0.0063735	Lif, Mdm2	Ccr2, Axl, Igf1, Il18, Tgm2
GO:0006665	sphingolipid metabolic process	11/744	0.000798527	0.00645725	Kit, B3gnt5, Itgb8	Smpdl3b, P2rx7, St8sia6, Smpdl3a, Sgms1, Acer3, Hexb, Sgms2
GO:1903305	regulation of regulated secretory pathway	11/744	0.000798527	0.00645725	Stxbp1	Ccr2, Fgr, Spink2, Cd84, Cd300a, Lrrk2, Notch1, Pram1, Rac2, Adora2b
GO:0001780	neutrophil homeostasis	4/744	0.000802297	0.00645725	Il6	Cxcr2, Il18, Fcgr2b
GO:0010875	positive regulation of cholesterol efflux	4/744	0.000802297	0.00645725		Pltp, Lrp1, Apoe, Abca1
GO:0019370	leukotriene biosynthetic process	4/744	0.000802297	0.00645725	Ltc4s	Alox5, Alox5ap, Mgst2
GO:0031650	regulation of heat generation	4/744	0.000802297	0.00645725	Ptgs2	Ccr5, Arrdc3, Il1b
GO:0045072	regulation of interferon-gamma biosynthetic process	4/744	0.000802297	0.00645725	Il12b	Tlr8, Tlr3, Tlr7
GO:0050857	positive regulation of antigen receptor-mediated signaling pathway	4/744	0.000802297	0.00645725		Nfam1, Tespa1, Prkcb, Prkch
GO:0046425	regulation of JAK-STAT cascade	14/744	0.000821133	0.00658333	Kit, Lif, Il12b, Flrt2, Cd40, Il6, Cyp1b1	Igf1, Csf1r, Il6ra, Il18, Hcls1, Cd300a, Notch1
GO:1904892	regulation of STAT cascade	14/744	0.000821133	0.00658333	Kit, Lif, Il12b, Flrt2, Cd40, Il6, Cyp1b1	Igf1, Csf1r, Il6ra, Il18, Hcls1, Cd300a, Notch1
GO:0002507	tolerance induction	5/744	0.000843969	0.00675338	Il2ra, Ido1, Ccr4	C3ar1, Tgfbr2
GO:0030336	negative regulation of cell migration	16/744	0.000860133	0.00686573	Eng, Clasp2, Cyp1b1	Ccr5, Cx3cr1, Lrp1, Thbs1, Apoe, Srgap3, Cd300a, C5ar2, Klf4, Arap3, Notch1, Arhgap4, Evl
GO:0001906	cell killing	11/744	0.000861316	0.00686573	Il12b, Emp2, Pvr	Ccr5, Trem1, Fcgr1, P2rx7, Trem3, Fcgr3, Sh2d1b1, Lyst
GO:0018209	peptidyl-serine modification	20/744	0.000870732	0.00691425	Src, Lif, Inpp5j, Plk2, Mif, Stk39, Plcl2, Ddit4, Il6, Atp2b4	Hgf, Hcls1, Mapk14, Mamdc2, Lrrk2, Pak1, Tgfbr2, Prkcb, Galnt3, Prkch
GO:0031589	cell-substrate adhesion	20/744	0.000870732	0.00691425	Sned1, Src, Edil3, Csf1, Plet1, Emp2, Cd96, Clasp2	Fn1, Itgal, Axl, Thbs1, Mertk, Itgb5, Olfm4, Dab2, Notch1, Macf1, Rac2, Angptl3
GO:0003018	vascular process in circulatory system	15/744	0.000875395	0.006938	Scpep1, Amot, Ptgs2	Tbxas1, Cxcr2, Cysltr1, Il18, Apoe, Rgs2, Dock5, Alox5, Klk1b1, Hrh2, Adora2b, Avpr1b
GO:0051896	regulation of protein kinase B signaling	12/744	0.000898011	0.0071037	Src, Cd28, Il6	Axl, Igf1, Thbs1, Xdh, Hcls1, Klf4, Chil1, F7, Sesn1
GO:0006644	phospholipid metabolic process	21/744	0.000910326	0.00718742	Src, Pla2g2d, Fdft1, Inpp5j, Pcx, Plppr4, Pmvk, Pla2g4f, Fdps	Smpdl3b, Lpcat2, Csf1r, Fgr, Klf4, Smpdl3a, Sgms1, Lyst, Angptl3, Inpp5d, Hexb, Sgms2
GO:0044236	multicellular organism metabolic process	10/744	0.000917019	0.00722653	Eng, Tiparp, Il6	Mmp9, P2rx7, Il6ra, Arrdc3, Il18, Mmp8, Adora2b
GO:0010632	regulation of epithelial cell migration	14/744	0.000924512	0.00727177	Src, Emp2, Amot, Clasp2, Ptgs2	Ccr5, Mmp9, Thbs1, Apoe, Klf4, Tgfbr2, Notch1, Macf1, Evl
GO:0051091	positive regulation of sequence-specific DNA binding transcription factor activity	16/744	0.000954738	0.00749532	Kit, Cd40, Hmgn3, Il6	Tlr3, Nlrp3, Tlr2, Nfam1, Cd84, Nlrc4, Il1b, Camk1d, Prkcb, Rab7b, Prkch, Pycard
GO:0043271	negative regulation of ion transport	12/744	0.000961226	0.00753202	Irs2, Stk39, Tcaf2, Ptgs2	Mmp9, Cyp4f18, Thbs1, Apoe, Cd300a, Il1b, Hrh2, Kcne3
GO:0001909	leukocyte mediated cytotoxicity	10/744	0.000994934	0.00775227	Il12b, Emp2, Pvr	Trem1, Fcgr1, P2rx7, Trem3, Fcgr3, Sh2d1b1, Lyst
GO:0008277	regulation of G-protein coupled receptor protein signaling pathway	10/744	0.000994934	0.00775227	Ramp3, Atp2b4	Arrdc3, Rgs2, C3, Kctd12, Lrrk2, Rgs18, Ramp1, Grk5
GO:0042542	response to hydrogen peroxide	10/744	0.000994934	0.00775227	Cryaa, Casp3, Il6, Cyp1b1	Axl, Hgf, Hp, Map3k5, Lrrk2, Glrx
GO:0043535	regulation of blood vessel endothelial cell migration	7/744	0.00100091	0.00778419	Amot, Ptgs2	Ccr5, Thbs1, Apoe, Klf4, Notch1
GO:0043506	regulation of JUN kinase activity	9/744	0.00101545	0.00788257	Dusp10	Ptpn22, Fgd4, Map3k5, Pak1, Il1b, Dab2, Gab1, Zeb2
GO:0040013	negative regulation of locomotion	19/744	0.00102523	0.00793128	Eng, Sema6c, Clasp2, Cyp1b1	Ccr5, Cx3cr1, Lrp1, Arrdc3, Thbs1, Apoe, Srgap3, Cd300a, C5ar2, Klf4, Gsn, Arap3, Notch1, Arhgap4, Evl
GO:0036230	granulocyte activation	5/744	0.00102746	0.00793128		Ccr2, Cxcr2, Myo1f, Cd300a, Pram1
GO:0051354	negative regulation of oxidoreductase activity	5/744	0.00102746	0.00793128	Eng, Atp2b4	Hp, Lrrk2, Cnr2
GO:0051348	negative regulation of transferase activity	20/744	0.00103327	0.00795964	Irs2, Src, Flrt2, Dusp10, Ptk6, Dusp16, Casp3, Uchl1, Il6, Gprc5a	Dusp6, Ptpn22, Apoe, Sorl1, Rgs2, Cd300a, Il1b, Dusp7, Pot1b, Pycard
GO:1901699	cellular response to nitrogen compound	28/744	0.00103496	0.00795964	Irs2, Src, Kcnq3, Nr4a2, Atp2b4	Tlr3, Igf1, Pid1, P2rx7, Mirlet7f-1, Ptpn22, Thbs1, Il18, Tlr2, Map3k5, Trem2, Rnasel, Mirlet7d, Lamtor4, Mir15a, Lrrk2, Pak1, Il1b, Prkcb, Rhoq, Mir122, P2ry12, Mir674
GO:0046324	regulation of glucose import	8/744	0.00106089	0.00812701	Irs2, Mif	Igf1, Pid1, Mapk14, Rnasel, Hk2, Rhoq
GO:0000188	inactivation of MAPK activity	4/744	0.00106651	0.00812701	Dusp10, Dusp16	Dusp6, Dusp7
GO:0032495	response to muramyl dipeptide	4/744	0.00106651	0.00812701		Ptpn22, Mapk14, Nlrp1a, Notch1
GO:0042510	regulation of tyrosine phosphorylation of Stat1 protein	4/744	0.00106651	0.00812701	Kit, Lif, Il12b, Cd40
GO:0071498	cellular response to fluid shear stress	4/744	0.00106651	0.00812701	Src, Mtss1, Ptgs2	Klf4
GO:0016525	negative regulation of angiogenesis	9/744	0.00111062	0.00844763	Lif, Amot	Ccr2, Cx3cr1, Thbs1, Stab1, Klf4, Cxcl10, Notch1
GO:0032652	regulation of interleukin-1 production	7/744	0.00112863	0.0085533		Ccr5, Nlrp3, P2rx7, Trim16, Mefv, Nlrp1a, Pycard
GO:0045600	positive regulation of fat cell differentiation	7/744	0.00112863	0.0085533	Dkkl1, Ptgs2	Igf1, Cmklr1, Wdfy2, Mapk14, Cebpa
GO:0043122	regulation of I-kappaB kinase/NF-kappaB signaling	15/744	0.0011492	0.00869329	Plk2, Rhoc, Ptgs2	Tlr3, Nlrp3, Il18, Tlr2, Tgm2, Tlr7, Olfm4, Il1b, Prkcb, Il18r1, Pycard, Rhoh
GO:0033157	regulation of intracellular protein transport	23/744	0.00115574	0.0087269	Mdm2, Tcaf2, Il6, Ptgs2	Tlr3, Igf1, Nlrp3, Ptpn22, Itgax, Il18, Tlr2, Sorl1, Hcls1, Mapk14, Hnmt, Ddx58, Lrrk2, Tlr7, Il1b, Dab2, Cyb5r1, Rac2, Il18r1
GO:0002040	sprouting angiogenesis	8/744	0.001174	0.00884868	E2f8, Pgf, Ptgs2	Ccr5, Thbs1, Klf4, Notch1, Rnf213
GO:0001503	ossification	24/744	0.00120231	0.00903261	Areg, Mtss1, Csf1, Ank, Rras2, Slc26a2, Ptgs2	Mmp9, Igf1, Ifi204, Clec5a, P2rx7, Cebpd, Klf10, Ccr1, Mapk14, Kazald1, Mir23a, Mir133a-1, Cebpa, Sort1, Notch1, Fam101b, Nfe2
GO:0002707	negative regulation of lymphocyte mediated immunity	6/744	0.00120493	0.00903261	Cd96	Vsir, Hfe, Fcgr2b, Spn, Sh2d1b1
GO:0032814	regulation of natural killer cell activation	6/744	0.00120493	0.00903261	Il12b, Cd244	Axl, Ptpn22, Il18, Lyst
GO:0051897	positive regulation of protein kinase B signaling	9/744	0.00121287	0.00907576	Src, Cd28, Il6	Axl, Igf1, Thbs1, Hcls1, Chil1, F7
GO:0009636	response to toxic substance	13/744	0.00122237	0.00913042	Crip1, Scn1b, Txndc17, Nr4a2, Pla2g4f, Sod3, Nqo1, Cyp1b1	Apoe, Mgst1, Gpx3, Mgst2, Pon3
GO:0032369	negative regulation of lipid transport	5/744	0.00123895	0.00919424	Irs2	Cyp4f18, Thbs1, Apoe, Hrh2
GO:0032816	positive regulation of natural killer cell activation	5/744	0.00123895	0.00919424	Il12b, Cd244	Axl, Il18, Lyst
GO:0045981	positive regulation of nucleotide metabolic process	11/744	0.00123977	0.00919424	Mif	Igf1, Pid1, P2rx7, Timp2, Apoe, Cxcl10, Adcy7, Ramp1, Abca1, Adora2b
GO:1900544	positive regulation of purine nucleotide metabolic process	11/744	0.00123977	0.00919424	Mif	Igf1, Pid1, P2rx7, Timp2, Apoe, Cxcl10, Adcy7, Ramp1, Abca1, Adora2b
GO:0046717	acid secretion	10/744	0.0012618	0.0093409	Nmb, Mif, Pla2g4f	P2rx7, Cyp4f18, Pak1, Il1b, Hrh2, Map2k6, Abcc3
GO:1900542	regulation of purine nucleotide metabolic process	15/744	0.0012773	0.00943884	Mif, Tspo, Ier3, Ddit4	Igf1, Pid1, P2rx7, Thbs1, Timp2, Apoe, Cxcl10, Adcy7, Ramp1, Abca1, Adora2b
GO:2000146	negative regulation of cell motility	16/744	0.00135843	0.0100206	Eng, Clasp2, Cyp1b1	Ccr5, Cx3cr1, Lrp1, Thbs1, Apoe, Srgap3, Cd300a, C5ar2, Klf4, Arap3, Notch1, Arhgap4, Evl
GO:0046638	positive regulation of alpha-beta T cell differentiation	6/744	0.00138603	0.0101717	Il6	Ccr2, Nlrp3, Sash3, Tgfbr2, Ikzf1
GO:0032310	prostaglandin secretion	4/744	0.00138627	0.0101717	Mif	P2rx7, Il1b, Map2k6
GO:0035313	wound healing, spreading of epidermal cells	4/744	0.00138627	0.0101717	Plet1, Clasp2	Arhgap24, Gsn
GO:0009896	positive regulation of catabolic process	21/744	0.00141455	0.0103609	Ppp2r3a, Irs2, Mdm2, Zfand2a, Plk2, Mif, Ier3, Dnajb2, Tiparp	Igf1, P2rx7, Tlr2, Apoe, Sorl1, Abcd2, Mefv, Zfp36l2, Lrrk2, Il1b, Dab2, Angptl3
GO:0032418	lysosome localization	7/744	0.00142221	0.0103804	Kit	Fgr, Cd84, Cd300a, Milr1, Rac2, Adora2b
GO:0098869	cellular oxidant detoxification	7/744	0.00142221	0.0103804	Txndc17, Sod3, Nqo1	Apoe, Mgst1, Gpx3, Mgst2
GO:0002218	activation of innate immune response	11/744	0.00142517	0.0103837		Tlr8, Tlr3, Ptpn22, Tlr2, Cd14, Ddx58, Ddx60, Nlrc4, Tlr7, Rab7b, Pycard
GO:0006887	exocytosis	20/744	0.00143752	0.0104554	Kit, Stxbp1, Exoc3l4, Clasp2	Ccr2, P2rx7, Fgr, Spink2, Ccr1, Myo1f, Cd84, Cd300a, Lrrk2, Pak1, Milr1, Notch1, Glrx, Pram1, Rac2, Adora2b
GO:2001236	regulation of extrinsic apoptotic signaling pathway	13/744	0.00146024	0.010602	Bcl2l14, Src, Tnfrsf4	Siglec1, Igf1, Cx3cr1, Hgf, Thbs1, Il1b, Dapk1, Dab2, Sgms1, Pycard
GO:0002478	antigen processing and presentation of exogenous peptide antigen	5/744	0.00148096	0.0107337		Ctse, Fcgr1, Fcgr3, Fcgr2b, Abcb1b
GO:0007249	I-kappaB kinase/NF-kappaB signaling	16/744	0.00157101	0.0113665	Plk2, Rhoc, Ptgs2	Tlr8, Tlr3, Nlrp3, Il18, Tlr2, Tgm2, Tlr7, Olfm4, Il1b, Prkcb, Il18r1, Pycard, Rhoh
GO:0046326	positive regulation of glucose import	6/744	0.00158717	0.0114422	Irs2, Mif	Igf1, Mapk14, Rnasel, Rhoq
GO:0009118	regulation of nucleoside metabolic process	7/744	0.00158973	0.0114422	Mif, Tspo, Ier3, Ddit4	Igf1, Pid1, P2rx7
GO:1903578	regulation of ATP metabolic process	7/744	0.00158973	0.0114422	Mif, Tspo, Ier3, Ddit4	Igf1, Pid1, P2rx7
GO:0032844	regulation of homeostatic process	27/744	0.00165599	0.0118985	Src, Mif, Tspo, Il2ra, Stk39, Scn1b, Tnfrsf4, Hmgn3, Car2, Ptgs2	Ccr5, Clec4b1, Cxcr2, P2rx7, Csf1r, Arrdc3, Il18, Fcgr2b, Mapk14, Mir33, Lrrk2, Il1b, Cxcl10, Rasa3, Pot1b, Inpp5d, Lepr
GO:0035710	CD4-positive, alpha-beta T cell activation	8/744	0.00172609	0.0123594	Pla2g2d, Il12b, Il6	Ccr2, Nlrp3, Vsir, Sash3, Il18r1
GO:0051341	regulation of oxidoreductase activity	8/744	0.00172609	0.0123594	Eng, Atp2b4	Apoe, Hp, Lrrk2, Slamf8, Il1b, Cnr2
GO:0010001	glial cell differentiation	15/744	0.00173574	0.0124071	Lif, Atf5, Dusp10, Ndrg1, Gpc1, Spint1	Igf1, Tlr2, Itgam, Tnfrsf21, S100a9, Mir23a, Il1b, Notch1, S100a8
GO:0038066	p38MAPK cascade	5/744	0.00175602	0.012509		Hgf, Ptpn22, Xdh, Map3k5, Mapk14
GO:0072604	interleukin-6 secretion	5/744	0.00175602	0.012509		Ptpn22, Cd84, C5ar2, Il1b, Pycard
GO:0002863	positive regulation of inflammatory response to antigenic stimulus	4/744	0.0017673	0.0125249	Cd28	Fcgr1, C3, Fcgr3
GO:0042508	tyrosine phosphorylation of Stat1 protein	4/744	0.0017673	0.0125249	Kit, Lif, Il12b, Cd40
GO:2000482	regulation of interleukin-8 secretion	4/744	0.0017673	0.0125249	Cd244	Ptpn22, C5ar2, Pycard
GO:0010823	negative regulation of mitochondrion organization	6/744	0.00180975	0.0127388	Tspo, Ier3	Igf1, Pid1, Hgf, Lrrk2
GO:0030890	positive regulation of B cell proliferation	6/744	0.00180975	0.0127388	Irs2, Mif, Tnfrsf4, Cd40	Sash3, Tnfsf13b
GO:0032715	negative regulation of interleukin-6 production	6/744	0.00180975	0.0127388	Flt3	Hgf, Ptpn22, Cd84, C5ar2, Inpp5d
GO:0050873	brown fat cell differentiation	6/744	0.00180975	0.0127388	Dusp10, Scd1, Ptgs2	Rgs2, Mapk14, Cebpa
GO:0061351	neural precursor cell proliferation	13/744	0.001836	0.0129017	Atf5, Spint1	Ccr5, Igf1, Cx3cr1, C5ar1, Plxnb2, Daglb, Lrrk2, Il1b, Notch1, Fabp7, Zeb2
GO:0097581	lamellipodium organization	8/744	0.00189188	0.0132719	Kit, Src	Fgd4, Ssh2, Ptpro, Spata13, Rac2, Parvb
GO:1990748	cellular detoxification	7/744	0.00197051	0.0138002	Txndc17, Sod3, Nqo1	Apoe, Mgst1, Gpx3, Mgst2
GO:0042886	amide transport	21/744	0.00198886	0.0139053	Irs2, Lif, Cptp, Slco3a1, Hmgn3, Il6, Car2, Ptgs2	Tlr3, Nlrp3, Il18, Tlr2, Hfe, S100a9, Tlr7, Il1b, Glrx, S100a8, Il18r1, Abca1, Lepr
GO:0006695	cholesterol biosynthetic process	6/744	0.00205518	0.0142563	Fdft1, Hmgcs1, Hsd17b7, Pmvk, Fdps	Apoe
GO:0044246	regulation of multicellular organismal metabolic process	6/744	0.00205518	0.0142563	Eng, Il6	Il6ra, Arrdc3, Il18, Adora2b
GO:1902653	secondary alcohol biosynthetic process	6/744	0.00205518	0.0142563	Fdft1, Hmgcs1, Hsd17b7, Pmvk, Fdps	Apoe
GO:0006692	prostanoid metabolic process	5/744	0.00206672	0.0142563	Mif, Pla2g4f, Ptgs2	Tbxas1, Hpgd
GO:0006693	prostaglandin metabolic process	5/744	0.00206672	0.0142563	Mif, Pla2g4f, Ptgs2	Tbxas1, Hpgd
GO:0032733	positive regulation of interleukin-10 production	5/744	0.00206672	0.0142563	Il12b	Hgf, Tlr2, Sash3, Pycard
GO:0050999	regulation of nitric-oxide synthase activity	5/744	0.00206672	0.0142563	Eng, Atp2b4	Apoe, Il1b, Cnr2
GO:0043534	blood vessel endothelial cell migration	8/744	0.00206996	0.0142563	Emp2, Amot, Ptgs2	Ccr5, Thbs1, Apoe, Klf4, Notch1
GO:1903426	regulation of reactive oxygen species biosynthetic process	8/744	0.00206996	0.0142563	Tspo, Il6, Atp2b4, Ptgs2	Igf1, Tlr2, Klf4, Il1b
GO:0051271	negative regulation of cellular component movement	17/744	0.00211193	0.0145213	Eng, Sema6c, Clasp2, Cyp1b1	Ccr5, Cx3cr1, Lrp1, Thbs1, Apoe, Srgap3, Cd300a, C5ar2, Klf4, Arap3, Notch1, Arhgap4, Evl
GO:0044403	symbiosis, encompassing mutualism through parasitism	19/744	0.00217337	0.0148944	Il12b, Pcx, Oasl1, Irf8, Pvr, Scd1	Ccr5, Trem1, Mmp9, Axl, Clec5a, Tlr2, Apoe, Trem3, Rnasel, Fam111a, Gbp7, Gsn, Notch1
GO:0044419	interspecies interaction between organisms	19/744	0.00217337	0.0148944	Il12b, Pcx, Oasl1, Irf8, Pvr, Scd1	Ccr5, Trem1, Mmp9, Axl, Clec5a, Tlr2, Apoe, Trem3, Rnasel, Fam111a, Gbp7, Gsn, Notch1
GO:0030032	lamellipodium assembly	7/744	0.00218557	0.0149534	Kit	Fgd4, Ssh2, Ptpro, Spata13, Rac2, Parvb
GO:0002724	regulation of T cell cytokine production	4/744	0.00221526	0.0149837		Nlrp3, Vsir, Hfe, Sash3
GO:0006907	pinocytosis	4/744	0.00221526	0.0149837		Axl, Dab2, Ehd4, Pycard
GO:0032373	positive regulation of sterol transport	4/744	0.00221526	0.0149837		Pltp, Lrp1, Apoe, Abca1
GO:0032376	positive regulation of cholesterol transport	4/744	0.00221526	0.0149837		Pltp, Lrp1, Apoe, Abca1
GO:0032616	interleukin-13 production	4/744	0.00221526	0.0149837		Il17ra, Nlrp3, Il18, Tnfrsf21
GO:0045649	regulation of macrophage differentiation	4/744	0.00221526	0.0149837	Lif, Csf1	C1qc, Hcls1
GO:0051900	regulation of mitochondrial depolarization	4/744	0.00221526	0.0149837	Src, Tspo	P2rx7, Lrrk2
GO:0015833	peptide transport	20/744	0.00229245	0.0154806	Irs2, Lif, Slco3a1, Hmgn3, Il6, Car2, Ptgs2	Tlr3, Nlrp3, Il18, Tlr2, Hfe, S100a9, Tlr7, Il1b, Glrx, S100a8, Il18r1, Abca1, Lepr
GO:0031098	stress-activated protein kinase signaling cascade	17/744	0.00230198	0.0155197	Stk39, Dusp10	Tlr3, Hgf, Stk10, Ptpn22, Fgd4, Xdh, Map3k5, Mapk14, Pak1, Il1b, Map2k6, Dab2, Gab1, Pycard, Zeb2
GO:0045687	positive regulation of glial cell differentiation	6/744	0.00232494	0.0156237	Lif, Spint1	Tlr2, Mir23a, Il1b, Notch1
GO:0045907	positive regulation of vasoconstriction	6/744	0.00232494	0.0156237	Ptgs2	Tbxas1, Cysltr1, Alox5, Hrh2, Avpr1b
GO:0019218	regulation of steroid metabolic process	9/744	0.00233379	0.0156579	Tspo, Fdps, Scd1	Igf1, Apoe, Dgat2, Il1b, Dab2, Adora2b
GO:0090087	regulation of peptide transport	17/744	0.00240223	0.0160911	Irs2, Lif, Hmgn3, Car2, Ptgs2	Tlr3, Nlrp3, Il18, Tlr2, Hfe, S100a9, Tlr7, Il1b, Glrx, S100a8, Il18r1, Lepr
GO:0017157	regulation of exocytosis	13/744	0.00241456	0.0161467	Stxbp1, Clasp2	Ccr2, Fgr, Spink2, Cd84, Cd300a, Lrrk2, Notch1, Glrx, Pram1, Rac2, Adora2b
GO:0060420	regulation of heart growth	7/744	0.00241831	0.0161467	Fdps	Dusp6, Mapk14, Pi16, Tgfbr2, Mir133a-1, Notch1
GO:0046889	positive regulation of lipid biosynthetic process	8/744	0.00246553	0.0164356	Pcx, Fdps	Igf1, Apoe, Dgat2, Il1b, Dab2, Adora2b
GO:0098656	anion transmembrane transport	13/744	0.00254653	0.0169483	Irs2, Slc4a3, Slc1a4, Ank, Slc22a4, Slc26a2, Tcaf2, Slc7a5	Thbs1, Emb, Pcyox1, Slc16a7, Slc16a6
GO:0070997	neuron death	21/744	0.0025624	0.0170267	Chl1, Stxbp1, Lgmn, Casp3, Nr4a2, Ddit4, Rras2, Il6, Nqo1	Ccr5, Axl, Igf1, Lrp1, Il18, Apoe, Sorl1, Tnfrsf21, C5ar1, Map3k5, Lrrk2, Il1b
GO:0018105	peptidyl-serine phosphorylation	18/744	0.00258964	0.0171802	Src, Lif, Inpp5j, Plk2, Mif, Stk39, Plcl2, Ddit4, Il6, Atp2b4	Hgf, Hcls1, Mapk14, Lrrk2, Pak1, Tgfbr2, Prkcb, Prkch
GO:0051196	regulation of coenzyme metabolic process	6/744	0.00262049	0.0173571	Mif, Me1, Ier3, Ddit4	Igf1, P2rx7
GO:0006090	pyruvate metabolic process	9/744	0.00271398	0.0179192	Mif, Pcx, Ier3, Ddit4	Igf1, P2rx7, Ldhb, Hk2, Adpgk
GO:2001237	negative regulation of extrinsic apoptotic signaling pathway	9/744	0.00271398	0.0179192	Src, Tnfrsf4	Igf1, Cx3cr1, Hgf, Il1b, Dapk1, Dab2, Sgms1
GO:0016064	immunoglobulin mediated immune response	11/744	0.00272402	0.0179569	Cd40, Cd28	C1qb, C1qc, Fcgr1, C3, Fcgr3, Fcgr2b, C1qa, C1rl, Inpp5d
GO:0045986	negative regulation of smooth muscle contraction	4/744	0.00273571	0.0180054	Ptgs2	Rgs2, Dock5, Adora2b
GO:0002888	positive regulation of myeloid leukocyte mediated immunity	5/744	0.00280553	0.0184066		Fcgr1, Fgr, C3, Fcgr3, Adora2b
GO:0098586	cellular response to virus	5/744	0.00280553	0.0184066	Flt3	Ikbke, Mapk14, Ddx58, Ddx60
GO:0010810	regulation of cell-substrate adhesion	13/744	0.00282821	0.0185261	Src, Edil3, Csf1, Plet1, Emp2, Clasp2	Fn1, Thbs1, Olfm4, Dab2, Notch1, Macf1, Rac2
GO:1903825	organic acid transmembrane transport	8/744	0.00291794	0.0190777	Irs2, Slc1a4, Slc22a4, Slc7a5	Thbs1, Emb, Slc16a7, Slc16a6
GO:0030101	natural killer cell activation	9/744	0.0029216	0.0190777	Il12b, Cd244	Axl, Ptpn22, Il18, Mertk, Ikzf1, Il18r1, Lyst
GO:0098754	detoxification	7/744	0.00294058	0.0190995	Txndc17, Sod3, Nqo1	Apoe, Mgst1, Gpx3, Mgst2
GO:0008347	glial cell migration	6/744	0.00294334	0.0190995	Tspo, Csf1	Ccr2, Fn1, P2ry12, Hexb
GO:0032720	negative regulation of tumor necrosis factor production	6/744	0.00294334	0.0190995	Tspo, Gpnmb, Flt3	Axl, Ptpn22, C5ar2
GO:0051193	regulation of cofactor metabolic process	6/744	0.00294334	0.0190995	Mif, Me1, Ier3, Ddit4	Igf1, P2rx7
GO:0001763	morphogenesis of a branching structure	16/744	0.00296834	0.0192317	Src, Areg, Eng, Csf1, Pgf, Il6, Spint1, St14	Igf1, Hgf, Tgm2, Lrrk2, Pak1, Il1b, Tgfbr2, Notch1
GO:0002262	myeloid cell homeostasis	12/744	0.00306409	0.0198211	Kit, Casp3, Il6	Axl, Cxcr2, Il18, Hcls1, Fcgr2b, Mapk14, Ikzf1, Mir122, Inpp5d
GO:0019724	B cell mediated immunity	11/744	0.00307292	0.0198474	Cd40, Cd28	C1qb, C1qc, Fcgr1, C3, Fcgr3, Fcgr2b, C1qa, C1rl, Inpp5d
GO:0030278	regulation of ossification	15/744	0.00321044	0.0207033	Areg, Csf1, Ank	Igf1, Ifi204, P2rx7, Cebpd, Ccr1, Mapk14, Mir23a, Mir133a-1, Cebpa, Notch1, Fam101b, Nfe2
GO:0043367	CD4-positive, alpha-beta T cell differentiation	7/744	0.00323204	0.0207781	Pla2g2d, Il12b, Il6	Ccr2, Nlrp3, Sash3, Il18r1
GO:0050853	B cell receptor signaling pathway	7/744	0.00323204	0.0207781	Plcl2	Nfam1, Cd300a, Klhl6, Lpxn, Prkcb, Prkch
GO:1903556	negative regulation of tumor necrosis factor superfamily cytokine production	6/744	0.00329501	0.0211396	Tspo, Gpnmb, Flt3	Axl, Ptpn22, C5ar2
GO:0050769	positive regulation of neurogenesis	26/744	0.00332414	0.0211396	Syt2, Kit, Lif, Mif, Tspo, Scn1b, Csf1, Ptk6, Mmd, Il6, Spint1	Ccr2, Fn1, Ccr5, Cx3cr1, Hgf, Tlr2, Timp2, Apoe, Mir23a, Plxnb2, Il1b, Notch1, Camk1d, Prkch, Zeb2
GO:0010874	regulation of cholesterol efflux	4/744	0.00333408	0.0211396		Pltp, Lrp1, Apoe, Abca1
GO:0030852	regulation of granulocyte differentiation	4/744	0.00333408	0.0211396		C1qc, Hcls1, Ikzf1, Inpp5d
GO:0031649	heat generation	4/744	0.00333408	0.0211396	Ptgs2	Ccr5, Arrdc3, Il1b
GO:0042537	benzene-containing compound metabolic process	4/744	0.00333408	0.0211396	Ido1, Ido2, Cyp1b1	Pon3
GO:0044130	negative regulation of growth of symbiont in host	4/744	0.00333408	0.0211396	Il12b, Irf8, Scd1	Tlr2
GO:0044146	negative regulation of growth of symbiont involved in interaction with host	4/744	0.00333408	0.0211396	Il12b, Irf8, Scd1	Tlr2
GO:0090049	regulation of cell migration involved in sprouting angiogenesis	4/744	0.00333408	0.0211396	Ptgs2	Ccr5, Klf4, Notch1
GO:0006643	membrane lipid metabolic process	12/744	0.00341647	0.021629	Kit, B3gnt5, Itgb8, Cyp1b1	Smpdl3b, P2rx7, St8sia6, Smpdl3a, Sgms1, Acer3, Hexb, Sgms2
GO:0032963	collagen metabolic process	8/744	0.00343251	0.0216644	Eng, Il6	Mmp9, P2rx7, Il6ra, Il18, Mmp8, Adora2b
GO:0045913	positive regulation of carbohydrate metabolic process	8/744	0.00343251	0.0216644	Irs2, Src, Mif, Cd244	Igf1, P2rx7, Dgat2, Ramp1
GO:0048871	multicellular organismal homeostasis	20/744	0.0035413	0.0223069	Src, Csf1, Gpr55, Cdhr1, Flt3, Car2, Scd1, Ptgs2	Ccr5, P2rx7, Csf1r, Arrdc3, Xdh, Hfe, Sash3, Il1b, Mir122, Rac2, Inpp5d, Lepr
GO:0043507	positive regulation of JUN kinase activity	7/744	0.00354504	0.0223069		Fgd4, Map3k5, Pak1, Il1b, Dab2, Gab1, Zeb2
GO:0050732	negative regulation of peptidyl-tyrosine phosphorylation	6/744	0.00367702	0.0230832	Ptk6, Gprc5a	Igf1, Il18, Cd300a, Sh2d1b1
GO:1901214	regulation of neuron death	19/744	0.00368772	0.0230832	Chl1, Stxbp1, Lgmn, Casp3, Nr4a2, Ddit4, Rras2, Il6, Nqo1	Axl, Igf1, Lrp1, Il18, Apoe, Sorl1, C5ar1, Map3k5, Lrrk2, Il1b
GO:0031532	actin cytoskeleton reorganization	8/744	0.00371482	0.0230832	Kit	Csf1r, S100a9, Gsn, Pak1, Parvg, Gmfg, Parvb
GO:0044259	multicellular organismal macromolecule metabolic process	8/744	0.00371482	0.0230832	Eng, Il6	Mmp9, P2rx7, Il6ra, Il18, Mmp8, Adora2b
GO:0045445	myoblast differentiation	8/744	0.00371482	0.0230832	Asb2	Igf1, Il18, Map3k5, Mapk14, Cxcl10, Notch1, Il1f9
GO:0006110	regulation of glycolytic process	5/744	0.00371844	0.0230832	Mif, Ier3, Ddit4	Igf1, P2rx7
GO:0019884	antigen processing and presentation of exogenous antigen	5/744	0.00371844	0.0230832		Ctse, Fcgr1, Fcgr3, Fcgr2b, Abcb1b
GO:0033006	regulation of mast cell activation involved in immune response	5/744	0.00371844	0.0230832		Fgr, Cd84, Cd300a, Rac2, Adora2b
GO:0043304	regulation of mast cell degranulation	5/744	0.00371844	0.0230832		Fgr, Cd84, Cd300a, Rac2, Adora2b
GO:0007160	cell-matrix adhesion	13/744	0.00382933	0.0237361	Sned1, Src, Csf1, Plet1, Emp2, Cd96, Clasp2	Fn1, Itgal, Thbs1, Itgb5, Macf1, Angptl3
GO:0070613	regulation of protein processing	7/744	0.00388058	0.0240179	Src, Mdm2	Thbs1, C3, Nlrc4, Lrrk2, Gsn
GO:1901652	response to peptide	18/744	0.00396106	0.0242751	Irs2, Src, Nr4a2	Igf1, Pid1, Ptpn22, Il18, Trim16, Mapk14, Rnasel, Pak1, Il1b, Nlrp1a, Sort1, Notch1, Prkcb, Rhoq, Avpr1b
GO:0042493	response to drug	15/744	0.00400019	0.0242751		Mmp9, P2rx7, Atp1a3, Tlr2, Mgst1, Cybb, Slamf8, Il1b, Tgfbr2, Prkcb, Fos, Rnf149, Abcc3, Lyst, Abcb1b
GO:0010829	negative regulation of glucose transport	4/744	0.00401565	0.0242751		Pid1, Il1b, Prkcb, Rhoq
GO:0042119	neutrophil activation	4/744	0.00401565	0.0242751		Cxcr2, Myo1f, Cd300a, Pram1
GO:0042506	tyrosine phosphorylation of Stat5 protein	4/744	0.00401565	0.0242751	Kit, Il12b, Ptk6	Igf1
GO:0044126	regulation of growth of symbiont in host	4/744	0.00401565	0.0242751	Il12b, Irf8, Scd1	Tlr2
GO:0044144	modulation of growth of symbiont involved in interaction with host	4/744	0.00401565	0.0242751	Il12b, Irf8, Scd1	Tlr2
GO:0045730	respiratory burst	4/744	0.00401565	0.0242751	Dusp10	Cybb, Camk1d, Rac2
GO:0045978	negative regulation of nucleoside metabolic process	4/744	0.00401565	0.0242751	Tspo, Ier3, Ddit4	Pid1
GO:0050482	arachidonic acid secretion	4/744	0.00401565	0.0242751	Nmb, Mif, Pla2g4f	Hrh2
GO:0050858	negative regulation of antigen receptor-mediated signaling pathway	4/744	0.00401565	0.0242751	Plcl2	Ptpn22, Cd300a, Lpxn
GO:0051882	mitochondrial depolarization	4/744	0.00401565	0.0242751	Src, Tspo	P2rx7, Lrrk2
GO:0071354	cellular response to interleukin-6	4/744	0.00401565	0.0242751	Il6	Pid1, Il6ra, Gab1
GO:1900015	regulation of cytokine production involved in inflammatory response	4/744	0.00401565	0.0242751	Gbp5	Il17ra, Mefv, Mapk14
GO:1903579	negative regulation of ATP metabolic process	4/744	0.00401565	0.0242751	Tspo, Ier3, Ddit4	Pid1
GO:1903963	arachidonate transport	4/744	0.00401565	0.0242751	Nmb, Mif, Pla2g4f	Hrh2
GO:2001056	positive regulation of cysteine-type endopeptidase activity	10/744	0.00408112	0.0246227		Nlrp3, Xdh, Map3k5, Mefv, S100a9, Nlrc4, Gsn, Dapk1, S100a8, Pycard
GO:0002474	antigen processing and presentation of peptide antigen via MHC class I	6/744	0.00409094	0.0246227	Tapbpl	Fcgr1, Fcgr3, Hfe, Abcb1b, H2-T24
GO:0055081	anion homeostasis	6/744	0.00409094	0.0246227		Tbxas1, Apoe, Dgat2, Lyst, Angptl3, Abca1
GO:0030282	bone mineralization	9/744	0.00415492	0.0249716	Mtss1, Ank, Ptgs2	Igf1, P2rx7, Klf10, Ccr1, Fam101b, Nfe2
GO:2001233	regulation of apoptotic signaling pathway	22/744	0.00416696	0.0250078	Bcl2l14, Src, Mif, Tnfrsf4, Ier3, Nr4a2	Mmp9, Siglec1, Igf1, Cx3cr1, Hgf, Thbs1, S100a9, Lrrk2, Gsn, Il1b, Dapk1, Dab2, Sgms1, S100a8, Dfna5, Pycard
GO:0001667	ameboidal-type cell migration	20/744	0.00420763	0.0252154	Kit, Src, Sema6c, Emp2, Amot, Clasp2, Ptgs2, Cyp1b1	Ccr5, Mmp9, Tns1, Thbs1, Apoe, Klf4, Tgfbr2, Notch1, Macf1, Arhgap4, Zeb2, Evl
GO:1903317	regulation of protein maturation	7/744	0.00423966	0.0253707	Src, Mdm2	Thbs1, C3, Nlrc4, Lrrk2, Gsn
GO:0097028	dendritic cell differentiation	5/744	0.00424676	0.0253767	Tnfsf9, Flt3	Trem2, Tgfbr2, Notch2
GO:0044106	cellular amine metabolic process	10/744	0.00433825	0.0258211	Pebp1, Nr4a2, Ido1, Atp2b4, Ido2	Smpdl3b, Lpcat2, Smpdl3a, Sgms1, Sgms2
GO:0050709	negative regulation of protein secretion	10/744	0.00433825	0.0258211	Tnfrsf4, Tnfrsf9, Il6	Fn1, Nlrp3, Ptpn22, Tnfrsf21, Cd84, C5ar2, Il1b
GO:0043123	positive regulation of I-kappaB kinase/NF-kappaB signaling	11/744	0.00433979	0.0258211	Plk2, Rhoc, Ptgs2	Tlr3, Il18, Tlr2, Tgm2, Tlr7, Il1b, Prkcb, Il18r1
GO:0002664	regulation of T cell tolerance induction	3/744	0.00442882	0.0260154	Il2ra, Ido1	Tgfbr2
GO:0002676	regulation of chronic inflammatory response	3/744	0.00442882	0.0260154	Ido1	Cx3cr1, Adora2b
GO:0018119	peptidyl-cysteine S-nitrosylation	3/744	0.00442882	0.0260154	Atp2b4	S100a9, S100a8
GO:0042033	chemokine biosynthetic process	3/744	0.00442882	0.0260154	Il6	Tlr3, Il1b
GO:0042511	positive regulation of tyrosine phosphorylation of Stat1 protein	3/744	0.00442882	0.0260154	Kit, Lif, Cd40
GO:0045073	regulation of chemokine biosynthetic process	3/744	0.00442882	0.0260154	Il6	Tlr3, Il1b
GO:0060263	regulation of respiratory burst	3/744	0.00442882	0.0260154	Dusp10	Camk1d, Rac2
GO:0070102	interleukin-6-mediated signaling pathway	3/744	0.00442882	0.0260154	Il6	Il6ra, Gab1
GO:1902715	positive regulation of interferon-gamma secretion	3/744	0.00442882	0.0260154	Cd244, Flt3	Ptpn22
GO:0090066	regulation of anatomical structure size	27/744	0.00444983	0.0261019	Scpep1, Sema6c, Clasp2, Ptgs2	Fn1, Ccr5, Tbxas1, Iqgap2, P2rx7, Cysltr1, Apoe, Rgs2, Ssh2, Dock5, Hcls1, Alox5, Lamtor4, Lrrk2, Gsn, Klk1b1, Hrh2, Arhgap4, Gmfg, Pycard, Adora2b, Avpr1b, Evl
GO:0002230	positive regulation of defense response to virus by host	10/744	0.00460798	0.0269915	Asb2, Il12b, Hist2h3c1, Mtss1, Il23r, Dkkl1	Trem1, Ptpn22, Ddx58, Pycard
GO:0050810	regulation of steroid biosynthetic process	7/744	0.0046233	0.027043	Tspo, Fdps	Igf1, Apoe, Il1b, Dab2, Adora2b
GO:0006165	nucleoside diphosphate phosphorylation	8/744	0.00467032	0.0272796	Mif, Ier3, Ddit4	Igf1, P2rx7, Ak8, Hk2, Adpgk
GO:0044724	single-organism carbohydrate catabolic process	9/744	0.004749	0.0277003	Mif, Ier3, Ddit4	Igf1, P2rx7, Pygl, Hk2, Adpgk, Hexb
GO:0043537	negative regulation of blood vessel endothelial cell migration	4/744	0.0047855	0.0277961		Thbs1, Apoe, Klf4, Notch1
GO:1901032	negative regulation of response to reactive oxygen species	4/744	0.0047855	0.0277961		Hgf, Hp, Lrrk2, Glrx
GO:1903306	negative regulation of regulated secretory pathway	4/744	0.0047855	0.0277961		Ccr2, Cd84, Cd300a, Notch1
GO:0002639	positive regulation of immunoglobulin production	5/744	0.0048265	0.0279171	Tnfrsf4, Cd40, Cd28, Il6	Sash3
GO:0030811	regulation of nucleotide catabolic process	5/744	0.0048265	0.0279171	Mif, Ier3, Ddit4	Igf1, P2rx7
GO:0030851	granulocyte differentiation	5/744	0.0048265	0.0279171		C1qc, Hcls1, Cebpa, Ikzf1, Inpp5d
GO:0044262	cellular carbohydrate metabolic process	17/744	0.00492892	0.0284698	Irs2, Src, Mif, Ier3, Cd244, Ddit4, Il6	Igf1, P2rx7, Aoah, Dgat2, Pygl, Hk2, Ramp1, Angptl3, B3gnt8, Lepr
GO:0002011	morphogenesis of an epithelial sheet	6/744	0.00502068	0.0287881	Plet1, Clasp2	Arhgap24, Gsn, Notch1, Notch2
GO:0002712	regulation of B cell mediated immunity	6/744	0.00502068	0.0287881	Cd40, Cd28	Fcgr1, C3, Fcgr3, Fcgr2b
GO:0002889	regulation of immunoglobulin mediated immune response	6/744	0.00502068	0.0287881	Cd40, Cd28	Fcgr1, C3, Fcgr3, Fcgr2b
GO:0046637	regulation of alpha-beta T cell differentiation	6/744	0.00502068	0.0287881	Il6	Ccr2, Nlrp3, Sash3, Tgfbr2, Ikzf1
GO:0034341	response to interferon-gamma	8/744	0.00502741	0.0287881	Il12b, Il23r, Gbp5	Mrc1, Ccl6, Mefv, Gbp7, Dapk1
GO:0006096	glycolytic process	7/744	0.00503254	0.0287881	Mif, Ier3, Ddit4	Igf1, P2rx7, Hk2, Adpgk
GO:0070301	cellular response to hydrogen peroxide	7/744	0.00503254	0.0287881	Il6, Cyp1b1	Axl, Hgf, Map3k5, Lrrk2, Glrx
GO:0030003	cellular cation homeostasis	27/744	0.00522105	0.0298254	Slc4a3, Nmb, Cd40, Slc26a2, Atp2b4, Car2, Cxcl3	Ccr5, Clec4b1, Cxcr2, P2rx7, Atp1a3, Apoe, C5ar1, Hfe, Ccr1, Tgm2, C3ar1, Atp13a2, Gna15, Lrrk2, Slamf8, Il1b, Cxcl10, Rasa3, Prkcb, Hexb
GO:0002711	positive regulation of T cell mediated immunity	5/744	0.00546022	0.0309827	Il12b, Pvr	Nlrp3, P2rx7, Sash3
GO:0002714	positive regulation of B cell mediated immunity	5/744	0.00546022	0.0309827	Cd40, Cd28	Fcgr1, C3, Fcgr3
GO:0002891	positive regulation of immunoglobulin mediated immune response	5/744	0.00546022	0.0309827	Cd40, Cd28	Fcgr1, C3, Fcgr3
GO:0032965	regulation of collagen biosynthetic process	5/744	0.00546022	0.0309827	Eng, Il6	Il6ra, Il18, Adora2b
GO:0006757	ATP generation from ADP	7/744	0.00546841	0.0309827	Mif, Ier3, Ddit4	Igf1, P2rx7, Hk2, Adpgk
GO:0010676	positive regulation of cellular carbohydrate metabolic process	7/744	0.00546841	0.0309827	Irs2, Src, Mif, Cd244	Igf1, P2rx7, Dgat2
GO:0055021	regulation of cardiac muscle tissue growth	6/744	0.00553962	0.0313434	Fdps	Mapk14, Pi16, Tgfbr2, Mir133a-1, Notch1
GO:0006575	cellular modified amino acid metabolic process	13/744	0.00559127	0.0315926	Gstt3, Crtap, Ido1, Ocln, Atp2b4, Ido2	Mgst1, Sephs2, Vnn3, Padi4, Pcyox1, Gpx3, Mgst2
GO:0043372	positive regulation of CD4-positive, alpha-beta T cell differentiation	4/744	0.00564855	0.0317865	Il6	Ccr2, Nlrp3, Sash3
GO:0046466	membrane lipid catabolic process	4/744	0.00564855	0.0317865	Cyp1b1	Smpdl3b, Smpdl3a, Hexb
GO:0070741	response to interleukin-6	4/744	0.00564855	0.0317865	Il6	Pid1, Il6ra, Gab1
GO:0010675	regulation of cellular carbohydrate metabolic process	12/744	0.00570023	0.0318429	Irs2, Src, Mif, Ier3, Cd244, Ddit4, Il6	Igf1, P2rx7, Dgat2, Ramp1, Lepr
GO:0002517	T cell tolerance induction	3/744	0.00576592	0.0318429	Il2ra, Ido1	Tgfbr2
GO:0002885	positive regulation of hypersensitivity	3/744	0.00576592	0.0318429		Fcgr1, C3, Fcgr3
GO:0009310	amine catabolic process	3/744	0.00576592	0.0318429	Ido1, Atp2b4, Ido2
GO:0015727	lactate transport	3/744	0.00576592	0.0318429		Emb, Slc16a7, Slc16a6
GO:0017014	protein nitrosylation	3/744	0.00576592	0.0318429	Atp2b4	S100a9, S100a8
GO:0031652	positive regulation of heat generation	3/744	0.00576592	0.0318429	Ptgs2	Ccr5, Il1b
GO:0035873	lactate transmembrane transport	3/744	0.00576592	0.0318429		Emb, Slc16a7, Slc16a6
GO:0035879	plasma membrane lactate transport	3/744	0.00576592	0.0318429		Emb, Slc16a7, Slc16a6
GO:0045414	regulation of interleukin-8 biosynthetic process	3/744	0.00576592	0.0318429		Tlr8, Klf4, Tlr7
GO:0045618	positive regulation of keratinocyte differentiation	3/744	0.00576592	0.0318429		Trim16, Notch1, Prkch
GO:0045651	positive regulation of macrophage differentiation	3/744	0.00576592	0.0318429	Lif, Csf1	Hcls1
GO:0048711	positive regulation of astrocyte differentiation	3/744	0.00576592	0.0318429	Lif	Il1b, Notch1
GO:0090335	regulation of brown fat cell differentiation	3/744	0.00576592	0.0318429	Dusp10, Ptgs2	Mapk14
GO:0043087	regulation of GTPase activity	19/744	0.00579454	0.0319584	Cd40, Eps8l2, Amot	Arhgap15, Cyth4, Iqgap2, Rgs2, Ccl6, Spata13, Ccpg1, Lamtor4, Plxnb2, Lrrk2, Arhgap24, Rasa3, Pot1b, Arhgap4, Rab3il1, Pycard
GO:2001234	negative regulation of apoptotic signaling pathway	14/744	0.00588041	0.0323891	Src, Mif, Tnfrsf4, Ier3, Nr4a2	Mmp9, Igf1, Cx3cr1, Hgf, Lrrk2, Il1b, Dapk1, Dab2, Sgms1
GO:0050880	regulation of blood vessel size	12/744	0.00598285	0.0329096	Scpep1, Ptgs2	Tbxas1, Cysltr1, Apoe, Rgs2, Dock5, Alox5, Klk1b1, Hrh2, Adora2b, Avpr1b
GO:0051090	regulation of sequence-specific DNA binding transcription factor activity	20/744	0.00604406	0.0332023	Kit, Tnfrsf4, Cd40, Hmgn3, Il6, Cyp1b1	Tlr3, Nlrp3, Cmklr1, Tlr2, Nfam1, Cd84, Nlrc4, Klf4, Il1b, Camk1d, Prkcb, Rab7b, Prkch, Pycard
GO:0032845	negative regulation of homeostatic process	13/744	0.00611999	0.0335751	Src, Mif, Tnfrsf4	Ccr5, Clec4b1, Cxcr2, P2rx7, Arrdc3, Il18, Fcgr2b, Cxcl10, Rasa3, Inpp5d
GO:0035150	regulation of tube size	12/744	0.00627646	0.0343881	Scpep1, Ptgs2	Tbxas1, Cysltr1, Apoe, Rgs2, Dock5, Alox5, Klk1b1, Hrh2, Adora2b, Avpr1b
GO:0009308	amine metabolic process	10/744	0.00651464	0.0355991	Pebp1, Nr4a2, Ido1, Atp2b4, Ido2	Smpdl3b, Lpcat2, Smpdl3a, Sgms1, Sgms2
GO:0010950	positive regulation of endopeptidase activity	10/744	0.00651464	0.0355991		Nlrp3, Xdh, Map3k5, Mefv, S100a9, Nlrc4, Gsn, Dapk1, S100a8, Pycard
GO:1903524	positive regulation of blood circulation	9/744	0.00652381	0.0356023	Scpep1, Ptgs2	Tbxas1, Cysltr1, Rgs2, Alox5, Hrh2, Adora2b, Avpr1b
GO:0001516	prostaglandin biosynthetic process	4/744	0.00660946	0.035741	Mif, Pla2g4f, Ptgs2	Tbxas1
GO:0002369	T cell cytokine production	4/744	0.00660946	0.035741		Nlrp3, Vsir, Hfe, Sash3
GO:0033198	response to ATP	4/744	0.00660946	0.035741		P2rx7, Sell, Il1b, P2ry12
GO:0044319	wound healing, spreading of cells	4/744	0.00660946	0.035741	Plet1, Clasp2	Arhgap24, Gsn
GO:0046457	prostanoid biosynthetic process	4/744	0.00660946	0.035741	Mif, Pla2g4f, Ptgs2	Tbxas1
GO:0048305	immunoglobulin secretion	4/744	0.00660946	0.035741	Tnfrsf4, Cd40, Il6	Tnfsf13b
GO:0090505	epiboly involved in wound healing	4/744	0.00660946	0.035741	Plet1, Clasp2	Arhgap24, Gsn
GO:0045661	regulation of myoblast differentiation	6/744	0.00669342	0.036148		Il18, Map3k5, Mapk14, Cxcl10, Notch1, Il1f9
GO:0061564	axon development	24/744	0.0067466	0.0363878	Chl1, Stxbp1, Mif, Flrt2, Scn1b, Sema6c, Plppr4, Dpysl5, Nr4a2, Uchl1, Clasp2, Tpbgl	Fn1, Ccr5, Csf1r, Apoe, Ssh2, Ptpro, Plxnb2, Klf4, Notch1, Arhgap4, Zeb2, Evl
GO:0035265	organ growth	12/744	0.00689781	0.0370698	Fdps	Dusp6, Igf1, Thbs1, Mapk14, Sash3, Pi16, Tgfbr2, Mir133a-1, Notch1, Ly6e, Lepr
GO:0032892	positive regulation of organic acid transport	5/744	0.00689982	0.0370698	Mif	P2rx7, Cyp4f18, Il1b, Map2k6
GO:1901031	regulation of response to reactive oxygen species	5/744	0.00689982	0.0370698		Hgf, Hp, Lrrk2, Glrx, Sesn1
GO:0031638	zymogen activation	9/744	0.00693288	0.0371269	Hist1h2ba, Plat	Nlrp3, Thbs1, Xdh, S100a9, Nlrc4, S100a8, Pycard
GO:0043280	positive regulation of cysteine-type endopeptidase activity involved in apoptotic process	9/744	0.00693288	0.0371269		Nlrp3, Xdh, Map3k5, S100a9, Nlrc4, Gsn, Dapk1, S100a8, Pycard
GO:0019229	regulation of vasoconstriction	7/744	0.00694621	0.0371269	Ptgs2	Tbxas1, Cysltr1, Dock5, Alox5, Hrh2, Avpr1b
GO:0050852	T cell receptor signaling pathway	7/744	0.00694621	0.0371269	Cd28	Ptpn22, Tnfrsf21, Themis2, Lcp2, Cd300a, Tespa1
GO:0006732	coenzyme metabolic process	17/744	0.00708276	0.0378081	Pcbd1, Mif, Me1, Ier3, Pmvk, Ddit4, Acss1, Ocln	Igf1, P2rx7, Cyp4f18, Dgat2, Nadk, Ldhb, Vnn3, Hk2, Adpgk
GO:0046939	nucleotide phosphorylation	8/744	0.00713547	0.0380406	Mif, Ier3, Ddit4	Igf1, P2rx7, Ak8, Hk2, Adpgk
GO:0051054	positive regulation of DNA metabolic process	13/744	0.00729662	0.0384288	Src, Areg, E2f8, Cd40, Parp3, Cd28, Il6, Cyp1b1	Igf1, Hgf, Dna2, C3ar1, Klf4
GO:0001660	fever generation	3/744	0.00731933	0.0384288	Ptgs2	Ccr5, Il1b
GO:0002674	negative regulation of acute inflammatory response	3/744	0.00731933	0.0384288		Nlrp3, Fcgr2b, Spn
GO:0002866	positive regulation of acute inflammatory response to antigenic stimulus	3/744	0.00731933	0.0384288		Fcgr1, C3, Fcgr3
GO:0009074	aromatic amino acid family catabolic process	3/744	0.00731933	0.0384288	Fah, Ido1, Ido2
GO:0033700	phospholipid efflux	3/744	0.00731933	0.0384288		Apoe, Abca13, Abca1
GO:0034349	glial cell apoptotic process	3/744	0.00731933	0.0384288	Casp3	Tnfrsf21, Prkch
GO:0042228	interleukin-8 biosynthetic process	3/744	0.00731933	0.0384288		Tlr8, Klf4, Tlr7
GO:0042523	positive regulation of tyrosine phosphorylation of Stat5 protein	3/744	0.00731933	0.0384288	Kit, Il12b	Igf1
GO:0042976	activation of Janus kinase activity	3/744	0.00731933	0.0384288	Il12b	Il6ra, Cd300a
GO:0045351	type I interferon biosynthetic process	3/744	0.00731933	0.0384288		Tlr8, Tlr3, Tlr7
GO:0050872	white fat cell differentiation	3/744	0.00731933	0.0384288	Scd1	Wfdc21, Cebpa
GO:0016052	carbohydrate catabolic process	9/744	0.0073613	0.0386004	Mif, Ier3, Ddit4	Igf1, P2rx7, Pygl, Hk2, Adpgk, Hexb
GO:0019932	second-messenger-mediated signaling	14/744	0.00753755	0.0394747	Pebp1, Atp2b4	Ccr5, Itgal, Igf1, Cmklr1, Thbs1, Apoe, Rgs2, Trem2, Ksr2, Lrrk2, Cxcl10, Adcy7
GO:0018198	peptidyl-cysteine modification	4/744	0.0076727	0.0395843	Atp2b4	S100a9, Zdhhc9, S100a8
GO:0043536	positive regulation of blood vessel endothelial cell migration	4/744	0.0076727	0.0395843	Amot, Ptgs2	Ccr5, Thbs1
GO:0044110	growth involved in symbiotic interaction	4/744	0.0076727	0.0395843	Il12b, Irf8, Scd1	Tlr2
GO:0044116	growth of symbiont involved in interaction with host	4/744	0.0076727	0.0395843	Il12b, Irf8, Scd1	Tlr2
GO:0044117	growth of symbiont in host	4/744	0.0076727	0.0395843	Il12b, Irf8, Scd1	Tlr2
GO:0045979	positive regulation of nucleoside metabolic process	4/744	0.0076727	0.0395843	Mif	Igf1, Pid1, P2rx7
GO:0070207	protein homotrimerization	4/744	0.0076727	0.0395843	Mif, Tnfrsf9	Mgst1, Alox5ap
GO:0090504	epiboly	4/744	0.0076727	0.0395843	Plet1, Clasp2	Arhgap24, Gsn
GO:1900744	regulation of p38MAPK cascade	4/744	0.0076727	0.0395843		Hgf, Ptpn22, Xdh, Map3k5
GO:1903580	positive regulation of ATP metabolic process	4/744	0.0076727	0.0395843	Mif	Igf1, Pid1, P2rx7
GO:0046496	nicotinamide nucleotide metabolic process	10/744	0.00767286	0.0395843	Mif, Me1, Ier3, Ddit4	Igf1, P2rx7, Nadk, Ldhb, Hk2, Adpgk
GO:0050691	regulation of defense response to virus by host	10/744	0.00767286	0.0395843	Asb2, Il12b, Hist2h3c1, Mtss1, Il23r, Dkkl1	Trem1, Ptpn22, Ddx58, Pycard
GO:0042088	T-helper 1 type immune response	5/744	0.00771067	0.0396808	Il12b, Il23r	Ccr2, Il18, Il18r1
GO:0070542	response to fatty acid	5/744	0.00771067	0.0396808	Scd1	P2ry6, Pid1, Tlr2, Dgat2
GO:0002221	pattern recognition receptor signaling pathway	9/744	0.00780966	0.0401405		Tlr8, Tlr3, Ptpn22, Tlr2, Cd14, Ddx58, Ddx60, Tlr7, Rab7b
GO:0071417	cellular response to organonitrogen compound	23/744	0.00789746	0.0405416	Irs2, Src, Nr4a2, Atp2b4	Igf1, Pid1, Mirlet7f-1, Ptpn22, Il18, Tlr2, Trem2, Rnasel, Mirlet7d, Lamtor4, Mir15a, Lrrk2, Pak1, Il1b, Prkcb, Rhoq, Mir122, P2ry12, Mir674
GO:0043270	positive regulation of ion transport	16/744	0.00794311	0.0407029	Mif, Tspo, Stk39, Scn1b	Clec4b1, P2rx7, Cyp4f18, Apoe, Hfe, Ccr1, Il1b, Cxcl10, Map2k6, Glrx, Kcne3, P2ry12
GO:0032872	regulation of stress-activated MAPK cascade	13/744	0.00794849	0.0407029	Dusp10	Tlr3, Hgf, Ptpn22, Fgd4, Xdh, Map3k5, Pak1, Il1b, Dab2, Gab1, Pycard, Zeb2
GO:0002637	regulation of immunoglobulin production	6/744	0.0080121	0.0409782	Tnfrsf4, Cd40, Cd28, Il6	Fcgr2b, Sash3
GO:0030168	platelet activation	8/744	0.00814324	0.0415976	Stxbp1	Axl, Apoe, Mertk, Tspan32, F5, P2ry12, Evl
GO:0031503	protein complex localization	9/744	0.00827852	0.0422367	Exoc3l4, Ptgs2	Tlr3, Nlrp3, Il18, Tlr2, Tlr7, Il1b, Il18r1
GO:0070302	regulation of stress-activated protein kinase signaling cascade	13/744	0.00829119	0.0422495	Dusp10	Tlr3, Hgf, Ptpn22, Fgd4, Xdh, Map3k5, Pak1, Il1b, Dab2, Gab1, Pycard, Zeb2
GO:0010952	positive regulation of peptidase activity	10/744	0.00852906	0.0433552		Nlrp3, Xdh, Map3k5, Mefv, S100a9, Nlrc4, Gsn, Dapk1, S100a8, Pycard
GO:0019362	pyridine nucleotide metabolic process	10/744	0.00852906	0.0433552	Mif, Me1, Ier3, Ddit4	Igf1, P2rx7, Nadk, Ldhb, Hk2, Adpgk
GO:0032768	regulation of monooxygenase activity	5/744	0.00858546	0.0435353	Eng, Atp2b4	Apoe, Il1b, Cnr2
GO:0033344	cholesterol efflux	5/744	0.00858546	0.0435353		Pltp, Lrp1, Apoe, Abca13, Abca1
GO:0051403	stress-activated MAPK cascade	14/744	0.00883455	0.0444586	Dusp10	Tlr3, Hgf, Ptpn22, Fgd4, Xdh, Map3k5, Mapk14, Pak1, Il1b, Dab2, Gab1, Pycard, Zeb2
GO:0002828	regulation of type 2 immune response	4/744	0.00884247	0.0444586	Ido1, Il6	Ccr2, Nlrp3
GO:0048011	neurotrophin TRK receptor signaling pathway	4/744	0.00884247	0.0444586	Src, Casp3, Ddit4	Sort1
GO:0050996	positive regulation of lipid catabolic process	4/744	0.00884247	0.0444586	Irs2	Abcd2, Il1b, Angptl3
GO:1902932	positive regulation of alcohol biosynthetic process	4/744	0.00884247	0.0444586	Cd244, Fdps	Il1b, Dab2
GO:1903670	regulation of sprouting angiogenesis	4/744	0.00884247	0.0444586	Ptgs2	Ccr5, Klf4, Notch1
GO:2000516	positive regulation of CD4-positive, alpha-beta T cell activation	4/744	0.00884247	0.0444586	Il6	Ccr2, Nlrp3, Sash3
GO:0006109	regulation of carbohydrate metabolic process	12/744	0.0090562	0.0451357	Irs2, Src, Mif, Ier3, Cd244, Ddit4, Il6	Igf1, P2rx7, Dgat2, Ramp1, Lepr
GO:0002830	positive regulation of type 2 immune response	3/744	0.0090967	0.0451357	Ido1, Il6	Nlrp3
GO:0007252	I-kappaB phosphorylation	3/744	0.0090967	0.0451357		Tlr3, Tlr2, Tlr7
GO:0010614	negative regulation of cardiac muscle hypertrophy	3/744	0.0090967	0.0451357	Atp2b4	Rgs2, Pi16
GO:0021534	cell proliferation in hindbrain	3/744	0.0090967	0.0451357	Atf5	Igf1, C5ar1
GO:0032769	negative regulation of monooxygenase activity	3/744	0.0090967	0.0451357	Eng, Atp2b4	Cnr2
GO:0045821	positive regulation of glycolytic process	3/744	0.0090967	0.0451357	Mif	Igf1, P2rx7
GO:0060192	negative regulation of lipase activity	3/744	0.0090967	0.0451357		Rgs2, Sort1, Angptl3
GO:0090026	positive regulation of monocyte chemotaxis	3/744	0.0090967	0.0451357		Ccr2, Ccr1, Cxcl10
GO:0090136	epithelial cell-cell adhesion	3/744	0.0090967	0.0451357	Kit, Cyp1b1	Itgb5
GO:0097531	mast cell migration	3/744	0.0090967	0.0451357	Kit	Rac2, Mitf
GO:0061138	morphogenesis of a branching epithelium	14/744	0.00918482	0.0455186	Src, Areg, Eng, Csf1, Pgf, Il6, Spint1, St14	Igf1, Hgf, Tgm2, Pak1, Tgfbr2, Notch1
GO:0002758	innate immune response-activating signal transduction	9/744	0.00928008	0.0459358		Tlr8, Tlr3, Ptpn22, Tlr2, Cd14, Ddx58, Ddx60, Tlr7, Rab7b
GO:0046031	ADP metabolic process	7/744	0.00935275	0.0461855	Mif, Ier3, Ddit4	Igf1, P2rx7, Hk2, Adpgk
GO:0051817	modification of morphology or physiology of other organism involved in symbiotic interaction	7/744	0.00935275	0.0461855	Pcx	Ccr5, Trem1, Mmp9, Tlr2, Apoe, Trem3
GO:0031331	positive regulation of cellular catabolic process	16/744	0.00947518	0.0467345	Irs2, Mdm2, Zfand2a, Plk2, Mif, Dnajb2	Igf1, P2rx7, Tlr2, Apoe, Abcd2, Mefv, Zfp36l2, Lrrk2, Il1b, Dab2
GO:0010712	regulation of collagen metabolic process	5/744	0.00952653	0.0468209	Eng, Il6	Il6ra, Il18, Adora2b
GO:0048713	regulation of oligodendrocyte differentiation	5/744	0.00952653	0.0468209	Dusp10	Tlr2, Tnfrsf21, Mir23a, Notch1
GO:2000514	regulation of CD4-positive, alpha-beta T cell activation	5/744	0.00952653	0.0468209	Il6	Ccr2, Nlrp3, Vsir, Sash3
GO:0051235	maintenance of location	16/744	0.00980802	0.0481474	Tspo	Ccr5, Clec4b1, P2rx7, Apoe, Dgat2, Sorl1, C3, Msr1, Gsn, Hk2, Il1b, Cxcl10, Rasa3, Angptl3, Hexb
GO:0046620	regulation of organ growth	8/744	0.00985013	0.0482401	Fdps	Dusp6, Mapk14, Sash3, Pi16, Tgfbr2, Mir133a-1, Notch1
GO:0070227	lymphocyte apoptotic process	8/744	0.00985013	0.0482401	Irs2, Mif, Il2ra, Tnfrsf4, Ido1	Siglec1, P2rx7, Tnfrsf21
GO:0032874	positive regulation of stress-activated MAPK cascade	10/744	0.00994853	0.0486646		Tlr3, Fgd4, Xdh, Map3k5, Pak1, Il1b, Dab2, Gab1, Pycard, Zeb2
GO:0008299	isoprenoid biosynthetic process	4/744	0.0101227	0.049302	Fdft1, Hmgcs1, Pmvk, Fdps
GO:0045920	negative regulation of exocytosis	4/744	0.0101227	0.049302		Ccr2, Cd84, Cd300a, Notch1
GO:0045932	negative regulation of muscle contraction	4/744	0.0101227	0.049302	Ptgs2	Rgs2, Dock5, Adora2b
GO:0006606	protein import into nucleus	16/744	0.0101501	0.049302	Il6, Ptgs2	Tlr3, Igf1, Txnip, Nlrp3, Ptpn22, Il18, Tlr2, Hcls1, Mapk14, Ddx58, Tlr7, Il1b, Dab2, Il18r1
GO:0044744	protein targeting to nucleus	16/744	0.0101501	0.049302	Il6, Ptgs2	Tlr3, Igf1, Txnip, Nlrp3, Ptpn22, Il18, Tlr2, Hcls1, Mapk14, Ddx58, Tlr7, Il1b, Dab2, Il18r1
GO:1902593	single-organism nuclear import	16/744	0.0101501	0.049302	Il6, Ptgs2	Tlr3, Igf1, Txnip, Nlrp3, Ptpn22, Il18, Tlr2, Hcls1, Mapk14, Ddx58, Tlr7, Il1b, Dab2, Il18r1
GO:0018149	peptide cross-linking	6/744	0.0103259	0.0499225		Fn1, Thbs1, Tgm2, Mamdc2, F13a1, Lce1m
GO:0019935	cyclic-nucleotide-mediated signaling	6/744	0.0103259	0.0499225	Pebp1	Thbs1, Apoe, Rgs2, Cxcl10, Adcy7
GO:0044275	cellular carbohydrate catabolic process	6/744	0.0103259	0.0499225	Mif, Ier3, Ddit4	Igf1, P2rx7, Pygl
GO:0070373	negative regulation of ERK1 and ERK2 cascade	6/744	0.0103259	0.0499225	Lif, Ndrg2	Dusp6, Igf1, Klf4, Dab2

## Sheet: Mix B GO
ID	Description	GeneRatio	P Value	P Adjusted	Up-regulated	Down-regulated
GO:0001819	positive regulation of cytokine production	103/1914	1.06463e-30	5.28481e-27	Ddx60, Lgals9, Dhx58, Il1f6, Clec4e, Tnfsf15, Irf7, Il10, Eif2ak2, Ifih1, Il23a, Serpine1, Tnfsf4, Rsad2, Ticam1, Hc, Ddit3, Flot1, Lum, Sema7a, Tlr1, Cd1d1, Il15, Casp4, Cd274, Hilpda, Ripk2, Slamf1, Ccl3, Cx3cl1, Bcl3, Stat5a, Ccl4, Src, Tnfsf9, Il12b, Mif, Il23r, Cd40, Irf8, Ido1, Gbp5, Il6, Flt3, Ptgs2, Cyp1b1	Ccr2, Tlr8, Ccr5, Tlr3, Il17ra, Il1rl2, Nlrp3, Hgf, Clec5a, P2rx7, Csf1r, Fgr, Il6ra, AF251705, Ptpn22, Il18, Tlr2, C3, Trim16, Fcgr3, C5ar1, Mapk14, C3ar1, Cd84, Spn, Ltb, Tlr7, Sash3, Nlrp1a, Camp, Rab7b, Il1f9, Il18r1, Pycard, Lpl, Tlr4, Mapk13, Ffar2, Fcer1g, Card11, Unc93b1, Adam17, Clec4n, Tlr6, Scamp5, Anxa1, Icosl, Tlr5, Hmgb2, Pf4, Clec9a, Lbp, Klrk1, Fcnb, Ulbp1, Elane, Cd36
GO:0050663	cytokine secretion	65/1914	5.38271e-27	1.33599e-23	Lgals9, Pml, Clec4e, Tnfsf15, Il10, Tnfsf4, Hc, Tlr1, Nos2, Casp4, Cd274, Slamf1, Foxp1, Ccl3, Cx3cl1, Socs1, Src, Mif, Gbp5, Tnfrsf9, Il6, Flt3	Fn1, Tlr8, Ccr5, Trem1, Il17ra, Nlrp3, Clec5a, P2rx7, Csf1r, Fgr, AF251705, Ptpn22, Tlr2, Tnfrsf21, Trim16, Trem3, Lcp2, Mapk14, Cd84, C5ar2, Nlrc4, Chil1, Nlrp1a, Camp, Notch1, Notch2, Abca1, Pycard, Lpl, Tlr4, Ffar2, Nlrp12, Unc93b1, Clec4n, Tlr6, Scamp5, Anxa1, Tlr5, Tlr11, Clec9a, Fcnb, Cd36, Tnfrsf4
GO:1903034	regulation of response to wounding	98/1914	7.67217e-24	1.26949e-20	Lgals9, Cav1, Il1r1, Serping1, Fabp4, Il10, Ednrb, Serpine2, Serpinc1, Serpine1, Tnfsf4, Gstp1, Hamp, Sema7a, Gja1, Socs3, Slc7a2, Nos2, Casp4, Ubash3b, Irg1, Ccl3, Cx3cl1, Stat5a, Adora2a, Mvk, Mylk, Plpp3, Ccl4, Pde5a, Tnfaip6, Ppard, Il12b, Mif, Il2ra, Stk39, Dusp10, P2rx5, Ido1, Gbp5, Il6, Clasp2, Ptgs2	Ccr2, Ccr5, Tlr3, Il17ra, Fcgr1, Cx3cr1, Il1rl2, Nlrp3, Hgf, Aoah, Nt5e, Tlr2, Pros1, Apoe, Tnfaip8l2, C3, Fcgr3, Ccl6, Mefv, Siglece, Fcgr2b, Mapk14, Tgm2, S100a9, Alox5ap, Klf4, Spn, Gsn, F7, S100a8, Cnr2, Pycard, Pglyrp1, Adrb2, Tlr4, Ffar2, Pde2a, Ano6, Fcer1g, Cd44, Nlrp12, Calcrl, Mgll, Vkorc1, Cask, Lbh, Anxa1, Ets1, Rreb1, Pparg, Ccl9, Tlr11, Cd209a, Lbp, Cd36
GO:0050727	regulation of inflammatory response	78/1914	1.84721e-23	2.29238e-20	Lgals9, Il1r1, Serping1, Fabp4, Il10, Ednrb, Serpine1, Tnfsf4, Gstp1, Hamp, Sema7a, Socs3, Slc7a2, Nos2, Casp4, Irg1, Ccl3, Cx3cl1, Stat5a, Adora2a, Mvk, Ccl4, Pde5a, Tnfaip6, Ppard, Il12b, Mif, Il2ra, Stk39, Dusp10, Ido1, Gbp5, Il6, Ptgs2	Ccr2, Ccr5, Tlr3, Il17ra, Fcgr1, Cx3cr1, Il1rl2, Nlrp3, Hgf, Aoah, Nt5e, Tlr2, Apoe, Tnfaip8l2, C3, Fcgr3, Ccl6, Mefv, Siglece, Fcgr2b, Mapk14, Tgm2, S100a9, Alox5ap, Spn, S100a8, Cnr2, Pycard, Pglyrp1, Adrb2, Tlr4, Ffar2, Pde2a, Fcer1g, Cd44, Nlrp12, Calcrl, Mgll, Anxa1, Ets1, Pparg, Ccl9, Tlr11, Lbp
GO:0002274	myeloid leukocyte activation	58/1914	5.37285e-23	5.33416e-20	Lgals9, Batf, Il10, Batf2, Hmox1, Ticam1, Camk4, Hamp, Tlr1, Cd1d1, Slc7a2, Unc13d, Slamf1, Crtc3, Cx3cl1, Pi4k2a, Jun, Kit, Tnfsf9, Cd200, Ndrg1	Ccr2, Tlr8, Tlr3, Cx3cr1, Cxcr2, Fgr, Tlr2, Pilrb1, Cd300lb, Lcp2, Fcgr3, Tspan32, Myo1f, Cd84, Cd300a, Tlr7, Milr1, Tgfbr2, Pram1, Rac2, Notch2, Cnr2, Pycard, Rhoh, Dcstamp, Tlr4, Ptpre, Fcer1g, Lat2, Tyrobp, Tlr6, D6Wsu163e, Cd37, Lbp, Klrk1, Aif1, Ulbp1
GO:0002237	response to molecule of bacterial origin	84/1914	1.23214e-22	1.01939e-19	Cmpk2, Lgals9, Itgav, Cd80, Cxcl9, Il10, Eif2ak2, Ednrb, Serpine1, Tnfsf4, Gstp1, Ticam1, Cxcl5, Tlr1, Tnip3, Nos2, Junb, Irg1, Ripk2, Cxcl1, Cd86, Gbp2, Nfkbib, Stat1, Tap2, Ppard, Jun, Il12b, Mif, Dusp10, Il23r, Cd40, Irf8, Ido1, Tnfrsf9, Il6, Ptgs2, Cxcl3	Mrc1, Axl, Nlrp3, P2rx7, Fcgr4, Ptpn22, Il18, Tlr2, Tnfrsf21, Mgst1, Cd300lb, C5ar1, Trem2, Fcgr2b, Mapk14, Cd84, Mir15a, Wfdc21, Cnr2, Ltf, Abca1, Pycard, Mir501, Mir107, Ptger2, Tlr4, Mir150, Ncf2, Scarb1, Adm, Mir142, Cd180, Adam17, Tlr6, Ogt, Ly86, Hmgb2, Mir350, Pf4, Mir98, Lbp, Klrk1, Elane, Cd36, Tnfrsf4, Ppbp
GO:0050707	regulation of cytokine secretion	54/1914	3.60078e-21	2.55346e-18	Lgals9, Pml, Clec4e, Tnfsf15, Il10, Tnfsf4, Hc, Tlr1, Casp4, Cd274, Slamf1, Ccl3, Cx3cl1, Socs1, Src, Mif, Tnfrsf9, Il6, Flt3	Fn1, Tlr8, Ccr5, Il17ra, Nlrp3, Clec5a, P2rx7, Csf1r, Fgr, AF251705, Ptpn22, Tlr2, Tnfrsf21, Trim16, Mapk14, Cd84, C5ar2, Nlrp1a, Camp, Pycard, Lpl, Tlr4, Ffar2, Nlrp12, Unc93b1, Clec4n, Tlr6, Scamp5, Anxa1, Tlr5, Tlr11, Clec9a, Fcnb, Cd36, Tnfrsf4
GO:0007159	leukocyte cell-cell adhesion	104/1914	1.27529e-20	7.91316e-18	Lgals9, Batf, Cav1, Itgav, Clec4e, Cd80, Itga5, Gadd45g, Tnfsf8, Prex1, Il23a, Tnfsf4, Dll4, Gstp1, Rsad2, Ebi3, Hsph1, Cd1d1, Il15, Fkbp1a, Cdk6, Cd274, Psmb10, Btla, Ripk2, Slamf1, Foxp1, Satb1, Nck2, Cd86, Fyn, Bcl3, Stat5a, Adora2a, Runx2, Pde5a, Hsp90aa1, Wash1, Zc3h12d, Kit, Tnfsf9, Il12b, Il2ra, Ido1, Tcf7, Il6, Flt3	Ccr2, Itgal, Igf1, Il1rl2, Nlrp3, P2rx7, Fcgr4, Stk10, Nt5e, Vsir, Ptpn22, Il18, Bmx, Itgam, Tnfrsf21, Tnfaip8l2, Hfe, Zfp36l2, Pag1, S100a9, Cd300a, Spn, Gsn, Sash3, Tgfbr2, Tespa1, Ikzf1, Tnfsf13b, S100a8, Rac2, Il18r1, Pycard, Lepr, Rhoh, Itgb2, Ptprc, Mafb, Fcer1g, Lgals8, Clec4d, Card11, Cd44, Ifna4, Adam17, Cd8a, Gcnt1, Anxa1, Fut7, Icosl, Cd209a, Aif1, Dpp4, Nedd4, Sox4, Amica1, Elane, Tnf…
GO:0070486	leukocyte aggregation	100/1914	1.66812e-20	9.20063e-18	Lgals9, Batf, Cav1, Itgav, Clec4e, Cd80, Gadd45g, Tnfsf8, Prex1, Il23a, Tnfsf4, Dll4, Gstp1, Rsad2, Ebi3, Hsph1, Cd1d1, Il15, Fkbp1a, Cdk6, Cd274, Psmb10, Btla, Ripk2, Slamf1, Foxp1, Satb1, Nck2, Cd86, Fyn, Bcl3, Stat5a, Adora2a, Runx2, Pde5a, Hsp90aa1, Wash1, Zc3h12d, Kit, Tnfsf9, Il12b, Il2ra, Ido1, Tcf7, Il6, Flt3	Ccr2, Itgal, Igf1, Il1rl2, Nlrp3, P2rx7, Fcgr4, Stk10, Vsir, Ptpn22, Il18, Bmx, Itgam, Tnfrsf21, Tnfaip8l2, Hfe, Zfp36l2, Pag1, S100a9, Cd300a, Spn, Gsn, Sash3, Tgfbr2, Tespa1, Ikzf1, Tnfsf13b, S100a8, Rac2, Il18r1, Pycard, Lepr, Rhoh, Itgb2, Ptprc, Mafb, Fcer1g, Lgals8, Clec4d, Card11, Cd44, Ifna4, Adam17, Cd8a, Anxa1, Fut7, Icosl, Cd209a, Aif1, Dpp4, Nedd4, Sox4, Amica1, Tnfrsf4
GO:0071345	cellular response to cytokine stimulus	99/1914	6.55675e-20	3.25477e-17	Gm4951, Ifit1, Ifit2, Saa3, Igtp, Zbp1, Cav1, Il1r1, Pml, Il1f6, Iigp1, Dcn, Cxcl9, Adar, Irf7, Ifi205, Osm, Acsl1, Keap1, Serpine1, Pyhin1, Hsp90ab1, Il1rn, Gbp4, Il3ra, Ebi3, Dapk3, Cxcl5, Socs3, Nos2, Fkbp1a, Gbp3, Hax1, Pias4, Tjp2, Nfil3, Cish, Cib1, Stat2, Irg1, Ripk2, Ikbkb, Cxcl1, Stat3, Cdip1, Ccl3, Cx3cl1, Gbp2, Socs1, Stat1, Stat5a, Ccl4, Ccl17, Gbp2b, Kit, Il12b, Txndc17, Il23r, Gbp5,…	Ccr2, Fn1, Ccr5, Mrc1, Axl, Il17ra, Pid1, Cx3cr1, Cxcr2, Csf1r, Il6ra, Tnfrsf21, Ccl6, Ccr1, Trem2, Hcls1, Ifngr1, Dapk1, Cebpa, Il1f9, Gab1, Il18r1, Il10ra, Pycard, Lepr, Dcstamp, Ptprc, Hipk1, Pde2a, Ifnlr1, Pde1b, Ifna4, Nlrp12, Pparg, Ccl9, Pf4, Ppbp
GO:0032496	response to lipopolysaccharide	77/1914	7.22869e-20	3.26211e-17	Cmpk2, Lgals9, Cd80, Cxcl9, Il10, Eif2ak2, Ednrb, Serpine1, Tnfsf4, Gstp1, Ticam1, Cxcl5, Tnip3, Nos2, Junb, Irg1, Ripk2, Cxcl1, Cd86, Gbp2, Nfkbib, Stat1, Ppard, Jun, Il12b, Mif, Dusp10, Il23r, Cd40, Irf8, Ido1, Tnfrsf9, Il6, Ptgs2, Cxcl3	Mrc1, Axl, Nlrp3, P2rx7, Fcgr4, Ptpn22, Il18, Tnfrsf21, Mgst1, Cd300lb, Trem2, Mapk14, Cd84, Mir15a, Wfdc21, Cnr2, Ltf, Abca1, Pycard, Mir501, Mir107, Ptger2, Tlr4, Mir150, Ncf2, Scarb1, Adm, Mir142, Cd180, Adam17, Ogt, Ly86, Hmgb2, Mir350, Pf4, Mir98, Lbp, Klrk1, Elane, Cd36, Tnfrsf4, Ppbp
GO:0050778	positive regulation of immune response	98/1914	7.94809e-20	3.28786e-17	Ddx60, Lgals9, Zbp1, Cav1, Trim30a, Dhx58, Serping1, Irf7, Ptgs2os, Ifih1, Il23a, Tnfsf4, Cd38, Rsad2, Ticam1, Hc, Rnf31, Flot1, Sema7a, Tlr1, Tnip3, Cd1d1, Il15, Irg1, Ripk2, Cd86, Fyn, Cacnb3, Stat5a, Tap2, Il12b, Mif, Il23r, Plcl2, Cd40, Pvr, Ido1, Gbp5, Il6	Ccr2, Tlr8, C1qb, Tlr3, Cfp, C1qc, Fcgr1, Nlrp3, P2rx7, Fgr, Ptpn22, Tlr2, Tnfrsf21, Nfam1, C3, Themis2, Lcp2, Fcgr3, C5ar1, C1qa, C3ar1, Cd300a, Klhl6, Nlrc4, Tlr7, Lpxn, Sh2d1b1, C1rl, Sash3, Tespa1, Tnfsf13b, Prkcb, Rab7b, Prkch, Ltf, Pycard, Pglyrp1, Ptprc, Tlr4, Ffar2, Mmp2, Fcer1g, Lat2, Cd44, Unc93b1, Tlr6, Anxa1, Tlr5, Hmgb2, Tlr11, Slc39a10, Lbp, Cd79b, Klrk1, Tlr13, Fcnb, Ulbp1, Elane, …
GO:0031349	positive regulation of defense response	72/1914	1.42281e-19	5.43293e-17	Ddx60, Lgals9, Zbp1, Cav1, Trim30a, Dhx58, Fabp4, Irf7, Ptgs2os, Ifih1, Serpine1, Tnfsf4, Rsad2, Ticam1, Flot1, Gja1, Tlr1, Tnip3, Irg1, Ripk2, Cxcl1, Ccl3, Cx3cl1, Cd86, Stat5a, Ccl4, Pde5a, Il12b, Mif, Pvr, Ido1, Gbp5, Il6, Ptgs2	Ccr2, Tlr8, Ccr5, Tlr3, Il17ra, Fcgr1, Ptpn22, Tlr2, C3, Fcgr3, Ccl6, Tgm2, S100a9, Alox5ap, Nlrc4, Tlr7, Sh2d1b1, Rab7b, S100a8, Ltf, Pycard, Pglyrp1, Tlr4, Ffar2, Pde2a, Mmp2, Fcer1g, Unc93b1, Tlr6, Tlr5, Ccl9, Hmgb2, Tlr11, Lbp, Klrk1, Tlr13, Fcnb, Ulbp1
GO:0071593	lymphocyte aggregation	97/1914	1.87686e-19	6.65481e-17	Lgals9, Batf, Cav1, Itgav, Clec4e, Cd80, Gadd45g, Tnfsf8, Prex1, Il23a, Tnfsf4, Dll4, Rsad2, Ebi3, Hsph1, Cd1d1, Il15, Fkbp1a, Cdk6, Cd274, Psmb10, Btla, Ripk2, Slamf1, Foxp1, Satb1, Nck2, Cd86, Fyn, Bcl3, Stat5a, Adora2a, Runx2, Pde5a, Hsp90aa1, Wash1, Zc3h12d, Kit, Tnfsf9, Il12b, Il2ra, Ido1, Tcf7, Il6, Flt3	Ccr2, Itgal, Igf1, Il1rl2, Nlrp3, P2rx7, Fcgr4, Stk10, Vsir, Ptpn22, Il18, Bmx, Itgam, Tnfrsf21, Tnfaip8l2, Hfe, Zfp36l2, Pag1, Cd300a, Spn, Gsn, Sash3, Tgfbr2, Tespa1, Ikzf1, Tnfsf13b, Rac2, Il18r1, Pycard, Lepr, Rhoh, Itgb2, Ptprc, Mafb, Fcer1g, Lgals8, Clec4d, Card11, Cd44, Ifna4, Adam17, Cd8a, Anxa1, Fut7, Icosl, Cd209a, Aif1, Dpp4, Nedd4, Sox4, Amica1, Tnfrsf4
GO:0002694	regulation of leukocyte activation	97/1914	3.62459e-19	1.1995e-16	Lgals9, Cav1, Cd80, Cd81, Il10, Hmox1, Il23a, Tnfsf4, Cd38, Ticam1, Hamp, Hsph1, Cd1d1, Slc7a2, Bloc1s6, Il15, Cd274, Unc13d, Btla, Ripk2, Slamf1, Nck2, Cd86, Stat5a, Adora2a, Il15ra, Pde5a, Hsp90aa1, Zc3h12d, Tnfsf9, Il12b, Mif, Il2ra, Cd200, Cd40, Ido1, Il6, Flt3	Ccr2, Itgal, Axl, Igf1, Il1rl2, Nlrp3, Fgr, Vsir, Ptpn22, Il18, Tnfrsf21, Nfam1, Tnfaip8l2, Cd300lb, Mertk, Hfe, Fcgr2b, Tspan32, Pag1, Cd84, Cd300a, Spn, Gsn, Sash3, Milr1, Tgfbr2, Tespa1, Ikzf1, Tnfsf13b, Pram1, Rac2, Cnr2, Lyst, Lst1, Inpp5d, Pycard, Pglyrp1, Ptprc, Tlr4, Ptpre, Mir150, Fcer1g, Lgals8, Bst1, Card11, Cd44, Anxa1, Icosl, Gpr183, Slc39a10, D6Wsu163e, Cd37, Cd209a, Lbp, Klrk1, Aif…
GO:0043900	regulation of multi-organism process	93/1914	4.02577e-19	1.249e-16	Ddx60, Oas3, Ifit1, Lgals9, Oas1b, Cav1, Mx2, Trim30a, Itgav, Dhx58, Pml, Isg15, Bcl2l11, Adar, Parp10, Hacd3, Il10, Eif2ak2, Ednrb, Trim21, Trim14, Bst2, Il23a, Rsad2, Gbp4, Timp1, Cxcl5, Tap1, Rad23a, Il15, Nos2, Smarcb1, Traf3ip2, Cib1, Stat2, Hilpda, Irg1, Ripk2, Cxcl1, Trim35, Slc25a19, Stat1, Mylk, Ccl4, Tap2, Pde5a, Inhba, Jun, Il12b, Mif, Il2ra, Hist2h3c1, Mtss1, Pcx, Il23r, Oasl1, Irf8, …	Ccr5, Trem1, Igf1, Ptpn22, Spink2, Il18, Tlr2, Apoe, Tspan32, Rnasel, Fam111a, Cd84, Spn, Gsn, Camp, Serpinb10, Notch1, Ltf, Pycard, Ifnlr1, Stom, Srpk2, Cd180, Atp1b1, Ly86, Cd37, Hist1h3d, Hpgds, Lbp, Hist1h3g, Cd93, Fcnb, Top2a, Elane, Cd36
GO:0042110	T cell activation	96/1914	5.19775e-19	1.43342e-16	Lgals9, Batf, Cav1, Itgav, Clec4e, Cd80, Gadd45g, Tnfsf8, Prex1, Il23a, Tnfsf4, Dll4, Rsad2, Ebi3, Hsph1, Cd1d1, Il15, Fkbp1a, Cdk6, Cd274, Psmb10, Btla, Ripk2, Slamf1, Foxp1, Satb1, Nck2, Cd86, Fyn, Bcl3, Stat5a, Adora2a, Runx2, Pde5a, Hsp90aa1, Wash1, Zc3h12d, Kit, Tnfsf9, Il12b, Il2ra, Ido1, Tcf7, Il6, Flt3	Ccr2, Itgal, Igf1, Il1rl2, Nlrp3, P2rx7, Fcgr4, Vsir, Ptpn22, Il18, Bmx, Itgam, Tnfrsf21, Tnfaip8l2, Hfe, Zfp36l2, Pag1, Cd300a, Spn, Gsn, Sash3, Tgfbr2, Tespa1, Ikzf1, Tnfsf13b, Rac2, Il18r1, Pycard, Lepr, Rhoh, Itgb2, Ptprc, Mafb, Fcer1g, Lgals8, Clec4d, Card11, Cd44, Ifna4, Adam17, Cd8a, Anxa1, Fut7, Icosl, Cd209a, Aif1, Dpp4, Nedd4, Sox4, Amica1, Tnfrsf4
GO:0070489	T cell aggregation	96/1914	5.19775e-19	1.43342e-16	Lgals9, Batf, Cav1, Itgav, Clec4e, Cd80, Gadd45g, Tnfsf8, Prex1, Il23a, Tnfsf4, Dll4, Rsad2, Ebi3, Hsph1, Cd1d1, Il15, Fkbp1a, Cdk6, Cd274, Psmb10, Btla, Ripk2, Slamf1, Foxp1, Satb1, Nck2, Cd86, Fyn, Bcl3, Stat5a, Adora2a, Runx2, Pde5a, Hsp90aa1, Wash1, Zc3h12d, Kit, Tnfsf9, Il12b, Il2ra, Ido1, Tcf7, Il6, Flt3	Ccr2, Itgal, Igf1, Il1rl2, Nlrp3, P2rx7, Fcgr4, Vsir, Ptpn22, Il18, Bmx, Itgam, Tnfrsf21, Tnfaip8l2, Hfe, Zfp36l2, Pag1, Cd300a, Spn, Gsn, Sash3, Tgfbr2, Tespa1, Ikzf1, Tnfsf13b, Rac2, Il18r1, Pycard, Lepr, Rhoh, Itgb2, Ptprc, Mafb, Fcer1g, Lgals8, Clec4d, Card11, Cd44, Ifna4, Adam17, Cd8a, Anxa1, Fut7, Icosl, Cd209a, Aif1, Dpp4, Nedd4, Sox4, Amica1, Tnfrsf4
GO:0009615	response to virus	75/1914	9.14093e-19	2.38819e-16	Ddx60, Oas3, Ifit1, Ifit2, Oasl2, Lgals9, Oas1b, Zbp1, Mx2, Dhx58, Pml, Ifi27l2a, Isg15, Bcl2l11, Cxcl9, Adar, Eif2ak2, Bst2, Ifih1, Il23a, Tnfsf4, Rsad2, Ticam1, Gbp4, Il15, Unc13d, Traf3ip2, Stat2, Hilpda, Cd86, Bcl3, Bcl2l1, Slc25a19, Mylk, Gbp2b, Il12b, Il2ra, Hist2h3c1, Mtss1, Il23r, Cd40, Ddit4, Oasl1, Il6, Flt3	Tlr8, Trem1, Tlr3, Nlrp3, Ptpn22, Itgax, Ikbke, Tspan32, Mapk14, Rnasel, Spn, Tlr7, Serpinb10, Lyst, Pycard, Ifit1bl2, Ptprc, Ifnlr1, Ifna4, Stom, Unc93b1, Cd8a, Atp1b1, Lcn2, Cd207, Cd37, Hist1h3d, Hist1h3g, Cd93, Tlr13
GO:0050865	regulation of cell activation	101/1914	1.06689e-18	2.64801e-16	Lgals9, Cav1, Cd80, Cd81, Il10, Hmox1, Serpine2, Il23a, Tnfsf4, Cd38, Ticam1, Hamp, Hsph1, Cd1d1, Slc7a2, Bloc1s6, Il15, Cd274, Unc13d, Ubash3b, Btla, Ripk2, Slamf1, Nck2, Cd86, Stat5a, Adora2a, Il15ra, Pde5a, Hsp90aa1, Zc3h12d, Tnfsf9, Il12b, Mif, Il2ra, Cd200, Cd40, Ido1, Il6, Flt3	Ccr2, Itgal, Axl, Igf1, Il1rl2, Nlrp3, Fgr, Vsir, Ptpn22, Il18, Apoe, Tnfrsf21, Nfam1, Tnfaip8l2, Cd300lb, Mertk, Hfe, Fcgr2b, Tspan32, Pag1, Cd84, Cd300a, Spn, Gsn, Sash3, Milr1, Tgfbr2, Tespa1, Ikzf1, Tnfsf13b, Pram1, Rac2, Cnr2, Lyst, Lst1, Inpp5d, Pycard, Pglyrp1, Adrb2, Ptprc, Tlr4, Ptpre, Mir150, Fcer1g, Lgals8, Bst1, Card11, Cd44, Anxa1, Icosl, Gpr183, Slc39a10, D6Wsu163e, Cd37, Cd209a, Lb…
GO:0030595	leukocyte chemotaxis	53/1914	1.44427e-18	3.41399e-16	Cxcl9, Ednrb, Prex1, Il23a, Serpine1, Hc, Cxcl5, Sbds, Cxcl1, Ccl3, Cx3cl1, Ccl4, Ccl17, Kit, Cxcl3	Ccr2, Retnlg, Trem1, Il17ra, Cx3cr1, Cxcr2, Csf3r, Sell, Mtus1, Cmklr1, Itgam, Trem3, Fcgr3, C5ar1, Ccl6, Ccr1, Ptpro, S100a9, C3ar1, C5ar2, F7, Camk1d, S100a8, Rac2, Lyst, Itgb2, Ffar2, Ano6, Fcer1g, Mpp1, Adam17, Anxa1, Ccl9, Pf4, Lbp, Aif1, Amica1, Ppbp
GO:0060326	cell chemotaxis	62/1914	5.40579e-18	1.20248e-15	Saa3, Enpp2, Cxcl9, Ednrb, Prex1, Il23a, Serpine1, Hc, Cxcl5, Kdr, Sbds, Cxcl1, Ccl3, Cx3cl1, Ccl4, Ccl17, Kit, Eng, Cxcl3	Ccr2, Retnlg, Trem1, Il17ra, Cx3cr1, Hgf, Cxcr2, Csf3r, Sell, Mtus1, Cmklr1, Itgam, Trem3, Fcgr3, C5ar1, Ccl6, Ccr1, Ptpro, S100a9, C3ar1, C5ar2, F7, Notch1, Camk1d, S100a8, Rac2, Lyst, Itgb2, Ffar2, Ano6, Fcer1g, Bin2, Mpp1, Adam17, Anxa1, Ccl9, Hmgb2, Nrp1, Pf4, Lbp, Aif1, Amica1, Ppbp
GO:0042330	taxis	101/1914	5.57154e-18	1.20248e-15	Lgals9, Saa3, Itgav, Nlgn2, Enpp2, Cxcl9, Agrn, Ednrb, Ccrl2, Prex1, Il23a, Serpine1, Hc, Flot1, Cxcl5, Kif5c, Cdk5r1, Alcam, Enah, Apbb2, Kdr, Sema4c, Sbds, Cxcl1, Plxnd1, Foxp1, Ccl3, Cx3cl1, Ccl4, Ccl17, Hoxa1, Efna2, Runx3, Kit, Mif, Eng, Scn1b, Dpysl5, Amot, Cxcr5, Tpbgl, Ccr4, Cxcl3	Ccr2, Fn1, Retnlg, Ccr5, Trem1, Fpr1, Fpr2, Il17ra, Cx3cr1, Hgf, Cxcr2, Csf3r, Sell, Cysltr1, Csf1r, Mtus1, Cmklr1, Itgam, Trem3, Fcgr3, C5ar1, Ccl6, Ccr1, Ptpro, S100a9, C3ar1, C5ar2, Plxnb2, F7, Notch1, Camk1d, S100a8, Rac2, Lyst, Evl, Itgb2, Ffar2, Ano6, Fpr3, Fcer1g, St6gal1, Bin2, Mpp1, Sema6a, Adam17, Anxa1, Ccl9, Hmgb2, Nrp1, Mycbp2, Pf4, Prok2, Lbp, Dscam, Aif1, Amica1, Plxna4, Ppbp
GO:0006935	chemotaxis	100/1914	1.2458e-17	2.57672e-15	Lgals9, Saa3, Itgav, Enpp2, Cxcl9, Agrn, Ednrb, Ccrl2, Prex1, Il23a, Serpine1, Hc, Flot1, Cxcl5, Kif5c, Cdk5r1, Alcam, Enah, Apbb2, Kdr, Sema4c, Sbds, Cxcl1, Plxnd1, Foxp1, Ccl3, Cx3cl1, Ccl4, Ccl17, Hoxa1, Efna2, Runx3, Kit, Mif, Eng, Scn1b, Dpysl5, Amot, Cxcr5, Tpbgl, Ccr4, Cxcl3	Ccr2, Fn1, Retnlg, Ccr5, Trem1, Fpr1, Fpr2, Il17ra, Cx3cr1, Hgf, Cxcr2, Csf3r, Sell, Cysltr1, Csf1r, Mtus1, Cmklr1, Itgam, Trem3, Fcgr3, C5ar1, Ccl6, Ccr1, Ptpro, S100a9, C3ar1, C5ar2, Plxnb2, F7, Notch1, Camk1d, S100a8, Rac2, Lyst, Evl, Itgb2, Ffar2, Ano6, Fpr3, Fcer1g, St6gal1, Bin2, Mpp1, Sema6a, Adam17, Anxa1, Ccl9, Hmgb2, Nrp1, Mycbp2, Pf4, Prok2, Lbp, Dscam, Aif1, Amica1, Plxna4, Ppbp
GO:0002250	adaptive immune response	83/1914	2.79651e-17	5.55276e-15	Batf, Serping1, Gadd45g, Irf7, Il23a, Tnfsf4, Rsad2, Hc, Camk4, Tap1, Cd1d1, Dbnl, Alcam, Il18bp, Unc13d, Btla, Ripk2, Slamf1, Il31ra, Cd86, Fyn, Bcl3, Nfkb2, Jag1, Gzmb, Tap2, Il12b, Mif, Dusp10, Il23r, Cd40, Pvr, Il6	Ccr2, C1qb, Adgre1, C1qc, Fcgr1, Clec4a2, Nlrp3, P2rx7, Vsir, Treml4, Il18, Tnfrsf21, C3, Fcgr3, Hfe, Fcgr2b, Pag1, C1qa, C3ar1, Cd84, Klhl6, Spn, Sh2d1b1, C1rl, Sash3, Tnfsf13b, Prkcb, Il18r1, Lyst, Inpp5d, Pycard, Ptprc, Fcer1g, Lat2, Clec4d, Cd44, Ifna4, Unc93b1, Adam17, Clec4n, Tlr6, Cd8a, Anxa1, Icosl, Gpr183, Cd79b, Klrk1, Dpp4, Nedd4, Cd7
GO:0045088	regulation of innate immune response	57/1914	3.50545e-17	6.69271e-15	Ddx60, Lgals9, Zbp1, Cav1, Trim30a, Dhx58, Serping1, Adar, Irf7, Nmi, Ptgs2os, Ifih1, Parp9, Rsad2, Ticam1, Flot1, Tlr1, Tnip3, Tap1, Irg1, Ripk2, Cd86, Socs1, Stat5a, Tap2, Il12b, Dusp10, Pvr, Gbp5	Tlr8, Tlr3, Fgr, Ptpn22, Tlr2, Ccr1, Myo1f, Nlrc4, Tlr7, Sh2d1b1, Rab7b, Ltf, Pycard, Pglyrp1, Tlr4, Ffar2, Mmp2, Unc93b1, Tlr6, Tlr5, Pparg, Hmgb2, Tlr11, Lbp, Klrk1, Tlr13, Fcnb, Ulbp1
GO:0032943	mononuclear cell proliferation	69/1914	2.94739e-16	5.41883e-14	Lgals9, Cd80, Cd81, Il10, Il23a, Tnfsf4, Cd38, Ticam1, Ebi3, Cd1d1, Il15, Fkbp1a, Cd274, Psmb10, Btla, Ripk2, Slamf1, Satb1, Nck2, Cd86, Fyn, Stat5a, Pde5a, Wash1, Zc3h12d, Tnfsf9, Il12b, Mif, Il2ra, Plcl2, Cd40, Ido1, Il6, Flt3	Ccr2, Itgal, Igf1, P2rx7, Fcgr4, Vsir, Ptpn22, Il18, Itgam, Tnfrsf21, Fcgr2b, Cd300a, Spn, Sash3, Tnfsf13b, Rac2, Lst1, Inpp5d, Pycard, Itgb2, Ptprc, Tlr4, St6gal1, Bst1, Card11, Cd44, Ifna4, Cd180, Anxa1, Icosl, Gpr183, Slc39a10, Cd209a, Aif1, Tnfrsf4
GO:0050900	leukocyte migration	65/1914	3.44045e-16	6.09943e-14	Lgals9, Cxcl9, Ednrb, Prex1, Il23a, Serpine1, Tnfsf4, Hc, Cxcl5, Sbds, Cxcl1, Ccl3, Cx3cl1, Ccl4, Ccl17, Kit, Cxcl3	Ccr2, Retnlg, Trem1, Mmp9, Il17ra, Cx3cr1, Cxcr2, Csf3r, Sell, Mtus1, Stk10, Cmklr1, Ptpn22, Tlr2, Itgam, Trem3, Fcgr3, C5ar1, Ccl6, Ccr1, Ptpro, S100a9, C3ar1, Cd300a, C5ar2, F7, Camk1d, S100a8, Rac2, Lyst, Pycard, Itgb2, Ffar2, Ano6, Fcer1g, Nlrp12, Mpp1, Adam17, Gcnt1, Anxa1, Fut7, Ccl9, Pf4, Lbp, Aif1, Amica1, Elane, Ppbp
GO:0040017	positive regulation of locomotion	91/1914	4.41819e-16	7.56272e-14	Lgals9, Il1r1, Trim30a, Itgav, Enpp2, Cxcl9, Itga5, Trim21, Il23a, Serpine1, Tnfsf4, Rhod, Sema7a, Dapk3, Cxcl5, Rapgef2, Cd274, Kdr, Prr5, Cib1, Sema4c, Itga3, Cxcl1, Myo1c, Cx3cl1, Nsmf, Snai1, Mylk, Plpp3, Ccl4, Glipr2, Tnfaip6, Wash1, Jun, Kit, Src, Mdm2, Mif, Tcaf2, Amot, Clasp2, Ptgs2, Ccr4, Cxcl3, Cyp1b1	Ccr2, Fn1, Ccr5, Mmp9, Igf1, P2ry6, Hgf, Cxcr2, Sell, Csf1r, Fgr, Cmklr1, Il18, Tlr2, Dock5, C5ar1, Ccr1, C3ar1, Myo1f, Pak1, Tgfbr2, F7, Notch1, Camk1d, Rac2, Pycard, Tgfbr1, Ptprc, Mmp2, Ano6, Atp8a1, Mcam, Sema6a, Adam17, Insr, Ets1, Rreb1, Slc8a1, Nrp1, Sdcbp, Pf4, Lbp, Dscam, Aif1, Elane, Ppbp
GO:0046651	lymphocyte proliferation	68/1914	7.32393e-16	1.21187e-13	Lgals9, Cd80, Cd81, Il10, Il23a, Tnfsf4, Cd38, Ticam1, Ebi3, Cd1d1, Il15, Fkbp1a, Cd274, Psmb10, Btla, Ripk2, Slamf1, Satb1, Nck2, Cd86, Fyn, Stat5a, Pde5a, Wash1, Zc3h12d, Tnfsf9, Il12b, Mif, Il2ra, Plcl2, Cd40, Ido1, Il6, Flt3	Ccr2, Itgal, Igf1, P2rx7, Fcgr4, Vsir, Ptpn22, Il18, Itgam, Tnfrsf21, Fcgr2b, Cd300a, Spn, Sash3, Tnfsf13b, Rac2, Lst1, Inpp5d, Pycard, Itgb2, Ptprc, Tlr4, Bst1, Card11, Cd44, Ifna4, Cd180, Anxa1, Icosl, Gpr183, Slc39a10, Cd209a, Aif1, Tnfrsf4
GO:0030335	positive regulation of cell migration	86/1914	8.33575e-16	1.3348e-13	Lgals9, Il1r1, Itgav, Enpp2, Cxcl9, Itga5, Il23a, Serpine1, Tnfsf4, Rhod, Sema7a, Dapk3, Cxcl5, Rapgef2, Cd274, Kdr, Prr5, Cib1, Sema4c, Itga3, Cxcl1, Myo1c, Cx3cl1, Nsmf, Snai1, Mylk, Plpp3, Ccl4, Glipr2, Tnfaip6, Wash1, Jun, Kit, Src, Mdm2, Mif, Tcaf2, Amot, Clasp2, Ptgs2, Cxcl3, Cyp1b1	Ccr2, Fn1, Ccr5, Mmp9, Igf1, P2ry6, Hgf, Cxcr2, Sell, Csf1r, Fgr, Cmklr1, Il18, Tlr2, Dock5, C5ar1, Ccr1, C3ar1, Myo1f, Pak1, Tgfbr2, F7, Notch1, Camk1d, Rac2, Pycard, Tgfbr1, Ptprc, Mmp2, Ano6, Atp8a1, Mcam, Sema6a, Adam17, Insr, Ets1, Rreb1, Slc8a1, Sdcbp, Pf4, Lbp, Aif1, Elane, Ppbp
GO:0032944	regulation of mononuclear cell proliferation	55/1914	8.84474e-16	1.37204e-13	Lgals9, Cd80, Cd81, Il10, Il23a, Tnfsf4, Cd38, Ticam1, Cd1d1, Il15, Cd274, Btla, Ripk2, Slamf1, Nck2, Cd86, Stat5a, Pde5a, Zc3h12d, Tnfsf9, Il12b, Mif, Il2ra, Cd40, Ido1, Il6	Ccr2, Itgal, Igf1, Vsir, Ptpn22, Il18, Tnfrsf21, Fcgr2b, Cd300a, Spn, Sash3, Tnfsf13b, Rac2, Lst1, Inpp5d, Pycard, Ptprc, Tlr4, St6gal1, Bst1, Card11, Cd44, Anxa1, Icosl, Gpr183, Slc39a10, Cd209a, Aif1, Tnfrsf4
GO:0070661	leukocyte proliferation	70/1914	9.32155e-16	1.40219e-13	Lgals9, Cd80, Cd81, Il10, Il23a, Tnfsf4, Gstp1, Cd38, Ticam1, Ebi3, Cd1d1, Il15, Fkbp1a, Cd274, Psmb10, Btla, Ripk2, Slamf1, Satb1, Nck2, Cd86, Fyn, Stat5a, Pde5a, Wash1, Zc3h12d, Tnfsf9, Il12b, Mif, Il2ra, Plcl2, Cd40, Ido1, Il6, Flt3	Ccr2, Itgal, Igf1, P2rx7, Fcgr4, Vsir, Ptpn22, Il18, Itgam, Tnfrsf21, Fcgr2b, Cd300a, Spn, Sash3, Tnfsf13b, Rac2, Lst1, Inpp5d, Pycard, Itgb2, Ptprc, Tlr4, St6gal1, Bst1, Card11, Cd44, Ifna4, Cd180, Anxa1, Icosl, Gpr183, Slc39a10, Cd209a, Aif1, Tnfrsf4
GO:0032103	positive regulation of response to external stimulus	68/1914	1.28488e-15	1.81648e-13	Ddx60, Lgals9, Dhx58, Fabp4, Dcn, Cxcl9, Hmox1, Il23a, Serpine1, Tnfsf4, Cxcl5, Kdr, Pip4k2c, Irg1, Ripk2, Cxcl1, Ccl3, Cx3cl1, Stat5a, Ccl4, Pde5a, Mif, Ido1, Gbp5, Il6, Ptgs2, Ccr4, Cxcl3	Ccr2, Fn1, Ccr5, Tlr3, Il17ra, Fcgr1, Cxcr2, Sell, Cmklr1, Tlr2, C3, Fcgr3, C5ar1, Ccl6, Ccr1, Tgm2, S100a9, C3ar1, Alox5ap, F7, Camk1d, S100a8, Rac2, Adrb2, Tlr4, Ffar2, Pde2a, Ano6, Fcer1g, Cd180, Adam17, Ly86, Ccl9, Tlr11, Nrp1, Pf4, Lbp, Dscam, Aif1, Ppbp
GO:0051607	defense response to virus	64/1914	1.30163e-15	1.81648e-13	Ddx60, Oas3, Ifit1, Ifit2, Oasl2, Oas1b, Zbp1, Mx2, Dhx58, Pml, Isg15, Cxcl9, Adar, Eif2ak2, Bst2, Ifih1, Il23a, Rsad2, Ticam1, Gbp4, Il15, Unc13d, Traf3ip2, Stat2, Hilpda, Cd86, Slc25a19, Mylk, Gbp2b, Il12b, Il2ra, Hist2h3c1, Mtss1, Il23r, Cd40, Ddit4, Oasl1, Il6	Tlr8, Trem1, Tlr3, Nlrp3, Ptpn22, Itgax, Tspan32, Rnasel, Spn, Tlr7, Serpinb10, Lyst, Pycard, Ifit1bl2, Ptprc, Ifnlr1, Ifna4, Stom, Unc93b1, Cd8a, Atp1b1, Cd207, Cd37, Hist1h3d, Hist1h3g, Cd93
GO:0070663	regulation of leukocyte proliferation	56/1914	1.31735e-15	1.81648e-13	Lgals9, Cd80, Cd81, Il10, Il23a, Tnfsf4, Gstp1, Cd38, Ticam1, Cd1d1, Il15, Cd274, Btla, Ripk2, Slamf1, Nck2, Cd86, Stat5a, Pde5a, Zc3h12d, Tnfsf9, Il12b, Mif, Il2ra, Cd40, Ido1, Il6	Ccr2, Itgal, Igf1, Vsir, Ptpn22, Il18, Tnfrsf21, Fcgr2b, Cd300a, Spn, Sash3, Tnfsf13b, Rac2, Lst1, Inpp5d, Pycard, Ptprc, Tlr4, St6gal1, Bst1, Card11, Cd44, Anxa1, Icosl, Gpr183, Slc39a10, Cd209a, Aif1, Tnfrsf4
GO:0002697	regulation of immune effector process	83/1914	1.82521e-15	2.44874e-13	Ddx60, Ifit1, Lgals9, Dhx58, Pml, Serping1, Il10, Hmox1, Il23a, Tnfsf4, Rsad2, Gbp4, Sema7a, Cxcl5, Tap1, Cd1d1, Il15, Unc13d, Traf3ip2, Stat2, Hilpda, Ripk2, Slamf1, Cxcl1, Foxp1, Slc25a19, Stat5a, Mylk, Tap2, Il12b, Mif, Il2ra, Hist2h3c1, Mtss1, Dusp10, Il23r, Cd40, Pvr, Il6	Ccr2, Trem1, Tlr3, Fcgr1, Nlrp3, P2rx7, Fgr, Vsir, Ptpn22, Tlr2, C3, Fcgr3, Hfe, Fcgr2b, Tspan32, Cd84, Cd300a, Spn, Sh2d1b1, Sash3, Serpinb10, Pram1, Rac2, Pycard, Pglyrp1, Ptprc, Tlr4, Ffar2, Ifnlr1, Fcer1g, Stom, Atp1b1, Anxa1, D6Wsu163e, Cd37, Hist1h3d, Lbp, Hist1h3g, Klrk1, Dpp4, Cd93, Ulbp1, Cd36, Tnfrsf4
GO:0044403	symbiosis, encompassing mutualism through parasitism	67/1914	2.17995e-15	2.77468e-13	Oas3, Oas1b, Zbp1, Cav1, Mx2, Trim30a, Itgav, Pml, Isg15, Bcl2l11, Adar, Parp10, Hacd3, Il10, Eif2ak2, Trim21, Trim14, Bst2, Hsp90ab1, Rsad2, Usp6nl, Cxcl5, Tap1, Rad23a, Gbp3, Pias4, Smarcb1, Cxcl1, Trim35, Bcl2l1, Gbp2, Stat1, Ccl4, Tap2, Gbp2b, Jun, Il12b, Pcx, Oasl1, Irf8, Pvr	Ccr5, Trem1, Mmp9, Axl, Clec5a, Tlr2, Apoe, Trem3, Rnasel, Fam111a, Gsn, Camp, Notch1, Ltf, Pglyrp1, Scarb1, Stom, Srpk2, Insr, Cd209a, Lbp, Dpp4, Fcnb, Top2a, Elane, Cd36
GO:0044419	interspecies interaction between organisms	67/1914	2.17995e-15	2.77468e-13	Oas3, Oas1b, Zbp1, Cav1, Mx2, Trim30a, Itgav, Pml, Isg15, Bcl2l11, Adar, Parp10, Hacd3, Il10, Eif2ak2, Trim21, Trim14, Bst2, Hsp90ab1, Rsad2, Usp6nl, Cxcl5, Tap1, Rad23a, Gbp3, Pias4, Smarcb1, Cxcl1, Trim35, Bcl2l1, Gbp2, Stat1, Ccl4, Tap2, Gbp2b, Jun, Il12b, Pcx, Oasl1, Irf8, Pvr	Ccr5, Trem1, Mmp9, Axl, Clec5a, Tlr2, Apoe, Trem3, Rnasel, Fam111a, Gsn, Camp, Notch1, Ltf, Pglyrp1, Scarb1, Stom, Srpk2, Insr, Cd209a, Lbp, Dpp4, Fcnb, Top2a, Elane, Cd36
GO:0050670	regulation of lymphocyte proliferation	54/1914	2.38468e-15	2.95938e-13	Lgals9, Cd80, Cd81, Il10, Il23a, Tnfsf4, Cd38, Ticam1, Cd1d1, Il15, Cd274, Btla, Ripk2, Slamf1, Nck2, Cd86, Stat5a, Pde5a, Zc3h12d, Tnfsf9, Il12b, Mif, Il2ra, Cd40, Ido1, Il6	Ccr2, Itgal, Igf1, Vsir, Ptpn22, Il18, Tnfrsf21, Fcgr2b, Cd300a, Spn, Sash3, Tnfsf13b, Rac2, Lst1, Inpp5d, Pycard, Ptprc, Tlr4, Bst1, Card11, Cd44, Anxa1, Icosl, Gpr183, Slc39a10, Cd209a, Aif1, Tnfrsf4
GO:0051272	positive regulation of cellular component movement	88/1914	2.69341e-15	3.261e-13	Lgals9, Il1r1, Itgav, Enpp2, Cxcl9, Itga5, Il23a, Serpine1, Tnfsf4, Rhod, Sema7a, Dapk3, Cxcl5, Rapgef2, Cd274, Kdr, Prr5, Cib1, Sema4c, Itga3, Cxcl1, Myo1c, Cx3cl1, Nsmf, Snai1, Mylk, Plpp3, Ccl4, Glipr2, Tnfaip6, Wash1, Jun, Kit, Src, Mdm2, Mif, Tcaf2, Amot, Clasp2, Ptgs2, Cxcl3, Cyp1b1	Ccr2, Fn1, Ccr5, Mmp9, Igf1, P2ry6, Hgf, Cxcr2, Sell, Csf1r, Fgr, Cmklr1, Il18, Tlr2, Dock5, C5ar1, Ccr1, C3ar1, Myo1f, Pak1, Tgfbr2, F7, Notch1, Camk1d, Rac2, Pycard, Tgfbr1, Ptprc, Mmp2, Ano6, Atp8a1, Mcam, Sema6a, Adam17, Insr, Ets1, Rreb1, Slc8a1, Nrp1, Sdcbp, Pf4, Lbp, Dscam, Aif1, Elane, Ppbp
GO:0001818	negative regulation of cytokine production	53/1914	5.08262e-15	6.00717e-13	Lgals9, Trim30a, Dhx58, Pml, Il10, Nmi, Hmox1, Il23a, Tnfsf4, Gstp1, Gbp4, Cd274, Irg1, Slamf1, Cx3cl1, Bcl3, Il12b, Tspo, Il23r, Gpnmb, Ido1, Tnfrsf9, Il6, Flt3, Ndrg2	Fn1, Axl, Nlrp3, Hgf, Vsir, Cmklr1, Ptpn22, Tlr2, Tnfrsf21, Hfe, Mefv, Fcgr2b, Cd84, C5ar2, Klf4, Sh2d1b1, Inpp5d, Pycard, Pglyrp1, Tlr4, Klf2, Nlrp12, Anxa1, Pparg, Mir98, Lbp, Elane, Tnfrsf4
GO:0002764	immune response-regulating signaling pathway	62/1914	5.56115e-15	6.27917e-13	Ddx60, Lgals9, Cav1, Trim30a, Dhx58, Clec4e, Irf7, Ptgs2os, Ifih1, Cd38, Rsad2, Ticam1, Rnf31, Flot1, Tlr1, Tnip3, Btla, Irg1, Ripk2, Cd86, Fyn, Cacnb3, Kit, Plcl2, Cd40	Tlr8, Tlr3, Ptpn22, Tlr2, Tnfrsf21, Nfam1, Themis2, Lcp2, C5ar1, C3ar1, Cd300a, Klhl6, Tlr7, Lpxn, Sh2d1b1, Tespa1, Prkcb, Rab7b, Prkch, Ltf, Pglyrp1, Ptprc, Tlr4, Ffar2, Fcer1g, Lat2, Clec4d, Unc93b1, Tlr6, Tlr5, Tlr11, Slc39a10, Lbp, Cd79b, Klrk1, Tlr13, Fcnb
GO:2000147	positive regulation of cell motility	86/1914	5.56574e-15	6.27917e-13	Lgals9, Il1r1, Itgav, Enpp2, Cxcl9, Itga5, Il23a, Serpine1, Tnfsf4, Rhod, Sema7a, Dapk3, Cxcl5, Rapgef2, Cd274, Kdr, Prr5, Cib1, Sema4c, Itga3, Cxcl1, Myo1c, Cx3cl1, Nsmf, Snai1, Mylk, Plpp3, Ccl4, Glipr2, Tnfaip6, Wash1, Jun, Kit, Src, Mdm2, Mif, Tcaf2, Amot, Clasp2, Ptgs2, Cxcl3, Cyp1b1	Ccr2, Fn1, Ccr5, Mmp9, Igf1, P2ry6, Hgf, Cxcr2, Sell, Csf1r, Fgr, Cmklr1, Il18, Tlr2, Dock5, C5ar1, Ccr1, C3ar1, Myo1f, Pak1, Tgfbr2, F7, Notch1, Camk1d, Rac2, Pycard, Tgfbr1, Ptprc, Mmp2, Ano6, Atp8a1, Mcam, Sema6a, Adam17, Insr, Ets1, Rreb1, Slc8a1, Sdcbp, Pf4, Lbp, Aif1, Elane, Ppbp
GO:0051222	positive regulation of protein transport	90/1914	6.01758e-15	6.63806e-13	Lgals9, Nlgn2, Clec4e, Tnfsf15, Il10, Cdh1, Tnfsf4, Hsp90ab1, Cd38, Hc, Prkaca, Cherp, Camk4, Rnf31, Micall2, Gja1, Slc9a1, Cdk5r1, Casp4, Emd, Gls2, Cd274, Cib1, Slamf1, Ccl3, Myo1c, Adora2a, Hsp90aa1, Ppard, Src, Mdm2, Mif, Tcaf2, Il6, Flt3, Ptgs2	Ccr5, Tlr3, Igf1, Il17ra, Nlrp3, Clec5a, P2rx7, Csf1r, Fgr, Lrp1, AF251705, Ptpn22, Itgax, Il18, Tlr2, Sorl1, Trim16, Hcls1, Mapk14, Hnmt, Cd84, Tlr7, Nlrp1a, Camp, Cyb5r1, Glrx, Rac2, Il18r1, Pycard, Lepr, Rhou, Tgfbr1, Lpl, Tlr4, Ffar2, Trpm2, Wls, Camk1, Stom, Nlrp12, Unc93b1, Clec4n, Scamp5, Plk3, Bmpr1a, Rbpms, Kcnn3, Slc17a9, Clec9a, Tcf7l2, Fcnb, Sox4, Cd36, Tnfrsf4
GO:0002443	leukocyte mediated immunity	70/1914	7.73969e-15	8.35214e-13	Lgals9, Batf, Serping1, Irf7, Hmox1, Il23a, Tnfsf4, Rsad2, Hc, Cxcl5, Tap1, Cd1d1, Unc13d, Slamf1, Cxcl1, Il31ra, Pi4k2a, Bcl3, Stat5a, Jag1, Gzmb, Tap2, Kit, Il12b, Il23r, Cd40, Pvr	Ccr2, Trem1, C1qb, Tlr3, C1qc, Fcgr1, Nlrp3, P2rx7, Fgr, Vsir, Treml4, Tlr2, C3, Trem3, Cd300lb, Fcgr3, Klrd1, Hfe, Fcgr2b, C1qa, Myo1f, Cd84, Cd300a, Spn, Sh2d1b1, C1rl, Sash3, Milr1, Pram1, Rac2, Lyst, Inpp5d, Ptprc, Tlr4, Fcer1g, Lat2, Cd8a, Icosl, D6Wsu163e, Klrk1, Dpp4, Ulbp1, Elane
GO:0009306	protein secretion	91/1914	1.22396e-14	1.29272e-12	Lgals9, Pml, Nlgn2, Clec4e, Tnfsf15, Gnptab, Il10, Tnfsf4, Il1rn, Rab11fip1, Cd38, Rsad2, Hc, Gja1, Tlr1, Bloc1s6, Nos2, Casp4, Cd274, Traf3ip2, Slamf1, Foxp1, Ccl3, Cx3cl1, Socs1, Adora2a, Ppard, Src, Dnajc1, Mif, Cd40, Hmgn3, Gbp5, Tnfrsf9, Il6, Flt3	Fn1, Tlr8, Ccr5, Trem1, Igf1, Il17ra, Nlrp3, Clec5a, P2rx7, Csf1r, Fgr, AF251705, Ptpn22, Tlr2, Tnfrsf21, Trim16, Trem3, Lcp2, Mapk14, Cd84, C5ar2, Nlrc4, Chil1, Nlrp1a, Camp, Notch1, Tnfsf13b, Glrx, Notch2, Lyst, Abca1, Pycard, Lepr, Lpl, Tlr4, Ffar2, Trpm2, Wls, Ica1, Nlrp12, Unc93b1, Clec4n, Tlr6, Scamp5, Anxa1, Tlr5, Tlr11, Ucp2, Birc5, Clec9a, Tcf7l2, Fcnb, Sox4, Cd36, Tnfrsf4
GO:0097529	myeloid leukocyte migration	45/1914	1.29256e-14	1.33672e-12	Ednrb, Prex1, Il23a, Serpine1, Hc, Cxcl1, Ccl3, Cx3cl1, Ccl4, Ccl17, Kit, Cxcl3	Ccr2, Retnlg, Trem1, Il17ra, Cx3cr1, Cxcr2, Csf3r, Sell, Mtus1, Cmklr1, Itgam, Trem3, Fcgr3, C5ar1, Ccl6, Ccr1, Ptpro, S100a9, C3ar1, Cd300a, C5ar2, Camk1d, S100a8, Rac2, Itgb2, Ano6, Fcer1g, Mpp1, Anxa1, Ccl9, Lbp, Aif1, Amica1
GO:0051249	regulation of lymphocyte activation	79/1914	1.41422e-14	1.43269e-12	Lgals9, Cav1, Cd80, Cd81, Il10, Il23a, Tnfsf4, Cd38, Ticam1, Hsph1, Cd1d1, Bloc1s6, Il15, Cd274, Btla, Ripk2, Slamf1, Nck2, Cd86, Stat5a, Adora2a, Il15ra, Pde5a, Hsp90aa1, Zc3h12d, Tnfsf9, Il12b, Mif, Il2ra, Cd40, Ido1, Il6, Flt3	Ccr2, Itgal, Axl, Igf1, Il1rl2, Nlrp3, Vsir, Ptpn22, Il18, Tnfrsf21, Nfam1, Tnfaip8l2, Mertk, Hfe, Fcgr2b, Pag1, Cd300a, Spn, Gsn, Sash3, Tgfbr2, Tespa1, Ikzf1, Tnfsf13b, Rac2, Lyst, Lst1, Inpp5d, Pycard, Pglyrp1, Ptprc, Tlr4, Mir150, Lgals8, Bst1, Card11, Cd44, Anxa1, Icosl, Gpr183, Slc39a10, Cd209a, Aif1, Dpp4, Ulbp1, Tnfrsf4
GO:0042098	T cell proliferation	50/1914	1.94676e-14	1.93275e-12	Lgals9, Cd80, Il23a, Tnfsf4, Ebi3, Cd1d1, Il15, Fkbp1a, Cd274, Psmb10, Btla, Ripk2, Slamf1, Satb1, Nck2, Cd86, Fyn, Stat5a, Pde5a, Wash1, Zc3h12d, Tnfsf9, Il12b, Il2ra, Ido1, Il6	Ccr2, Itgal, Igf1, P2rx7, Fcgr4, Vsir, Ptpn22, Il18, Itgam, Tnfrsf21, Spn, Sash3, Tnfsf13b, Rac2, Pycard, Itgb2, Ptprc, Card11, Cd44, Anxa1, Icosl, Cd209a, Aif1, Tnfrsf4
GO:1903706	regulation of hemopoiesis	73/1914	2.64395e-14	2.57345e-12	Lgals9, Isg15, Eif2ak2, Il23a, Tnfsf4, Gas2l1, Scin, Cd1d1, Il15, Meis1, Hax1, Cdk6, Tjp2, Kdr, Ubash3b, Cib1, Ripk2, Cxcl1, Pim1, Ccl3, Stat5a, Jag1, Il15ra, Mtor, Hsp90aa1, Inhba, Jun, Tnfsf9, Lif, Il12b, Il2ra, Gpr55, Il6, Flt3, Car2	Ccr2, Cd101, Axl, C1qc, Il1rl2, Nlrp3, Csf3r, Csf1r, Pilrb1, Nfam1, Klf10, Ccr1, Hcls1, Mapk14, Sash3, Tgfbr2, Tespa1, Ikzf1, Notch1, Rab7b, Fos, Notch2, Inpp5d, Pglyrp1, Dcstamp, Ptprc, Inpp4b, Mir150, Klf13, Mafb, Card11, Cd44, Tyrobp, Ogt, Anxa1, Ets1, Hmgb2, Pf4
GO:1904951	positive regulation of establishment of protein localization	93/1914	2.79921e-14	2.67217e-12	Lgals9, Nlgn2, Clec4e, Tnfsf15, Il10, Cdh1, Tnfsf4, Hsp90ab1, Cd38, Hc, Prkaca, Cherp, Camk4, Rnf31, Micall2, Gja1, Slc9a1, Cdk5r1, Casp4, Emd, Gls2, Cd274, Cib1, Itga3, Slamf1, Ccl3, Myo1c, Adora2a, Hsp90aa1, Ppard, Src, Mdm2, Mif, Tcaf2, Ramp3, Il6, Flt3, Ptgs2	Ccr5, Tlr3, Igf1, Il17ra, Nlrp3, Clec5a, P2rx7, Csf1r, Fgr, Lrp1, AF251705, Ptpn22, Itgax, Il18, Tlr2, Sorl1, Trim16, Hcls1, Mapk14, Hnmt, Cd84, Tlr7, Nlrp1a, Camp, Cyb5r1, Glrx, Rac2, Il18r1, Pycard, Lepr, Rhou, Tgfbr1, Lpl, Tlr4, Ffar2, Trpm2, Wls, Camk1, Stom, Nlrp12, Unc93b1, Clec4n, Scamp5, Plk3, Bmpr1a, Rbpms, Kcnn3, Slc17a9, Clec9a, Tcf7l2, Dpp10, Fcnb, Sox4, Cd36, Tnfrsf4
GO:0002683	negative regulation of immune system process	78/1914	4.24918e-14	3.9798e-12	Lgals9, Trim30a, Dhx58, Serping1, Adar, Il10, Nmi, Ptgs2os, Hmox1, Tnfsf4, Hc, Gas2l1, Tap1, Meis1, Cdk6, Cd274, Tjp2, Ubash3b, Cib1, Btla, Irg1, Slamf1, Cd86, Stat5a, Adora2a, Tap2, Pde5a, Zc3h12d, Il12b, Mif, Tapbpl, Il2ra, Dusp10, Cd200, Plcl2, Gpr55, Ido1, Flt3	Ccr2, Axl, C1qc, Cxcr2, Vsir, Ptpn22, Il18, Pilrb1, Tnfrsf21, Tnfaip8l2, Mertk, Hfe, Ccr1, Fcgr2b, Tspan32, Pag1, Cd84, Cd300a, C5ar2, Spn, Lpxn, Sh2d1b1, Olfm4, Milr1, Notch1, Rab7b, Cnr2, Inpp5d, Pglyrp1, Ptprc, Inpp4b, Klf13, Mafb, Fcer1g, Cd44, Anxa1, Pparg, Pf4, Cd37, Tnfrsf4
GO:0002253	activation of immune response	66/1914	4.4595e-14	4.09944e-12	Ddx60, Lgals9, Cav1, Trim30a, Dhx58, Serping1, Irf7, Ptgs2os, Ifih1, Cd38, Rsad2, Ticam1, Hc, Rnf31, Flot1, Tlr1, Tnip3, Irg1, Ripk2, Cd86, Fyn, Cacnb3, Plcl2	Tlr8, C1qb, Tlr3, Cfp, C1qc, Ptpn22, Tlr2, Tnfrsf21, Nfam1, C3, Themis2, Lcp2, C5ar1, C1qa, C3ar1, Cd300a, Klhl6, Nlrc4, Tlr7, Lpxn, C1rl, Tespa1, Prkcb, Rab7b, Prkch, Ltf, Pycard, Pglyrp1, Ptprc, Tlr4, Ffar2, Fcer1g, Lat2, Unc93b1, Tlr6, Tlr5, Tlr11, Slc39a10, Lbp, Cd79b, Klrk1, Tlr13, Fcnb
GO:0032946	positive regulation of mononuclear cell proliferation	40/1914	5.17721e-14	4.67266e-12	Cd80, Cd81, Il23a, Tnfsf4, Cd38, Ticam1, Cd1d1, Il15, Cd274, Ripk2, Slamf1, Nck2, Cd86, Stat5a, Tnfsf9, Il12b, Mif, Il2ra, Cd40, Il6	Ccr2, Itgal, Igf1, Ptpn22, Il18, Spn, Sash3, Tnfsf13b, Pycard, Ptprc, Tlr4, St6gal1, Bst1, Card11, Anxa1, Icosl, Gpr183, Slc39a10, Aif1, Tnfrsf4
GO:1903708	positive regulation of hemopoiesis	48/1914	7.01933e-14	6.22213e-12	Lgals9, Isg15, Il23a, Tnfsf4, Scin, Cd1d1, Il15, Hax1, Ripk2, Cxcl1, Ccl3, Stat5a, Jag1, Il15ra, Hsp90aa1, Inhba, Jun, Tnfsf9, Lif, Il12b, Il2ra, Il6, Car2	Ccr2, Cd101, Axl, Il1rl2, Nlrp3, Csf1r, Klf10, Ccr1, Hcls1, Mapk14, Sash3, Tgfbr2, Tespa1, Ikzf1, Rab7b, Fos, Notch2, Inpp5d, Dcstamp, Ptprc, Ogt, Anxa1, Ets1, Hmgb2, Pf4
GO:0050715	positive regulation of cytokine secretion	36/1914	7.50145e-14	6.53284e-12	Lgals9, Clec4e, Tnfsf15, Il10, Hc, Casp4, Cd274, Slamf1, Ccl3, Src, Mif, Flt3	Ccr5, Il17ra, Nlrp3, Clec5a, P2rx7, Csf1r, Fgr, AF251705, Ptpn22, Tlr2, Trim16, Mapk14, Cd84, Nlrp1a, Camp, Pycard, Lpl, Ffar2, Unc93b1, Clec4n, Scamp5, Clec9a, Fcnb, Cd36
GO:0071219	cellular response to molecule of bacterial origin	52/1914	9.77672e-14	8.36752e-12	Cmpk2, Cd80, Il10, Serpine1, Tnfsf4, Gstp1, Ticam1, Tlr1, Tnip3, Nos2, Irg1, Ripk2, Cd86, Gbp2, Nfkbib, Stat1, Ppard, Il12b, Mif, Irf8, Il6	Mrc1, Axl, Nlrp3, Fcgr4, Ptpn22, Il18, Tlr2, Cd300lb, Trem2, Fcgr2b, Mapk14, Cd84, Mir15a, Ltf, Abca1, Pycard, Mir501, Mir107, Tlr4, Mir150, Scarb1, Mir142, Cd180, Tlr6, Ogt, Ly86, Mir350, Mir98, Lbp, Klrk1, Cd36
GO:0043903	regulation of symbiosis, encompassing mutualism through parasitism	48/1914	1.11479e-13	9.37937e-12	Oas3, Oas1b, Cav1, Mx2, Trim30a, Itgav, Pml, Isg15, Bcl2l11, Adar, Parp10, Hacd3, Il10, Eif2ak2, Trim21, Trim14, Bst2, Rsad2, Cxcl5, Tap1, Rad23a, Smarcb1, Cxcl1, Trim35, Stat1, Ccl4, Tap2, Jun, Il12b, Pcx, Oasl1, Irf8	Ccr5, Tlr2, Apoe, Rnasel, Fam111a, Gsn, Camp, Notch1, Ltf, Stom, Srpk2, Lbp, Fcnb, Top2a, Elane, Cd36
GO:0032635	interleukin-6 production	38/1914	1.37648e-13	1.13881e-11	Lgals9, Trim30a, Il1f6, Il10, Tnfsf4, Ticam1, Tlr1, Nos2, Ripk2, Slamf1, Tnfsf9, Il6, Flt3	Ccr5, Tlr3, Cd300ld, Il1rl2, Hgf, P2rx7, Il6ra, Ptpn22, Tlr2, Cd84, C5ar2, Tlr7, Rab7b, Il1f9, Inpp5d, Pycard, Tlr4, Mapk13, Fcer1g, Klf2, Nlrp12, Unc93b1, Tlr6, Lbp, Cd36
GO:0050671	positive regulation of lymphocyte proliferation	39/1914	1.51077e-13	1.22942e-11	Cd80, Cd81, Il23a, Tnfsf4, Cd38, Ticam1, Cd1d1, Il15, Cd274, Ripk2, Slamf1, Nck2, Cd86, Stat5a, Tnfsf9, Il12b, Mif, Il2ra, Cd40, Il6	Ccr2, Itgal, Igf1, Ptpn22, Il18, Spn, Sash3, Tnfsf13b, Pycard, Ptprc, Tlr4, Bst1, Card11, Anxa1, Icosl, Gpr183, Slc39a10, Aif1, Tnfrsf4
GO:0032675	regulation of interleukin-6 production	37/1914	1.65224e-13	1.30186e-11	Lgals9, Trim30a, Il1f6, Il10, Tnfsf4, Ticam1, Tlr1, Ripk2, Slamf1, Tnfsf9, Il6, Flt3	Ccr5, Tlr3, Cd300ld, Il1rl2, Hgf, P2rx7, Il6ra, Ptpn22, Tlr2, Cd84, C5ar2, Tlr7, Rab7b, Il1f9, Inpp5d, Pycard, Tlr4, Mapk13, Fcer1g, Klf2, Nlrp12, Unc93b1, Tlr6, Lbp, Cd36
GO:1903555	regulation of tumor necrosis factor superfamily cytokine production	37/1914	1.65224e-13	1.30186e-11	Lgals9, Trim30a, Il10, Il23a, Gstp1, Ticam1, Tlr1, Cd274, Ripk2, Slamf1, Ccl3, Bcl3, Ccl4, Il12b, Tspo, Gpnmb, Flt3	Ccr2, Ccr5, Axl, Tlr3, Cd300ld, Ptpn22, Il18, Tlr2, Fcgr3, Cd84, C5ar2, Spn, Sash3, Ltf, Pycard, Tlr4, Fcer1g, Pf4, Lbp, Cd36
GO:0071216	cellular response to biotic stimulus	54/1914	2.59611e-13	2.01361e-11	Cmpk2, Cd80, Il10, Serpine1, Tnfsf4, Gstp1, Ticam1, Ddit3, Tlr1, Tnip3, Nos2, Irg1, Ripk2, Cd86, Gbp2, Nfkbib, Stat1, Ppard, Il12b, Mif, Irf8, Il6	Mrc1, Axl, Txnip, Nlrp3, Fcgr4, Ptpn22, Il18, Tlr2, Cd300lb, Trem2, Fcgr2b, Mapk14, Cd84, Mir15a, Ltf, Abca1, Pycard, Mir501, Mir107, Tlr4, Mir150, Scarb1, Mir142, Cd180, Tlr6, Ogt, Ly86, Mir350, Mir98, Lbp, Klrk1, Cd36
GO:0070665	positive regulation of leukocyte proliferation	40/1914	2.79391e-13	2.13369e-11	Cd80, Cd81, Il23a, Tnfsf4, Cd38, Ticam1, Cd1d1, Il15, Cd274, Ripk2, Slamf1, Nck2, Cd86, Stat5a, Tnfsf9, Il12b, Mif, Il2ra, Cd40, Il6	Ccr2, Itgal, Igf1, Ptpn22, Il18, Spn, Sash3, Tnfsf13b, Pycard, Ptprc, Tlr4, St6gal1, Bst1, Card11, Anxa1, Icosl, Gpr183, Slc39a10, Aif1, Tnfrsf4
GO:0071706	tumor necrosis factor superfamily cytokine production	37/1914	3.01317e-13	2.25255e-11	Lgals9, Trim30a, Il10, Il23a, Gstp1, Ticam1, Tlr1, Cd274, Ripk2, Slamf1, Ccl3, Bcl3, Ccl4, Il12b, Tspo, Gpnmb, Flt3	Ccr2, Ccr5, Axl, Tlr3, Cd300ld, Ptpn22, Il18, Tlr2, Fcgr3, Cd84, C5ar2, Spn, Sash3, Ltf, Pycard, Tlr4, Fcer1g, Pf4, Lbp, Cd36
GO:0002696	positive regulation of leukocyte activation	62/1914	3.0403e-13	2.25255e-11	Lgals9, Cav1, Cd80, Cd81, Il23a, Tnfsf4, Cd38, Ticam1, Hamp, Hsph1, Cd1d1, Bloc1s6, Il15, Cd274, Ripk2, Slamf1, Nck2, Cd86, Stat5a, Il15ra, Hsp90aa1, Tnfsf9, Il12b, Mif, Il2ra, Cd40, Il6	Ccr2, Itgal, Axl, Igf1, Il1rl2, Nlrp3, Fgr, Ptpn22, Il18, Cd300lb, Spn, Sash3, Tgfbr2, Tespa1, Ikzf1, Tnfsf13b, Lyst, Inpp5d, Pycard, Ptprc, Tlr4, Fcer1g, Lgals8, Bst1, Card11, Anxa1, Icosl, Gpr183, Slc39a10, Lbp, Klrk1, Aif1, Dpp4, Ulbp1, Tnfrsf4
GO:0072593	reactive oxygen species metabolic process	55/1914	3.31559e-13	2.42038e-11	Cav1, Trim30a, Il10, Prex1, Gstp1, Ticam1, Foxo1, Slc7a2, Nos2, Rfk, Gls2, Irg1, Cxcl1, Stat3, Sh3pxd2a, Mtor, Grb2, Hsp90aa1, Tspo, Ddit4, Sod3, Il6, Atp2b4, Nqo1, Ptgs2, Cyp1b1	Igf1, Pid1, P2rx7, Il18, Tlr2, Xdh, Hp, Mapk14, Cybb, Klf4, Lrrk2, Hk2, Gpx3, Tgfbr2, Pon3, Itgb2, Tlr4, Prdx5, Ncf2, Klf2, Tlr6, Ogt, Insr, Tlr5, Gadd45a, Klrk1, Aif1, Ulbp1, Cd36
GO:0032680	regulation of tumor necrosis factor production	36/1914	4.89669e-13	3.52278e-11	Lgals9, Trim30a, Il10, Il23a, Gstp1, Ticam1, Tlr1, Ripk2, Slamf1, Ccl3, Bcl3, Ccl4, Il12b, Tspo, Gpnmb, Flt3	Ccr2, Ccr5, Axl, Tlr3, Cd300ld, Ptpn22, Il18, Tlr2, Fcgr3, Cd84, C5ar2, Spn, Sash3, Ltf, Pycard, Tlr4, Fcer1g, Pf4, Lbp, Cd36
GO:0032640	tumor necrosis factor production	36/1914	6.59543e-13	4.6771e-11	Lgals9, Trim30a, Il10, Il23a, Gstp1, Ticam1, Tlr1, Ripk2, Slamf1, Ccl3, Bcl3, Ccl4, Il12b, Tspo, Gpnmb, Flt3	Ccr2, Ccr5, Axl, Tlr3, Cd300ld, Ptpn22, Il18, Tlr2, Fcgr3, Cd84, C5ar2, Spn, Sash3, Ltf, Pycard, Tlr4, Fcer1g, Pf4, Lbp, Cd36
GO:0045089	positive regulation of innate immune response	45/1914	6.78259e-13	4.74208e-11	Ddx60, Lgals9, Zbp1, Cav1, Trim30a, Dhx58, Irf7, Ptgs2os, Ifih1, Rsad2, Ticam1, Flot1, Tlr1, Tnip3, Irg1, Ripk2, Cd86, Stat5a, Il12b, Pvr, Gbp5	Tlr8, Tlr3, Ptpn22, Tlr2, Nlrc4, Tlr7, Sh2d1b1, Rab7b, Ltf, Pycard, Pglyrp1, Tlr4, Ffar2, Mmp2, Unc93b1, Tlr6, Tlr5, Hmgb2, Tlr11, Lbp, Klrk1, Tlr13, Fcnb, Ulbp1
GO:0019221	cytokine-mediated signaling pathway	66/1914	9.67614e-13	6.67116e-11	Zbp1, Cav1, Il1r1, Il1f6, Iigp1, Dcn, Cxcl9, Adar, Irf7, Osm, Acsl1, Il1rn, Il3ra, Ebi3, Cxcl5, Socs3, Fkbp1a, Pias4, Tjp2, Cish, Cib1, Stat2, Ripk2, Ikbkb, Cxcl1, Stat3, Cdip1, Ccl3, Cx3cl1, Socs1, Stat1, Stat5a, Ccl4, Ccl17, Kit, Txndc17, Il23r, Il6, Flt3, Cxcl3	Ccr2, Ccr5, Axl, Cx3cr1, Cxcr2, Csf1r, Il6ra, Ccl6, Ccr1, Trem2, Ifngr1, Cebpa, Il1f9, Gab1, Il18r1, Il10ra, Pycard, Lepr, Ptprc, Hipk1, Ifnlr1, Ifna4, Pparg, Ccl9, Pf4, Ppbp
GO:0002757	immune response-activating signal transduction	56/1914	1.23606e-12	8.40522e-11	Ddx60, Lgals9, Cav1, Trim30a, Dhx58, Irf7, Ptgs2os, Ifih1, Cd38, Rsad2, Ticam1, Rnf31, Flot1, Tlr1, Tnip3, Irg1, Ripk2, Cd86, Fyn, Cacnb3, Plcl2	Tlr8, Tlr3, Ptpn22, Tlr2, Tnfrsf21, Nfam1, Themis2, Lcp2, C5ar1, C3ar1, Cd300a, Klhl6, Tlr7, Lpxn, Tespa1, Prkcb, Rab7b, Prkch, Ltf, Pglyrp1, Ptprc, Tlr4, Ffar2, Fcer1g, Lat2, Unc93b1, Tlr6, Tlr5, Tlr11, Slc39a10, Lbp, Cd79b, Klrk1, Tlr13, Fcnb
GO:0042326	negative regulation of phosphorylation	81/1914	1.27414e-12	8.54707e-11	Cav1, Cnksr3, Dusp4, Fabp4, Dcn, Adar, Gadd45g, Pkib, Gstp1, Gbp4, Spred2, Foxo1, Prr5l, Hsph1, Socs3, Pard6a, Fkbp1a, Dusp1, Aida, Men1, Ubash3b, Sirt6, Pmepa1, Cish, Cib1, Ppif, Stat3, Nck2, Cdkn2b, Slc9a3r1, Camk2n2, Socs1, Adora2a, Plpp3, Bak1, Mtor, Wash1, Gadd45b, Jun, Lif, Inpp5j, Stk39, Eng, Dusp10, Dusp16, Ddit4, Uchl1, Il6, Ndrg2, Gprc5a	Dusp6, Igf1, Pid1, Hgf, P2rx7, Ptpn22, Il18, Apoe, Sorl1, Rgs2, Xdh, Cd300a, Klf4, Lrrk2, Sh2d1b1, Dusp7, Rnf149, Pycard, Rhoh, Rgs14, Ptprc, Tlr4, Ctdspl, Nlrp12, Ppef2, Ogt, Insr, Cdkn2c, Dnajc15, Gadd45a, Mical1
GO:0002573	myeloid leukocyte differentiation	47/1914	1.69875e-12	1.12435e-10	Batf, Batf2, Il23a, Camk4, Il3ra, Hax1, Junb, Tjp2, Ubash3b, Ccl3, Stat5a, Sh3pxd2a, Mtor, Efna2, Jun, Kit, Src, Tnfsf9, Lif, Il12b, Gpr55, Car2	Cd101, C1qc, Csf1r, Pilrb1, Itgam, Klf10, Ccr1, Hcls1, Mapk14, Tgfbr2, Cebpa, Ikzf1, Cd300lf, Fos, Notch2, Inpp5d, Gab3, Dcstamp, Inpp4b, Mafb, Tyrobp, Ogt, Cebpe, Pparg, Pf4
GO:0002218	activation of innate immune response	36/1914	2.08733e-12	1.35248e-10	Ddx60, Lgals9, Cav1, Trim30a, Dhx58, Irf7, Ptgs2os, Ifih1, Rsad2, Ticam1, Flot1, Tlr1, Tnip3, Irg1, Ripk2, Cd86	Tlr8, Tlr3, Ptpn22, Tlr2, Nlrc4, Tlr7, Rab7b, Ltf, Pycard, Pglyrp1, Tlr4, Ffar2, Unc93b1, Tlr6, Tlr5, Tlr11, Lbp, Klrk1, Tlr13, Fcnb
GO:0051251	positive regulation of lymphocyte activation	56/1914	2.09792e-12	1.35248e-10	Lgals9, Cav1, Cd80, Cd81, Il23a, Tnfsf4, Cd38, Ticam1, Hsph1, Cd1d1, Bloc1s6, Il15, Cd274, Ripk2, Slamf1, Nck2, Cd86, Stat5a, Il15ra, Hsp90aa1, Tnfsf9, Il12b, Mif, Il2ra, Cd40, Il6	Ccr2, Itgal, Axl, Igf1, Il1rl2, Nlrp3, Ptpn22, Il18, Spn, Sash3, Tgfbr2, Tespa1, Ikzf1, Tnfsf13b, Lyst, Inpp5d, Pycard, Ptprc, Tlr4, Lgals8, Bst1, Card11, Anxa1, Icosl, Gpr183, Slc39a10, Aif1, Dpp4, Ulbp1, Tnfrsf4
GO:0050867	positive regulation of cell activation	62/1914	2.54292e-12	1.61834e-10	Lgals9, Cav1, Cd80, Cd81, Il23a, Tnfsf4, Cd38, Ticam1, Hamp, Hsph1, Cd1d1, Bloc1s6, Il15, Cd274, Ripk2, Slamf1, Nck2, Cd86, Stat5a, Il15ra, Hsp90aa1, Tnfsf9, Il12b, Mif, Il2ra, Cd40, Il6	Ccr2, Itgal, Axl, Igf1, Il1rl2, Nlrp3, Fgr, Ptpn22, Il18, Cd300lb, Spn, Sash3, Tgfbr2, Tespa1, Ikzf1, Tnfsf13b, Lyst, Inpp5d, Pycard, Ptprc, Tlr4, Fcer1g, Lgals8, Bst1, Card11, Anxa1, Icosl, Gpr183, Slc39a10, Lbp, Klrk1, Aif1, Dpp4, Ulbp1, Tnfrsf4
GO:0030099	myeloid cell differentiation	70/1914	3.18446e-12	2.00097e-10	Batf, Pml, Isg15, Adar, Batf2, Il23a, Camk4, Il3ra, Gas2l1, Scin, Actn1, Meis1, Hax1, Junb, Cdk6, Tjp2, Ubash3b, Cib1, Ccl3, Stat5a, Jag1, Sh3pxd2a, Mtor, Inhba, Efna2, Jun, Kit, Src, Tnfsf9, Lif, Il12b, Gpr55, Irf8, Car2	Cd101, C1qc, Csf3r, Clec5a, Csf1r, Pilrb1, Itgam, Klf10, Ccr1, Hcls1, Mapk14, Tgfbr2, Cebpa, Ikzf1, Cd300lf, Rab7b, Fos, Notch2, Inpp5d, Gab3, Dcstamp, Fli1, Inpp4b, Zfp385a, Klf13, Mafb, Klf2, Tyrobp, Exoc6, Ogt, Cebpe, Ets1, Pparg, Hmgb2, Pf4, Clec1b
GO:0071621	granulocyte chemotaxis	32/1914	3.30449e-12	2.03246e-10	Prex1, Il23a, Cxcl1, Ccl3, Cx3cl1, Ccl4, Ccl17, Cxcl3	Trem1, Il17ra, Cxcr2, Csf3r, Sell, Cmklr1, Itgam, Trem3, Fcgr3, C5ar1, Ccl6, S100a9, C3ar1, C5ar2, Camk1d, S100a8, Rac2, Itgb2, Fcer1g, Mpp1, Anxa1, Ccl9, Lbp, Amica1
GO:0030593	neutrophil chemotaxis	29/1914	3.31646e-12	2.03246e-10	Prex1, Il23a, Cxcl1, Ccl3, Cx3cl1, Ccl4, Ccl17, Cxcl3	Trem1, Cxcr2, Csf3r, Sell, Itgam, Trem3, Fcgr3, C5ar1, Ccl6, S100a9, C3ar1, C5ar2, Camk1d, S100a8, Rac2, Itgb2, Fcer1g, Mpp1, Ccl9, Lbp, Amica1
GO:0071222	cellular response to lipopolysaccharide	48/1914	3.42401e-12	2.07278e-10	Cmpk2, Cd80, Il10, Serpine1, Tnfsf4, Gstp1, Ticam1, Tnip3, Nos2, Irg1, Ripk2, Cd86, Gbp2, Nfkbib, Stat1, Ppard, Il12b, Mif, Irf8, Il6	Mrc1, Axl, Nlrp3, Fcgr4, Ptpn22, Il18, Cd300lb, Trem2, Mapk14, Cd84, Mir15a, Ltf, Abca1, Pycard, Mir501, Mir107, Tlr4, Mir150, Scarb1, Mir142, Cd180, Ogt, Ly86, Mir350, Mir98, Lbp, Klrk1, Cd36
GO:0050708	regulation of protein secretion	75/1914	3.47091e-12	2.07586e-10	Lgals9, Pml, Nlgn2, Clec4e, Tnfsf15, Il10, Tnfsf4, Rab11fip1, Cd38, Rsad2, Hc, Gja1, Tlr1, Nos2, Casp4, Cd274, Slamf1, Ccl3, Cx3cl1, Socs1, Adora2a, Ppard, Src, Dnajc1, Mif, Cd40, Hmgn3, Tnfrsf9, Il6, Flt3	Fn1, Tlr8, Ccr5, Igf1, Il17ra, Nlrp3, Clec5a, P2rx7, Csf1r, Fgr, AF251705, Ptpn22, Tlr2, Tnfrsf21, Trim16, Mapk14, Cd84, C5ar2, Nlrp1a, Camp, Glrx, Pycard, Lepr, Lpl, Tlr4, Ffar2, Trpm2, Wls, Ica1, Nlrp12, Unc93b1, Clec4n, Tlr6, Scamp5, Anxa1, Tlr5, Tlr11, Ucp2, Birc5, Clec9a, Tcf7l2, Fcnb, Sox4, Cd36, Tnfrsf4
GO:0002699	positive regulation of immune effector process	45/1914	3.95781e-12	2.33887e-10	Ddx60, Dhx58, Hmox1, Il23a, Tnfsf4, Rsad2, Sema7a, Cd1d1, Unc13d, Ripk2, Cxcl1, Foxp1, Stat5a, Tap2, Il12b, Mif, Cd40, Pvr, Il6	Ccr2, Fcgr1, Nlrp3, P2rx7, Fgr, Ptpn22, Tlr2, C3, Fcgr3, Cd84, Cd300a, Sh2d1b1, Sash3, Rac2, Ptprc, Tlr4, Ffar2, Fcer1g, Anxa1, D6Wsu163e, Cd37, Lbp, Klrk1, Ulbp1, Cd36, Tnfrsf4
GO:0001933	negative regulation of protein phosphorylation	75/1914	4.50219e-12	2.62928e-10	Cav1, Cnksr3, Dusp4, Fabp4, Dcn, Adar, Gadd45g, Pkib, Gstp1, Gbp4, Spred2, Foxo1, Prr5l, Hsph1, Socs3, Pard6a, Fkbp1a, Dusp1, Aida, Men1, Ubash3b, Pmepa1, Cish, Cib1, Nck2, Cdkn2b, Slc9a3r1, Camk2n2, Socs1, Adora2a, Plpp3, Bak1, Mtor, Gadd45b, Jun, Lif, Inpp5j, Stk39, Eng, Dusp10, Dusp16, Ddit4, Uchl1, Il6, Ndrg2, Gprc5a	Dusp6, Igf1, Pid1, Hgf, P2rx7, Ptpn22, Il18, Apoe, Sorl1, Rgs2, Xdh, Cd300a, Klf4, Lrrk2, Sh2d1b1, Dusp7, Rnf149, Pycard, Rgs14, Ptprc, Tlr4, Ctdspl, Nlrp12, Ppef2, Ogt, Insr, Cdkn2c, Gadd45a, Mical1
GO:0030098	lymphocyte differentiation	69/1914	6.02603e-12	3.47828e-10	Lgals9, Batf, Clec4e, Gadd45g, Tnfsf8, Prex1, Il23a, Tnfsf4, Dll4, Rsad2, Cd1d1, Il15, Cdk6, Ripk2, Slamf1, Foxp1, Satb1, Bcl3, Stat5a, Runx2, Il15ra, Bak1, Hsp90aa1, Kit, Tnfsf9, Il12b, Il2ra, Plcl2, Tcf7, Il6, Flt3	Ccr2, Axl, Il1rl2, Nlrp3, Ptpn22, Bmx, Nfam1, Mertk, Zfp36l2, Spn, Sash3, Tgfbr2, Tespa1, Ikzf1, Notch2, Il18r1, Inpp5d, Lepr, Pglyrp1, Rhoh, Mfng, Lyl1, Ptprc, Mir150, Mafb, Fcer1g, Lgals8, Clec4d, Card11, Cd44, Ifna4, Adam17, Cd8a, Anxa1, Fut7, Gpr183, Adgrg3, Sox4
GO:0046631	alpha-beta T cell activation	37/1914	6.30815e-12	3.59927e-10	Lgals9, Batf, Cd80, Gadd45g, Tnfsf8, Il23a, Tnfsf4, Rsad2, Hsph1, Cd1d1, Il15, Btla, Ripk2, Foxp1, Satb1, Bcl3, Adora2a, Il12b, Tcf7, Il6	Ccr2, Nlrp3, Fcgr4, Vsir, Ptpn22, Il18, Bmx, Hfe, Cd300a, Sash3, Tgfbr2, Ikzf1, Il18r1, Ptprc, Cd44, Anxa1, Fut7
GO:0032655	regulation of interleukin-12 production	22/1914	6.76712e-12	3.81727e-10	Il10, Il23a, Tnfsf4, Slamf1, Tnfsf9, Il12b, Il23r, Cd40, Irf8, Ido1, Tnfrsf9, Flt3	Tlr3, Cmklr1, Tlr2, Mefv, Mapk14, Ltb, Tlr4, Unc93b1, Tlr6, Cd36
GO:0022407	regulation of cell-cell adhesion	70/1914	7.25763e-12	4.04796e-10	Lgals9, Cav1, Cd80, Cdh1, Myo10, Serpine2, Il23a, Tnfsf4, Gstp1, Il1rn, Flot1, Hsph1, Cd1d1, Il15, Cd274, Ubash3b, Mad2l2, Btla, Ripk2, Slamf1, Nck2, Cx3cl1, Cd86, Stat5a, Adora2a, Plpp3, Pde5a, Hsp90aa1, Zc3h12d, Src, Tnfsf9, Il12b, Il2ra, Ido1, Il6	Ccr2, Ccr5, Itgal, Igf1, Il1rl2, Nlrp3, Vsir, Ptpn22, Il18, Tnfrsf21, Tnfaip8l2, Hfe, Pag1, Cd300a, Klf4, Spn, Gsn, Sash3, Tgfbr2, Tespa1, Ikzf1, Tnfsf13b, Rac2, Pycard, Adrb2, Ptprc, Lgals8, Card11, Cd44, Anxa1, Icosl, Cd209a, Aif1, Dpp4, Elane
GO:0002758	innate immune response-activating signal transduction	34/1914	7.50083e-12	4.13713e-10	Ddx60, Lgals9, Cav1, Trim30a, Dhx58, Irf7, Ptgs2os, Ifih1, Rsad2, Ticam1, Flot1, Tlr1, Tnip3, Irg1, Ripk2, Cd86	Tlr8, Tlr3, Ptpn22, Tlr2, Tlr7, Rab7b, Ltf, Pglyrp1, Tlr4, Ffar2, Unc93b1, Tlr6, Tlr5, Tlr11, Lbp, Klrk1, Tlr13, Fcnb
GO:0042107	cytokine metabolic process	34/1914	9.9269e-12	5.41507e-10	Tnfsf15, Gadd45g, Irf7, Il10, Nmi, Ticam1, Irf9, Tlr1, Cd1d1, Bcl3, Stat5a, Il12b, Il6	Ccr2, Tlr8, Trem1, Tlr3, Il18, Tlr2, Trem3, Fcgr3, Klf4, Spn, Ltb, Tlr7, Inpp5d, Tlr4, Card11, Nlrp12, Tlr6, Cebpe, Icosl, Lbp, Elane
GO:0034110	regulation of homotypic cell-cell adhesion	59/1914	1.1871e-11	6.40517e-10	Lgals9, Cav1, Cd80, Serpine2, Il23a, Tnfsf4, Gstp1, Hsph1, Cd1d1, Il15, Cd274, Ubash3b, Btla, Ripk2, Slamf1, Nck2, Cd86, Stat5a, Adora2a, Pde5a, Hsp90aa1, Zc3h12d, Tnfsf9, Il12b, Il2ra, Ido1, Il6	Ccr2, Itgal, Igf1, Il1rl2, Nlrp3, Vsir, Ptpn22, Il18, Tnfrsf21, Tnfaip8l2, Hfe, Pag1, Cd300a, Spn, Gsn, Sash3, Tgfbr2, Tespa1, Ikzf1, Tnfsf13b, Rac2, Pycard, Adrb2, Ptprc, Lgals8, Card11, Cd44, Anxa1, Icosl, Cd209a, Aif1, Dpp4
GO:1902107	positive regulation of leukocyte differentiation	39/1914	1.25174e-11	6.68134e-10	Lgals9, Il23a, Tnfsf4, Cd1d1, Il15, Hax1, Ripk2, Ccl3, Stat5a, Il15ra, Hsp90aa1, Jun, Tnfsf9, Lif, Il12b, Il2ra, Il6, Car2	Ccr2, Cd101, Axl, Il1rl2, Nlrp3, Csf1r, Klf10, Ccr1, Hcls1, Sash3, Tgfbr2, Tespa1, Ikzf1, Fos, Notch2, Inpp5d, Dcstamp, Ptprc, Ogt, Anxa1, Pf4
GO:0030217	T cell differentiation	52/1914	1.4288e-11	7.54527e-10	Lgals9, Batf, Clec4e, Gadd45g, Tnfsf8, Prex1, Il23a, Tnfsf4, Dll4, Rsad2, Cd1d1, Il15, Cdk6, Ripk2, Foxp1, Satb1, Bcl3, Stat5a, Runx2, Hsp90aa1, Kit, Tnfsf9, Il12b, Il2ra, Tcf7, Il6, Flt3	Ccr2, Il1rl2, Nlrp3, Ptpn22, Bmx, Zfp36l2, Spn, Sash3, Tgfbr2, Tespa1, Ikzf1, Il18r1, Lepr, Rhoh, Ptprc, Mafb, Fcer1g, Clec4d, Card11, Cd44, Adam17, Cd8a, Anxa1, Fut7, Sox4
GO:0002460	adaptive immune response based on somatic recombination of immune receptors built from immunoglobulin superfamily domains	55/1914	1.61775e-11	8.3775e-10	Batf, Serping1, Gadd45g, Irf7, Il23a, Tnfsf4, Rsad2, Hc, Cd1d1, Il18bp, Unc13d, Ripk2, Slamf1, Il31ra, Bcl3, Nfkb2, Jag1, Gzmb, Tap2, Il12b, Il23r, Cd40, Pvr, Il6	Ccr2, C1qb, C1qc, Fcgr1, Nlrp3, P2rx7, Vsir, Treml4, Il18, C3, Fcgr3, Hfe, Fcgr2b, C1qa, C3ar1, Klhl6, Spn, C1rl, Sash3, Tnfsf13b, Il18r1, Lyst, Inpp5d, Ptprc, Fcer1g, Adam17, Tlr6, Cd8a, Anxa1, Icosl, Dpp4
GO:0002221	pattern recognition receptor signaling pathway	33/1914	1.63702e-11	8.3775e-10	Ddx60, Lgals9, Cav1, Trim30a, Dhx58, Irf7, Ptgs2os, Ifih1, Rsad2, Ticam1, Flot1, Tlr1, Tnip3, Irg1, Ripk2, Cd86	Tlr8, Tlr3, Ptpn22, Tlr2, Tlr7, Rab7b, Ltf, Pglyrp1, Tlr4, Ffar2, Unc93b1, Tlr6, Tlr5, Tlr11, Lbp, Tlr13, Fcnb
GO:0097530	granulocyte migration	33/1914	1.63702e-11	8.3775e-10	Prex1, Il23a, Cxcl1, Ccl3, Cx3cl1, Ccl4, Ccl17, Cxcl3	Trem1, Il17ra, Cxcr2, Csf3r, Sell, Cmklr1, Itgam, Trem3, Fcgr3, C5ar1, Ccl6, S100a9, C3ar1, Cd300a, C5ar2, Camk1d, S100a8, Rac2, Itgb2, Fcer1g, Mpp1, Anxa1, Ccl9, Lbp, Amica1
GO:0032615	interleukin-12 production	22/1914	1.80836e-11	9.1599e-10	Il10, Il23a, Tnfsf4, Slamf1, Tnfsf9, Il12b, Il23r, Cd40, Irf8, Ido1, Tnfrsf9, Flt3	Tlr3, Cmklr1, Tlr2, Mefv, Mapk14, Ltb, Tlr4, Unc93b1, Tlr6, Cd36
GO:1903037	regulation of leukocyte cell-cell adhesion	57/1914	2.07554e-11	1.04071e-09	Lgals9, Cav1, Cd80, Il23a, Tnfsf4, Gstp1, Hsph1, Cd1d1, Il15, Cd274, Btla, Ripk2, Slamf1, Nck2, Cd86, Stat5a, Adora2a, Pde5a, Hsp90aa1, Zc3h12d, Tnfsf9, Il12b, Il2ra, Ido1, Il6	Ccr2, Itgal, Igf1, Il1rl2, Nlrp3, Vsir, Ptpn22, Il18, Tnfrsf21, Tnfaip8l2, Hfe, Pag1, Cd300a, Spn, Gsn, Sash3, Tgfbr2, Tespa1, Ikzf1, Tnfsf13b, Rac2, Pycard, Ptprc, Lgals8, Card11, Cd44, Anxa1, Icosl, Cd209a, Aif1, Dpp4, Elane
GO:1903036	positive regulation of response to wounding	41/1914	2.12933e-11	1.057e-09	Fabp4, Serpine1, Tnfsf4, Ccl3, Cx3cl1, Stat5a, Mylk, Plpp3, Ccl4, Pde5a, Ppard, Mif, Ido1, Gbp5, Il6, Ptgs2	Ccr2, Ccr5, Tlr3, Il17ra, Fcgr1, Tlr2, C3, Fcgr3, Ccl6, Tgm2, S100a9, Alox5ap, F7, S100a8, Tlr4, Ffar2, Pde2a, Ano6, Fcer1g, Anxa1, Rreb1, Ccl9, Tlr11, Lbp, Cd36
GO:0050729	positive regulation of inflammatory response	33/1914	2.16408e-11	1.06361e-09	Fabp4, Serpine1, Tnfsf4, Ccl3, Cx3cl1, Stat5a, Ccl4, Pde5a, Mif, Ido1, Gbp5, Il6, Ptgs2	Ccr2, Ccr5, Tlr3, Il17ra, Fcgr1, Tlr2, C3, Fcgr3, Ccl6, Tgm2, S100a9, Alox5ap, S100a8, Tlr4, Ffar2, Pde2a, Fcer1g, Ccl9, Tlr11, Lbp
GO:1902105	regulation of leukocyte differentiation	54/1914	3.19423e-11	1.55452e-09	Lgals9, Il23a, Tnfsf4, Cd1d1, Il15, Hax1, Tjp2, Ubash3b, Ripk2, Ccl3, Stat5a, Il15ra, Mtor, Hsp90aa1, Jun, Tnfsf9, Lif, Il12b, Il2ra, Gpr55, Il6, Flt3, Car2	Ccr2, Cd101, Axl, C1qc, Il1rl2, Nlrp3, Csf1r, Pilrb1, Nfam1, Klf10, Ccr1, Hcls1, Sash3, Tgfbr2, Tespa1, Ikzf1, Fos, Notch2, Inpp5d, Pglyrp1, Dcstamp, Ptprc, Inpp4b, Mir150, Mafb, Card11, Cd44, Tyrobp, Ogt, Anxa1, Pf4
GO:0002366	leukocyte activation involved in immune response	51/1914	3.39855e-11	1.63073e-09	Lgals9, Batf, Clec4e, Gadd45g, Hmox1, Il23a, Tnfsf4, Ticam1, Unc13d, Ripk2, Slamf1, Foxp1, Pi4k2a, Bcl3, Kit, Il12b, Plcl2, Cd40, Il6	Ccr2, Itgal, Tlr3, Cx3cr1, Nlrp3, Fgr, Myo1f, Cd84, Cd300a, Sh2d1b1, Milr1, Pram1, Rac2, Notch2, Il18r1, Pycard, Pglyrp1, Mfng, Ptprc, Tlr4, Fcer1g, Lgals8, Lat2, Clec4d, Ifna4, Tyrobp, Cd180, Anxa1, Icosl, Gpr183, D6Wsu163e, Lbp
GO:0045765	regulation of angiogenesis	50/1914	3.41653e-11	1.63073e-09	Pml, Enpp2, Dcn, Itga5, Vash1, Tcf4, Acvrl1, Hmox1, Serpine1, Dll4, Hc, Kdr, Cib1, Plxnd1, Cx3cl1, Stat1, Wars, Lif, Eng, Pgf, Amot, Ptgs2, Cyp1b1	Ccr2, Ccr5, Mmp9, Cx3cr1, Hgf, Cxcr2, Cysltr1, Stab1, C3, C5ar1, C3ar1, Mir23a, Klf4, Chil1, Tgfbr2, Camp, Notch1, Prkcb, Adrb2, Itgb2, Adm, Ets1, Ngp, Pf4, Prok2, Lrg1, Cd36
GO:2001057	reactive nitrogen species metabolic process	26/1914	3.46987e-11	1.64042e-09	Cav1, Il10, Ticam1, Slc7a2, Nos2, Mtor, Hsp90aa1, Suox, Tspo, Il6, Atp2b4, Ptgs2, Cyp1b1	Igf1, Tlr2, Klf4, Itgb2, Tlr4, Prdx5, Klf2, Tlr6, Insr, Tlr5, Klrk1, Aif1, Ulbp1
GO:0031348	negative regulation of defense response	40/1914	3.60948e-11	1.67871e-09	Lgals9, Dhx58, Serping1, Adar, Il10, Nmi, Gstp1, Hamp, Socs3, Tap1, Irg1, Adora2a, Mvk, Tap2, Tnfaip6, Ppard, Il12b, Il2ra, Dusp10	Cx3cr1, Nlrp3, Hgf, Aoah, Nt5e, Apoe, Tnfaip8l2, Mefv, Ccr1, Siglece, Fcgr2b, Spn, Sh2d1b1, Cnr2, Pglyrp1, Adrb2, Cd44, Nlrp12, Calcrl, Ets1, Pparg
GO:0050863	regulation of T cell activation	55/1914	3.61849e-11	1.67871e-09	Lgals9, Cav1, Cd80, Il23a, Tnfsf4, Hsph1, Cd1d1, Il15, Cd274, Btla, Ripk2, Slamf1, Nck2, Cd86, Stat5a, Adora2a, Pde5a, Hsp90aa1, Zc3h12d, Tnfsf9, Il12b, Il2ra, Ido1, Il6	Ccr2, Itgal, Igf1, Il1rl2, Nlrp3, Vsir, Ptpn22, Il18, Tnfrsf21, Tnfaip8l2, Hfe, Pag1, Cd300a, Spn, Gsn, Sash3, Tgfbr2, Tespa1, Ikzf1, Tnfsf13b, Rac2, Pycard, Ptprc, Lgals8, Card11, Cd44, Anxa1, Icosl, Cd209a, Aif1, Dpp4
GO:0043410	positive regulation of MAPK cascade	78/1914	3.71798e-11	1.70889e-09	Itgav, Traf4, Cd81, Gadd45g, Eif2ak2, Osm, Il1rn, Fgfbp3, Fgfr2, Shc1, Sema7a, St5, Rapgef2, Kdr, Cib1, Sema4c, Ripk2, Slamf1, Ccl3, Cx3cl1, Ccl4, Ccl17, Pde5a, Glipr2, Gadd45b, Jun, Kit, Src, Lif, Mif, Cd40, Gpr55, Il6	Tlr3, Igf1, Hgf, P2rx7, Csf1r, Il6ra, Ptpn22, Tlr2, Timp2, Fgd4, C3, Xdh, C5ar1, Ccl6, Map3k5, Ccr1, Trem2, Ksr2, Peli2, Cd84, C5ar2, Lrrk2, Chil1, Pak1, Map2k6, Gab1, Pycard, Lepr, Zeb2, Adrb2, Tgfbr1, Tnfaip8l3, Ptprc, Tlr4, Cd44, Tlr6, Insr, Gpr183, Ccl9, Nrp1, Gadd45a, Prok2, Lpar3, Cd36, Tnfrsf4
GO:1901342	regulation of vasculature development	53/1914	3.86982e-11	1.76237e-09	Pml, Enpp2, Dcn, Itga5, Vash1, Tcf4, Acvrl1, Hmox1, Serpine1, Dll4, Hc, Rapgef2, Kdr, Cib1, Plxnd1, Cx3cl1, Stat1, Wars, Lif, Eng, Pgf, Amot, Ptgs2, Cyp1b1	Ccr2, Ccr5, Mmp9, Cx3cr1, Hgf, Cxcr2, Cysltr1, Stab1, C3, Xdh, C5ar1, C3ar1, Mir23a, Klf4, Chil1, Tgfbr2, Camp, Notch1, Prkcb, Adrb2, Itgb2, Asb4, Adm, Ets1, Ngp, Pf4, Prok2, Lrg1, Cd36
GO:0022409	positive regulation of cell-cell adhesion	47/1914	3.94592e-11	1.78069e-09	Lgals9, Cav1, Cd80, Myo10, Il23a, Tnfsf4, Flot1, Hsph1, Cd1d1, Il15, Cd274, Ripk2, Slamf1, Nck2, Cx3cl1, Cd86, Stat5a, Plpp3, Hsp90aa1, Tnfsf9, Il12b, Il2ra, Il6	Ccr2, Ccr5, Itgal, Igf1, Il1rl2, Nlrp3, Ptpn22, Il18, Spn, Sash3, Tgfbr2, Tespa1, Ikzf1, Tnfsf13b, Pycard, Ptprc, Lgals8, Card11, Cd44, Anxa1, Icosl, Aif1, Dpp4, Elane
GO:1903039	positive regulation of leukocyte cell-cell adhesion	42/1914	4.4548e-11	1.99222e-09	Lgals9, Cav1, Cd80, Il23a, Tnfsf4, Hsph1, Cd1d1, Il15, Cd274, Ripk2, Slamf1, Nck2, Cd86, Stat5a, Hsp90aa1, Tnfsf9, Il12b, Il2ra, Il6	Ccr2, Itgal, Igf1, Il1rl2, Nlrp3, Ptpn22, Il18, Spn, Sash3, Tgfbr2, Tespa1, Ikzf1, Tnfsf13b, Pycard, Ptprc, Lgals8, Card11, Cd44, Anxa1, Icosl, Aif1, Dpp4, Elane
GO:0002263	cell activation involved in immune response	51/1914	4.76909e-11	2.09854e-09	Lgals9, Batf, Clec4e, Gadd45g, Hmox1, Il23a, Tnfsf4, Ticam1, Unc13d, Ripk2, Slamf1, Foxp1, Pi4k2a, Bcl3, Kit, Il12b, Plcl2, Cd40, Il6	Ccr2, Itgal, Tlr3, Cx3cr1, Nlrp3, Fgr, Myo1f, Cd84, Cd300a, Sh2d1b1, Milr1, Pram1, Rac2, Notch2, Il18r1, Pycard, Pglyrp1, Mfng, Ptprc, Tlr4, Fcer1g, Lgals8, Lat2, Clec4d, Ifna4, Tyrobp, Cd180, Anxa1, Icosl, Gpr183, D6Wsu163e, Lbp
GO:0042102	positive regulation of T cell proliferation	29/1914	4.77709e-11	2.09854e-09	Cd80, Il23a, Tnfsf4, Cd1d1, Il15, Cd274, Ripk2, Slamf1, Nck2, Cd86, Stat5a, Tnfsf9, Il12b, Il2ra, Il6	Ccr2, Itgal, Igf1, Ptpn22, Il18, Spn, Sash3, Tnfsf13b, Pycard, Ptprc, Card11, Anxa1, Icosl, Aif1
GO:0042129	regulation of T cell proliferation	39/1914	4.91296e-11	2.13929e-09	Lgals9, Cd80, Il23a, Tnfsf4, Cd1d1, Il15, Cd274, Btla, Ripk2, Slamf1, Nck2, Cd86, Stat5a, Pde5a, Zc3h12d, Tnfsf9, Il12b, Il2ra, Ido1, Il6	Ccr2, Itgal, Igf1, Vsir, Ptpn22, Il18, Tnfrsf21, Spn, Sash3, Tnfsf13b, Rac2, Pycard, Ptprc, Card11, Cd44, Anxa1, Icosl, Cd209a, Aif1
GO:0048771	tissue remodeling	41/1914	6.15205e-11	2.65555e-09	Cav1, Itgav, Pml, Acvrl1, Il23a, Dll4, Cd38, Tmbim1, Hamp, Gja1, Ubash3b, Vdr, Stat5a, Jag1, Bak1, Efna2, Src, Lif, Mdm2, Gpr55, Car2	Ccr2, Mmp9, Axl, Igf1, P2rx7, Csf1r, Il18, Xdh, Tgm2, Rac2, Notch2, Inpp5d, Lepr, Adrb2, Dcstamp, Inpp4b, Mmp2, Anxa1, Erg, Lipa
GO:1990266	neutrophil migration	29/1914	6.49804e-11	2.78071e-09	Prex1, Il23a, Cxcl1, Ccl3, Cx3cl1, Ccl4, Ccl17, Cxcl3	Trem1, Cxcr2, Csf3r, Sell, Itgam, Trem3, Fcgr3, C5ar1, Ccl6, S100a9, C3ar1, C5ar2, Camk1d, S100a8, Rac2, Itgb2, Fcer1g, Mpp1, Ccl9, Lbp, Amica1
GO:0050714	positive regulation of protein secretion	51/1914	6.65947e-11	2.82544e-09	Lgals9, Nlgn2, Clec4e, Tnfsf15, Il10, Tnfsf4, Cd38, Hc, Gja1, Casp4, Cd274, Slamf1, Ccl3, Adora2a, Ppard, Src, Mif, Il6, Flt3	Ccr5, Igf1, Il17ra, Nlrp3, Clec5a, P2rx7, Csf1r, Fgr, AF251705, Ptpn22, Tlr2, Trim16, Mapk14, Cd84, Nlrp1a, Camp, Glrx, Pycard, Lepr, Lpl, Ffar2, Trpm2, Wls, Unc93b1, Clec4n, Scamp5, Clec9a, Tcf7l2, Fcnb, Sox4, Cd36, Tnfrsf4
GO:0045785	positive regulation of cell adhesion	66/1914	6.7948e-11	2.85842e-09	Lgals9, Cav1, Itgav, Enpp2, Cd80, Itga5, Myo10, Prex1, Il23a, Tnfsf4, Rhod, Flot1, Hsph1, Cd1d1, Il15, Cdk6, Cd274, Kdr, Unc13d, Cib1, Itga3, Tpm1, Ripk2, Abi3bp, Slamf1, Nck2, Cx3cl1, Cd86, Stat5a, Plpp3, Hsp90aa1, Src, Tnfsf9, Edil3, Il12b, Il2ra, Il6	Ccr2, Fn1, Ccr5, Itgal, Igf1, Il1rl2, Nlrp3, Ptpn22, Il18, Tgm2, Spn, Olfm4, Sash3, Tgfbr2, Tespa1, Ikzf1, Tnfsf13b, Pycard, Ptprc, Lgals8, Card11, Cd44, Anxa1, Icosl, Rreb1, Aif1, Dpp4, Elane, Cd36
GO:0045639	positive regulation of myeloid cell differentiation	28/1914	7.66963e-11	3.19933e-09	Isg15, Il23a, Scin, Hax1, Ccl3, Stat5a, Jag1, Inhba, Jun, Lif, Il12b, Car2	Cd101, Csf1r, Klf10, Ccr1, Hcls1, Mapk14, Ikzf1, Rab7b, Fos, Notch2, Inpp5d, Dcstamp, Ogt, Ets1, Hmgb2, Pf4
GO:0042742	defense response to bacterium	55/1914	7.88315e-11	3.261e-09	Lgals9, Iigp1, Clec4e, Isg15, Il10, Irgm2, Tnfsf8, Il23a, Serpine1, Hamp, Cxcl5, Nos2, Gbp3, Npy, Ripk2, Bcl3, Gbp2, Gbp2b, Il12b, Irf8	Trem1, Fcgr1, P2rx7, Fgr, Tlr2, Stab1, Trem3, Lyz1, Hp, C5ar1, Myo1f, Nlrc4, Spn, Slamf8, Nlrp1a, Camp, Notch2, Lyst, Ltf, Pycard, Pglyrp1, Lyz2, Tlr4, Mr1, Fcer1g, Clec4d, Adm, Adam17, Cebpe, Tlr5, Hmgb2, Lbp, Klrk1, Elane, Cd36
GO:0044764	multi-organism cellular process	53/1914	8.64363e-11	3.54603e-09	Ddx60, Oas3, Oas1b, Zbp1, Cav1, Mx2, Trim30a, Itgav, Dhx58, Pml, Isg15, Bcl2l11, Adar, Parp10, Hacd3, Eif2ak2, Trim21, Trim14, Bst2, Ifih1, Hsp90ab1, Rsad2, Usp6nl, Tap1, Rad23a, Pias4, Smarcb1, Trim35, Bcl2l1, Stat1, Ccl4, Tap2, Jun, Pcx, Oasl1, Pvr	Ccr5, Mmp9, Axl, Clec5a, Apoe, Rnasel, Fam111a, Gsn, Notch1, Ltf, Stom, Srpk2, Insr, Cd209a, Dpp4, Fcnb, Top2a
GO:2000379	positive regulation of reactive oxygen species metabolic process	29/1914	8.7931e-11	3.57778e-09	Gstp1, Ticam1, Irg1, Cxcl1, Mtor, Grb2, Hsp90aa1, Tspo, Il6, Ptgs2, Cyp1b1	Pid1, Il18, Tlr2, Xdh, Mapk14, Klf4, Tgfbr2, Itgb2, Tlr4, Klf2, Ogt, Insr, Tlr5, Gadd45a, Klrk1, Aif1, Ulbp1, Cd36
GO:0042832	defense response to protozoan	16/1914	9.92404e-11	3.9921e-09	Batf, Iigp1, Il10, Batf2, Irgm2, Gbp3, Bcl3, Gbp2, Gbp2b, Il12b, Cd40, Irf8, Il6	Tspan32, Lyst, Cd37
GO:0032602	chemokine production	26/1914	9.97221e-11	3.9921e-09	Lgals9, Eif2ak2, Tnfsf4, Gstp1, Ticam1, Hc, Cxcl5, Ripk2, Mif, Il6	Tlr3, Csf1r, Il6ra, Il18, Tlr2, Mefv, Cd84, Klf4, Tlr7, Pycard, Lpl, Tlr4, Ffar2, Adam17, Lbp, Elane
GO:0001562	response to protozoan	17/1914	1.09184e-10	4.30152e-09	Batf, Iigp1, Il10, Batf2, Irgm2, Gbp3, Bcl3, Gbp2, Gbp2b, Il12b, Cd40, Irf8, Il6	Tspan32, Spn, Lyst, Cd37
GO:0032735	positive regulation of interleukin-12 production	17/1914	1.09184e-10	4.30152e-09	Il23a, Tnfsf4, Tnfsf9, Il12b, Il23r, Cd40, Irf8, Ido1, Flt3	Tlr3, Tlr2, Mapk14, Ltb, Tlr4, Unc93b1, Tlr6, Cd36
GO:0034112	positive regulation of homotypic cell-cell adhesion	41/1914	1.1343e-10	4.43361e-09	Lgals9, Cav1, Cd80, Il23a, Tnfsf4, Hsph1, Cd1d1, Il15, Cd274, Ripk2, Slamf1, Nck2, Cd86, Stat5a, Hsp90aa1, Tnfsf9, Il12b, Il2ra, Il6	Ccr2, Itgal, Igf1, Il1rl2, Nlrp3, Ptpn22, Il18, Spn, Sash3, Tgfbr2, Tespa1, Ikzf1, Tnfsf13b, Pycard, Ptprc, Lgals8, Card11, Cd44, Anxa1, Icosl, Aif1, Dpp4
GO:0042060	wound healing	63/1914	1.34495e-10	5.21589e-09	Cav1, Serping1, Acvrl1, Hmox1, Serpine2, Serpinc1, Serpine1, Hps6, Gja1, Dcbld2, Bloc1s6, Csrp1, Metap1, Bcl9, Lox, Ubash3b, Tpm1, Cx3cl1, Mylk, Syt7, Procr, Ppard, Stxbp1, Eng, P2rx5, Clasp2	Ccr2, Fn1, Axl, Igf1, Pros1, Apoe, C3, Mertk, Tspan32, Mapk14, S100a9, Arhgap24, Gsn, Pak1, F7, F5, Macf1, F13a1, Notch2, Lyst, Evl, Adrb2, Entpd1, Tlr4, Ano6, Fcer1g, Cd44, Vkorc1, Cask, Lbh, Anxa1, Rreb1, Pf4, Cd209a, Mmp12, Amica1, Cd36
GO:0050728	negative regulation of inflammatory response	32/1914	1.37833e-10	5.29017e-09	Lgals9, Il10, Gstp1, Hamp, Socs3, Irg1, Adora2a, Mvk, Tnfaip6, Ppard, Il12b, Il2ra, Dusp10	Cx3cr1, Nlrp3, Hgf, Aoah, Nt5e, Apoe, Tnfaip8l2, Mefv, Siglece, Fcgr2b, Spn, Cnr2, Pglyrp1, Adrb2, Cd44, Nlrp12, Calcrl, Ets1, Pparg
GO:0006909	phagocytosis	41/1914	1.38542e-10	5.29017e-09	Itgav, Unc13d, Slamf1, Irf8	Ccr2, Sirpb1a, Axl, Fcgr1, P2rx7, Fgr, Lrp1, Treml4, Pros1, C3, Pld4, Fcgr3, Mertk, Siglece, Trem2, Cd302, Fcgr2b, Tgm2, Cd300a, Gsn, Camk1d, Pot1b, Abca1, Pycard, Ano6, Fcer1g, Myo7a, Scarb1, Bin2, Cebpe, Anxa1, Pparg, Lbp, Aif1, Fcnb, Elane, Cd36
GO:0050870	positive regulation of T cell activation	40/1914	1.57275e-10	5.95964e-09	Lgals9, Cav1, Cd80, Il23a, Tnfsf4, Hsph1, Cd1d1, Il15, Cd274, Ripk2, Slamf1, Nck2, Cd86, Stat5a, Hsp90aa1, Tnfsf9, Il12b, Il2ra, Il6	Ccr2, Itgal, Igf1, Il1rl2, Nlrp3, Ptpn22, Il18, Spn, Sash3, Tgfbr2, Tespa1, Ikzf1, Tnfsf13b, Pycard, Ptprc, Lgals8, Card11, Anxa1, Icosl, Aif1, Dpp4
GO:0042116	macrophage activation	22/1914	1.65853e-10	6.23708e-09	Lgals9, Ticam1, Hamp, Tlr1, Cd1d1, Slc7a2, Crtc3, Cx3cl1, Jun, Cd200	Tlr8, Tlr3, Cx3cr1, Tlr2, Cd84, Tlr7, Tlr4, Tyrobp, Tlr6, Lbp, Aif1, Ulbp1
GO:0002224	toll-like receptor signaling pathway	27/1914	1.6844e-10	6.28674e-09	Lgals9, Cav1, Trim30a, Irf7, Ptgs2os, Rsad2, Ticam1, Flot1, Tlr1, Tnip3, Irg1, Ripk2, Cd86	Tlr8, Tlr3, Ptpn22, Tlr2, Tlr7, Rab7b, Ltf, Tlr4, Unc93b1, Tlr6, Tlr5, Tlr11, Lbp, Tlr13
GO:0002703	regulation of leukocyte mediated immunity	42/1914	1.78457e-10	6.51612e-09	Lgals9, Hmox1, Il23a, Tnfsf4, Rsad2, Cxcl5, Tap1, Cd1d1, Unc13d, Slamf1, Cxcl1, Stat5a, Tap2, Il12b, Cd40, Pvr	Ccr2, Tlr3, Fcgr1, Nlrp3, P2rx7, Fgr, Vsir, Tlr2, C3, Fcgr3, Hfe, Fcgr2b, Cd84, Cd300a, Spn, Sh2d1b1, Sash3, Pram1, Rac2, Ptprc, Tlr4, Fcer1g, D6Wsu163e, Klrk1, Dpp4, Ulbp1
GO:0002526	acute inflammatory response	32/1914	1.78524e-10	6.51612e-09	Saa3, Serping1, Ednrb, Tnfsf4, Gstp1, Il1rn, Cxcl1, Stat3, Il31ra, Mif, Orm1, Il6, Ptgs2	Fn1, Ccr5, Fcgr1, Nlrp3, Cxcr2, C3, Fcgr3, Hp, Fcgr2b, Alox5, Alox5ap, Spn, Klk1b1, Ffar2, Ano6, Fcer1g, Pparg, Lbp, Elane
GO:0032609	interferon-gamma production	32/1914	1.78524e-10	6.51612e-09	Lgals9, Isg15, Gadd45g, Il10, Il23a, Tnfsf4, Cd1d1, Cd274, Ripk2, Slamf1, Bcl3, Runx3, Tnfsf9, Il12b, Il23r, Irf8, Flt3	Ccr2, Tlr8, Axl, Tlr3, Ptpn22, Il18, Tlr7, Sh2d1b1, Sash3, Il18r1, Pycard, Pglyrp1, Tlr4, Klrk1, Ulbp1
GO:0070372	regulation of ERK1 and ERK2 cascade	51/1914	2.06398e-10	7.47854e-09	Cav1, Cnksr3, Gstp1, Fgfbp3, Fgfr2, Sema7a, St5, Dusp1, Rapgef2, Kdr, Cib1, Ripk2, Slamf1, Ccl3, Cx3cl1, Slc9a3r1, Ccl4, Ccl17, Glipr2, Ece1, Jun, Src, Lif, Mif, Gpr55, Il6, Ndrg2	Fn1, Dusp6, Igf1, Csf1r, Ptpn22, Tlr2, C3, C5ar1, Ccl6, Ccr1, Trem2, C5ar2, Klf4, Chil1, Pycard, Rgs14, Tnfaip8l3, Tlr4, Cd44, Nlrp12, Gpr183, Ccl9, Nrp1, Cd36
GO:0032642	regulation of chemokine production	25/1914	2.18938e-10	7.81878e-09	Lgals9, Eif2ak2, Gstp1, Ticam1, Hc, Cxcl5, Ripk2, Mif, Il6	Tlr3, Csf1r, Il6ra, Il18, Tlr2, Mefv, Cd84, Klf4, Tlr7, Pycard, Lpl, Tlr4, Ffar2, Adam17, Lbp, Elane
GO:0032755	positive regulation of interleukin-6 production	25/1914	2.18938e-10	7.81878e-09	Lgals9, Il1f6, Tnfsf4, Ticam1, Tlr1, Ripk2, Tnfsf9, Il6	Ccr5, Tlr3, Il1rl2, P2rx7, Il6ra, Tlr2, Tlr7, Rab7b, Il1f9, Pycard, Tlr4, Mapk13, Fcer1g, Unc93b1, Tlr6, Lbp, Cd36
GO:0045861	negative regulation of proteolysis	61/1914	2.41562e-10	8.56512e-09	Pml, Serpina1c, Serping1, Il10, Cdh1, Trim21, Serpine2, Serpinc1, Serpine1, Dnajb6, Bag6, Sh3rf1, Timp1, Timp3, Tex14, Mad2l2, Lxn, Psmf1, Wfdc13, Bcl2l1, Adora2a, Ptpn3, Cst7, Src, Mdm2, Cryaa, Dnajb2, Il6, Spint1, Hspa1b, Plat	Mmp9, Igf1, Hgf, Spink2, Timp2, Sorl1, Hfe, Stfa2, Nlrc4, Klf4, Lrrk2, Pi16, Serpinb10, Itih5, Naip1, Prdx5, Serpinb8, Cd44, Stfa1, Ophn1, Bub1b, Plaur, Ngp, Serpinb1a, Sdcbp, Mical1, Birc5, Cenpe, Herpud1, Gen1
GO:0016032	viral process	50/1914	2.51528e-10	8.85521e-09	Oas3, Oas1b, Zbp1, Cav1, Mx2, Trim30a, Itgav, Pml, Isg15, Bcl2l11, Adar, Parp10, Hacd3, Eif2ak2, Trim21, Trim14, Bst2, Hsp90ab1, Rsad2, Usp6nl, Tap1, Rad23a, Pias4, Smarcb1, Trim35, Bcl2l1, Stat1, Ccl4, Tap2, Jun, Pcx, Oasl1, Pvr	Ccr5, Mmp9, Axl, Clec5a, Apoe, Rnasel, Fam111a, Gsn, Notch1, Ltf, Stom, Srpk2, Insr, Cd209a, Dpp4, Fcnb, Top2a
GO:0050798	activated T cell proliferation	19/1914	2.60208e-10	9.0963e-09	Il23a, Tnfsf4, Cd274, Slamf1, Satb1, Cd86, Fyn, Stat5a, Tnfsf9, Il12b, Il2ra, Ido1	Itgal, Igf1, Il18, Itgam, Pycard, Itgb2, Icosl
GO:1903035	negative regulation of response to wounding	40/1914	2.86474e-10	9.94444e-09	Lgals9, Serping1, Il10, Serpine2, Serpine1, Gstp1, Hamp, Gja1, Socs3, Ubash3b, Irg1, Adora2a, Mvk, Tnfaip6, Ppard, Il12b, Il2ra, Dusp10, Clasp2	Cx3cr1, Nlrp3, Hgf, Aoah, Nt5e, Pros1, Apoe, Tnfaip8l2, Mefv, Siglece, Fcgr2b, Spn, Cnr2, Pglyrp1, Adrb2, Cd44, Nlrp12, Calcrl, Cask, Ets1, Pparg
GO:0032649	regulation of interferon-gamma production	30/1914	2.93627e-10	1.0122e-08	Lgals9, Isg15, Il10, Il23a, Tnfsf4, Cd1d1, Cd274, Ripk2, Slamf1, Bcl3, Tnfsf9, Il12b, Il23r, Irf8, Flt3	Ccr2, Tlr8, Axl, Tlr3, Ptpn22, Il18, Tlr7, Sh2d1b1, Sash3, Il18r1, Pycard, Pglyrp1, Tlr4, Klrk1, Ulbp1
GO:0043901	negative regulation of multi-organism process	38/1914	3.00563e-10	1.02896e-08	Oas3, Oas1b, Mx2, Itgav, Dhx58, Pml, Isg15, Adar, Parp10, Il10, Eif2ak2, Trim21, Trim14, Bst2, Rsad2, Timp1, Irg1, Trim35, Stat1, Ccl4, Jun, Il12b, Il2ra, Oasl1, Irf8	Igf1, Tlr2, Rnasel, Fam111a, Gsn, Camp, Ltf, Srpk2, Hpgds, Lbp, Fcnb, Elane, Cd36
GO:2000377	regulation of reactive oxygen species metabolic process	39/1914	3.26552e-10	1.11028e-08	Cav1, Trim30a, Il10, Gstp1, Ticam1, Foxo1, Irg1, Cxcl1, Stat3, Mtor, Grb2, Hsp90aa1, Tspo, Il6, Atp2b4, Ptgs2, Cyp1b1	Igf1, Pid1, Il18, Tlr2, Xdh, Hp, Mapk14, Klf4, Hk2, Tgfbr2, Pon3, Itgb2, Tlr4, Klf2, Ogt, Insr, Tlr5, Gadd45a, Klrk1, Aif1, Ulbp1, Cd36
GO:0050702	interleukin-1 beta secretion	15/1914	3.38424e-10	1.14032e-08	Pml, Casp4, Ccl3, Gbp5	Ccr5, Nlrp3, P2rx7, Trim16, Nlrc4, Nlrp1a, Abca1, Pycard, Tlr4, Tlr6, Cd36
GO:0046209	nitric oxide metabolic process	24/1914	3.39982e-10	1.14032e-08	Cav1, Il10, Ticam1, Slc7a2, Nos2, Mtor, Hsp90aa1, Tspo, Il6, Atp2b4, Ptgs2, Cyp1b1	Igf1, Tlr2, Klf4, Itgb2, Tlr4, Klf2, Tlr6, Insr, Tlr5, Klrk1, Aif1, Ulbp1
GO:0032102	negative regulation of response to external stimulus	56/1914	3.71334e-10	1.23712e-08	Lgals9, Dhx58, Serping1, Il10, Hmox1, Serpine2, Serpine1, Gstp1, Hc, Hamp, Gja1, Socs3, Ubash3b, Sema4c, Irg1, Adora2a, Mvk, Mtor, Tnfaip6, Ppard, Il12b, Tspo, Il2ra, Dusp10, Clasp2	Cx3cr1, Nlrp3, Hgf, Aoah, Nt5e, Pros1, Apoe, Tnfaip8l2, Mefv, Siglece, Fcgr2b, C5ar2, Lrrk2, Spn, Notch1, Fabp7, Cnr2, Ltf, Pglyrp1, Adrb2, St6gal1, Cd44, Nlrp12, Nucb2, Sema6a, Calcrl, Cask, Ets1, Pparg, Nrp1, Aif1
GO:0050701	interleukin-1 secretion	16/1914	3.74802e-10	1.24035e-08	Pml, Casp4, Ccl3, Gbp5	Ccr5, Nlrp3, P2rx7, Trim16, Nlrc4, Nlrp1a, Abca1, Pycard, Tlr4, Nlrp12, Tlr6, Cd36
GO:0042089	cytokine biosynthetic process	31/1914	3.86062e-10	1.26915e-08	Gadd45g, Irf7, Il10, Nmi, Ticam1, Irf9, Tlr1, Cd1d1, Bcl3, Stat5a, Il12b, Il6	Ccr2, Tlr8, Tlr3, Il18, Tlr2, Fcgr3, Klf4, Spn, Ltb, Tlr7, Inpp5d, Tlr4, Card11, Nlrp12, Tlr6, Cebpe, Icosl, Lbp, Elane
GO:0006809	nitric oxide biosynthetic process	23/1914	5.2261e-10	1.70674e-08	Cav1, Il10, Ticam1, Slc7a2, Nos2, Mtor, Hsp90aa1, Tspo, Il6, Atp2b4, Ptgs2, Cyp1b1	Igf1, Tlr2, Klf4, Itgb2, Tlr4, Klf2, Insr, Tlr5, Klrk1, Aif1, Ulbp1
GO:0045637	regulation of myeloid cell differentiation	43/1914	6.60735e-10	2.14372e-08	Isg15, Il23a, Gas2l1, Scin, Meis1, Hax1, Cdk6, Tjp2, Ubash3b, Cib1, Ccl3, Stat5a, Jag1, Mtor, Inhba, Jun, Lif, Il12b, Gpr55, Car2	Cd101, C1qc, Csf3r, Csf1r, Pilrb1, Klf10, Ccr1, Hcls1, Mapk14, Ikzf1, Rab7b, Fos, Notch2, Inpp5d, Dcstamp, Inpp4b, Klf13, Mafb, Tyrobp, Ogt, Ets1, Hmgb2, Pf4
GO:0032653	regulation of interleukin-10 production	19/1914	6.75199e-10	2.16668e-08	Lgals9, Il23a, Tnfsf4, Cd274, Bcl3, Il12b, Il23r, Ido1, Tnfrsf9	Hgf, Tlr2, Tnfrsf21, Fcgr2b, Cd84, Sash3, Pycard, Tlr4, Fcer1g, Mir98
GO:0002685	regulation of leukocyte migration	38/1914	6.76541e-10	2.16668e-08	Lgals9, Cxcl9, Il23a, Serpine1, Tnfsf4, Hc, Cxcl5, Cxcl1, Cx3cl1, Ccl4, Cxcl3	Ccr2, Mmp9, Cxcr2, Sell, Mtus1, Stk10, Cmklr1, Ptpn22, Tlr2, C5ar1, Ccr1, C3ar1, Cd300a, C5ar2, F7, Camk1d, Rac2, Pycard, Ano6, Mpp1, Adam17, Anxa1, Pf4, Lbp, Aif1, Elane, Ppbp
GO:1902532	negative regulation of intracellular signal transduction	75/1914	7.05891e-10	2.24618e-08	Cav1, Dhx58, Cnksr3, Dusp4, Dcn, Prkaa2, Serpine2, Gstp1, Depdc5, Spred2, Ddit3, Rasa4, Foxo1, Hgs, Hsph1, Socs3, Tnip3, Dusp1, Fbxw11, Aida, Tnfaip1, Men1, Cish, Cib1, Itga3, Ppif, Crtc3, Slc9a3r1, Bcl2l1, Nfkbib, Socs1, Stat1, Snai1, Src, Lif, Mdm2, Mif, Dusp10, Dusp16, Ddit4, Uchl1, Atp2b4, Ndrg2	Dusp6, Mmp9, Igf1, Nlrp3, P2rx7, Ptpn22, Timp2, Apoe, Sorl1, Rgs2, Xdh, Cd300a, Klf4, Lrrk2, Arhgap24, Olfm4, Rasa3, Arap3, Dusp7, Rnf149, Pycard, Rhoh, Rgs14, Tlr4, Zfp385a, Cd44, Nlrp12, Ppef2, Adgrg3, Plaur, Herpud1, Ivns1abp
GO:0070371	ERK1 and ERK2 cascade	52/1914	7.63675e-10	2.41457e-08	Cav1, Itgav, Cnksr3, Gstp1, Fgfbp3, Fgfr2, Sema7a, St5, Dusp1, Rapgef2, Kdr, Cib1, Ripk2, Slamf1, Ccl3, Cx3cl1, Slc9a3r1, Ccl4, Ccl17, Glipr2, Ece1, Jun, Src, Lif, Mif, Gpr55, Il6, Ndrg2	Fn1, Dusp6, Igf1, Csf1r, Ptpn22, Tlr2, C3, C5ar1, Ccl6, Ccr1, Trem2, C5ar2, Klf4, Chil1, Pycard, Rgs14, Tnfaip8l3, Tlr4, Cd44, Nlrp12, Gpr183, Ccl9, Nrp1, Cd36
GO:0032637	interleukin-8 production	22/1914	7.93691e-10	2.4936e-08	Serpine1, Ddit3, Nos2, Bcl3	Tlr8, Tlr3, Ptpn22, Il18, Tlr2, C5ar2, Klf4, Tlr7, Chil1, Camp, Pycard, Tlr4, Ffar2, Anxa1, Tlr5, Lbp, Fcnb, Elane
GO:0002688	regulation of leukocyte chemotaxis	28/1914	8.08456e-10	2.52401e-08	Cxcl9, Il23a, Serpine1, Hc, Cxcl5, Cxcl1, Cx3cl1, Ccl4, Cxcl3	Ccr2, Cxcr2, Sell, Mtus1, Cmklr1, C5ar1, Ccr1, C3ar1, C5ar2, F7, Camk1d, Rac2, Ano6, Mpp1, Adam17, Pf4, Lbp, Aif1, Ppbp
GO:0052548	regulation of endopeptidase activity	54/1914	1.00771e-09	3.12643e-08	Pml, Serping1, Bcl2l11, Tnfsf15, Cdh1, Serpine2, Serpinc1, Serpine1, Dnajb6, Sh3rf1, Timp1, Timp3, Men1, Psmb9, Rps27l, Bcl2l1, Stat1, Adora2a, Bak1, Src, Mdm2, Cryaa, Il6, Spint1, Hspa1b	Mmp9, Igf1, Nlrp3, Hgf, Spink2, Timp2, Sorl1, Xdh, Map3k5, Mefv, Stfa2, S100a9, Nlrc4, Klf4, Gsn, Dapk1, S100a8, Pycard, Naip1, Prdx5, Serpinb8, Cd44, Nlrp12, Stfa1, Pparg, Plaur, Mical1, Birc5, Herpud1
GO:0097191	extrinsic apoptotic signaling pathway	48/1914	1.12261e-09	3.46125e-08	Cav1, Itgav, Pml, Bcl2l11, Hmox1, Serpine1, Tnfsf4, Tmbim1, Mknk2, Sh3rf1, Dapk3, Cd70, Cttn, Cx3cl1, Fyn, Bag3, Bcl2l1, Itm2c, Bak1, Inhba, Runx3, Bcl2l14, Src, Tnfrsf9	Tlr3, Siglec1, Igf1, Cx3cr1, Hgf, P2rx7, Il18, Dapk1, Sort1, Sgms1, Pycard, Tgfbr1, Ptprc, Hipk1, Sgpp1, Trps1, G0s2, Lcn2, Sgk3, Hmgb2, Nrp1, Pf4, Tcf7l2, Tnfrsf4
GO:0001525	angiogenesis	73/1914	1.14308e-09	3.50263e-08	Cav1, Itgav, Pml, Enpp2, Dcn, Itga5, Vash1, Tcf4, Acvrl1, Hmox1, Serpine1, Dll4, Hc, Fgfr2, Shc1, Meis1, Kdr, Cib1, Plxnd1, Cx3cl1, Stat1, Wars, Bak1, Jun, Lif, Eng, Pgf, Amot, Ptgs2, Cyp1b1	Ccr2, Fn1, Ccr5, Mmp9, Cx3cr1, Hgf, Cxcr2, Cysltr1, Il18, Stab1, C3, C5ar1, Mapk14, C3ar1, Mir23a, Klf4, Chil1, Arhgap24, Fmnl3, Tgfbr2, Camp, Notch1, Prkcb, Ramp1, Lepr, Adrb2, Tgfbr1, Itgb2, Mmp2, Adm, Srpk2, Mcam, Calcrl, C1galt1, Ets1, Angptl4, Nrp1, Ngp, Pf4, Prok2, Lrg1, Mmp19, Cd36
GO:0034341	response to interferon-gamma	26/1914	1.24517e-09	3.79203e-08	Trim21, Bst2, Irgm2, Parp9, Gbp4, Dapk3, Nos2, Gbp3, Irg1, Ccl3, Cx3cl1, Gbp2, Socs1, Stat1, Ccl4, Ccl17, Gbp2b, Il12b, Il23r, Gbp5	Mrc1, Ccl6, Mefv, Dapk1, Pparg, Ccl9
GO:0052547	regulation of peptidase activity	64/1914	1.30415e-09	3.94745e-08	Cav1, Pml, Serpina1c, Serping1, Bcl2l11, Tnfsf15, Cdh1, Serpine2, Serpinc1, Serpine1, Dnajb6, Sh3rf1, Timp1, Timp3, Men1, Psmb9, Lxn, Wfdc13, Rps27l, Bcl2l1, Stat1, Adora2a, Cst7, Bak1, Src, Mdm2, Cryaa, Il6, Spint1, Hspa1b	Mmp9, Igf1, Nlrp3, Hgf, Spink2, Timp2, Sorl1, Xdh, Map3k5, Mefv, Stfa2, S100a9, Nlrc4, Klf4, Gsn, Pi16, Dapk1, Serpinb10, S100a8, Pycard, Itih5, Naip1, Prdx5, Serpinb8, Cd44, Nlrp12, Stfa1, Pparg, Plaur, Ngp, Serpinb1a, Mical1, Birc5, Herpud1
GO:0007249	I-kappaB kinase/NF-kappaB signaling	46/1914	1.43428e-09	4.315e-08	Saa3, Hacd3, Tnfrsf19, Hmox1, Gstp1, Ticam1, Rnf31, Gja1, Tnip3, Fkbp1a, Fbxw11, Cc2d1a, Golt1b, Ripk2, Btrc, Ikbkb, Fyn, Bcl3, Nfkb2, Nfkbib, Stat1, Tfg, Nek6, Plk2, Ptgs2	Tlr8, Tlr3, Nlrp3, Il18, Tlr2, Tgm2, Tlr7, Olfm4, Prkcb, Il18r1, Ltf, Pycard, Rhoh, Tlr4, Tifa, Card11, Nlrp12, Clec4n, Tlr6, S100a4, Cd36
GO:0032760	positive regulation of tumor necrosis factor production	23/1914	1.48394e-09	4.43751e-08	Lgals9, Il23a, Ticam1, Tlr1, Ripk2, Ccl3, Ccl4, Il12b	Ccr2, Ccr5, Tlr3, Il18, Tlr2, Fcgr3, Cd84, Spn, Sash3, Pycard, Tlr4, Fcer1g, Pf4, Lbp, Cd36
GO:0071900	regulation of protein serine/threonine kinase activity	69/1914	1.55989e-09	4.6367e-08	Cav1, Dusp4, Tnfsf15, Cd81, Gadd45g, Eif2ak2, Acsl1, Pkib, Gstp1, Hsp90ab1, Il1rn, Spred2, Shc1, Hgs, Tlr1, Cdk5r1, Dusp1, Aida, Rapgef2, Men1, Cib1, Pim1, Cdkn2b, Pde5a, Gadd45b, Kit, Src, Mif, Dusp10, Dusp16, Cd40, Uchl1, Ccnd2, Atp2b4	Dusp6, Igf1, Hgf, P2rx7, Csf1r, Ptpn22, Apoe, Fgd4, Sorl1, Rgs2, Map3k5, Cd300a, Lrrk2, Chil1, Ccnd1, Pak1, Map2k6, Dusp7, Gab1, Ltf, Pycard, Zeb2, Rgs14, Tgfbr1, Ptprc, Tlr4, Camk1, Adam17, Tlr6, Insr, Cdkn2c, Gadd45a, Prok2, Ccna2, Lpar3
GO:0006897	endocytosis	81/1914	1.69995e-09	5.02296e-08	Cav1, Itgav, Nlgn2, Cd81, Serpine1, Flot1, Dbnl, Cttn, Unc13d, Snx7, Slamf1, Lrp8, Ehd1, Arc, Necap2, Grb2, Ly75, Src, Cltb, Irf8, Ramp3	Ccr2, Mrc1, Sirpb1a, Axl, Siglec1, Fcgr1, Cxcr2, P2rx7, Fgr, Lrp1, Asgr2, Unc119, Treml4, Pros1, Apoe, Sorl1, C3, Pld4, Fcgr3, Mertk, Hfe, Siglece, Trem2, Cd302, Fcgr2b, Tgm2, Pstpip1, Cd300a, Lrrk2, Msr1, Gsn, Tgfbr2, Sort1, Camk1d, Pot1b, Ramp1, Abca1, Pycard, Adrb2, Itgb2, Ano6, Fcer1g, Myo7a, Scarb1, Adm, Bin2, Ophn1, Calcrl, Scamp5, Cebpe, Anxa1, Pparg, Sdcbp, Cd209a, Clec9a, Lbp, Aif1, Fcnb…
GO:0032722	positive regulation of chemokine production	20/1914	1.7469e-09	5.13114e-08	Lgals9, Eif2ak2, Ticam1, Hc, Ripk2, Mif, Il6	Tlr3, Csf1r, Il6ra, Il18, Tlr2, Cd84, Tlr7, Pycard, Lpl, Tlr4, Ffar2, Adam17, Lbp
GO:1903557	positive regulation of tumor necrosis factor superfamily cytokine production	23/1914	2.06863e-09	6.04039e-08	Lgals9, Il23a, Ticam1, Tlr1, Ripk2, Ccl3, Ccl4, Il12b	Ccr2, Ccr5, Tlr3, Il18, Tlr2, Fcgr3, Cd84, Spn, Sash3, Pycard, Tlr4, Fcer1g, Pf4, Lbp, Cd36
GO:0032613	interleukin-10 production	19/1914	2.51307e-09	7.29526e-08	Lgals9, Il23a, Tnfsf4, Cd274, Bcl3, Il12b, Il23r, Ido1, Tnfrsf9	Hgf, Tlr2, Tnfrsf21, Fcgr2b, Cd84, Sash3, Pycard, Tlr4, Fcer1g, Mir98
GO:0050866	negative regulation of cell activation	38/1914	2.58648e-09	7.46471e-08	Lgals9, Il10, Hmox1, Serpine2, Tnfsf4, Cd274, Ubash3b, Btla, Adora2a, Pde5a, Zc3h12d, Il2ra, Cd200, Ido1, Flt3	Ccr2, Axl, Vsir, Ptpn22, Apoe, Tnfrsf21, Tnfaip8l2, Mertk, Hfe, Fcgr2b, Tspan32, Pag1, Cd84, Cd300a, Spn, Milr1, Cnr2, Inpp5d, Pglyrp1, Adrb2, Cd44, Anxa1, Cd37
GO:0019058	viral life cycle	42/1914	3.09946e-09	8.89347e-08	Oas3, Oas1b, Cav1, Mx2, Trim30a, Itgav, Pml, Isg15, Adar, Parp10, Hacd3, Eif2ak2, Trim21, Trim14, Bst2, Hsp90ab1, Rsad2, Usp6nl, Tap1, Rad23a, Smarcb1, Trim35, Ccl4, Tap2, Jun, Pcx, Oasl1, Pvr	Axl, Clec5a, Apoe, Rnasel, Fam111a, Gsn, Notch1, Ltf, Stom, Srpk2, Cd209a, Dpp4, Fcnb, Top2a
GO:0002831	regulation of response to biotic stimulus	44/1914	3.4241e-09	9.76852e-08	Ddx60, Ifit1, Lgals9, Dhx58, Pml, Il23a, Gbp4, Cxcl5, Il15, Traf3ip2, Stat2, Hilpda, Irg1, Ripk2, Cxcl1, Slc25a19, Mylk, Il12b, Mif, Il2ra, Hist2h3c1, Mtss1, Il23r, Pvr	Trem1, Ptpn22, Tlr2, Tspan32, Cd84, Spn, Serpinb10, Ltf, Pycard, Ifnlr1, Stom, Cd180, Atp1b1, Ly86, Cd37, Hist1h3d, Hist1h3g, Klrk1, Cd93, Ulbp1
GO:0002444	myeloid leukocyte mediated immunity	25/1914	3.64085e-09	1.03275e-07	Hmox1, Cxcl5, Unc13d, Cxcl1, Pi4k2a, Kit	Ccr2, Trem1, Fcgr1, Fgr, C3, Trem3, Cd300lb, Fcgr3, Myo1f, Cd84, Cd300a, Milr1, Pram1, Rac2, Lyst, Fcer1g, Lat2, D6Wsu163e, Elane
GO:1903409	reactive oxygen species biosynthetic process	26/1914	3.8422e-09	1.08368e-07	Cav1, Il10, Ticam1, Slc7a2, Nos2, Stat3, Mtor, Hsp90aa1, Tspo, Il6, Atp2b4, Ptgs2, Cyp1b1	Igf1, Tlr2, Cybb, Klf4, Itgb2, Tlr4, Klf2, Ogt, Insr, Tlr5, Klrk1, Aif1, Ulbp1
GO:0003013	circulatory system process	72/1914	4.12936e-09	1.15809e-07	Cav1, Agrn, Ednrb, Acvrl1, Hmox1, Cd38, Fgfbp3, Shc1, E2f4, Gja1, Nos2, Slc9a1, Npr1, Kdr, Thrb, Npy, Slc6a4, Tpm1, Cx3cl1, Htr7, Stat1, Adora2a, Rps6ka2, Ccl4, Pde5a, Mtor, Ece1, Ppard, Cacna1b, Pkp2, Src, Mdm2, Mif, Scpep1, Stk39, Eng, Scn1b, Amot, Ramp3, Atp2b4, Ptgs2	Tbxas1, Cxcr2, Cyp4f18, Cysltr1, Atp1a3, Il18, Apoe, Rgs2, Dock5, Ptpro, Alox5, C3ar1, Klk1b1, Hrh2, F5, Map2k6, Adrb2, Fli1, Pde2a, Mmp2, Ncf2, Ptgs1, Adm, Acta2, Atp1b1, Pparg, Slc8a1, Npy1r, Tnni2, Scn4b, Cd36
GO:0002690	positive regulation of leukocyte chemotaxis	24/1914	4.46409e-09	1.24493e-07	Cxcl9, Il23a, Serpine1, Cxcl5, Cxcl1, Cx3cl1, Ccl4, Cxcl3	Ccr2, Cxcr2, Sell, Cmklr1, C5ar1, Ccr1, C3ar1, F7, Camk1d, Rac2, Ano6, Adam17, Pf4, Lbp, Aif1, Ppbp
GO:0007264	small GTPase mediated signal transduction	76/1914	4.69196e-09	1.30117e-07	Hacd3, Hmox1, Prex1, Arhgap26, Rab28, Rhod, Flot1, Rasa4, Cyth1, Ctnnal1, Psd3, Dbnl, Nckap1, Sipa1l1, Ralgps1, Gem, Tnfaip1, Rapgef2, Itga3, Arl2, Arf5, Cdc42ep2, Rasd1, Rhebl1, Ift22, Arhgef10l, Grb2, Rhof, Dock6, Baiap2, Dok1, Rhov, Plk2, Arhgef40, Plekhg2, Gpr55, Eps8l2, Amot	Igf1, Cyth4, Iqgap2, Timp2, Apoe, Fgd4, Plekhg3, Arhgef37, Dock5, Spata13, Fgd3, Lrrk2, Arhgap24, Pak1, Rasa3, Arap3, Rab7b, Tiam2, Rhoq, Rac2, Notch2, Dok3, Abca1, Rhoh, Stk26, Rhou, Sipa1l2, Rasgrp4, Arhgef18, Dok2, Arl11, Rasgrp2, Fgd6, Rab19, Ogt, Arhgef3, Sdcbp, Aif1
GO:0090066	regulation of anatomical structure size	79/1914	4.88138e-09	1.34618e-07	Cav1, Specc1l, Ednrb, Prex1, Hsp90ab1, Cd38, Shc1, E2f4, Sema7a, Gja1, Scin, Nckap1, Nos2, Cdk5r1, Cttn, Hax1, Npr1, Inf2, Kdr, Sema4c, Anxa7, Slc6a4, Tpm1, Plxnd1, Nck2, Cx3cl1, Htr7, Slc9a3r1, Cdc42ep2, Adora2a, Pde5a, Wdtc1, Mtor, Ece1, Grb2, Hsp90aa1, Wash1, Baiap2, Ppard, Ssh1, Scpep1, Clasp2, Ptgs2	Fn1, Ccr5, Tbxas1, Iqgap2, P2rx7, Cysltr1, Apoe, Rgs2, Ssh2, Dock5, Hcls1, Alox5, Lamtor4, Lrrk2, Gsn, Klk1b1, Hrh2, Arhgap4, Gmfg, Pycard, Evl, Adrb2, Mmp2, Ano6, Ptgs1, Adm, Acta2, Sema6a, Mgll, Ogt, Slc8a1, Nrp1, Npy1r, Dscam, Lpar3, Plxna4
GO:0032677	regulation of interleukin-8 production	20/1914	5.50403e-09	1.5095e-07	Serpine1, Ddit3, Bcl3	Tlr8, Tlr3, Ptpn22, Il18, Tlr2, C5ar2, Klf4, Tlr7, Camp, Pycard, Tlr4, Ffar2, Anxa1, Tlr5, Lbp, Fcnb, Elane
GO:0050920	regulation of chemotaxis	40/1914	6.27512e-09	1.71152e-07	Cxcl9, Agrn, Il23a, Serpine1, Hc, Cxcl5, Kdr, Sema4c, Cxcl1, Plxnd1, Cx3cl1, Ccl4, Ccr4, Cxcl3	Ccr2, Fn1, Cxcr2, Sell, Mtus1, Cmklr1, C5ar1, Ccr1, C3ar1, C5ar2, F7, Notch1, Camk1d, Rac2, Ano6, St6gal1, Mpp1, Sema6a, Adam17, Nrp1, Pf4, Lbp, Dscam, Aif1, Plxna4, Ppbp
GO:0032729	positive regulation of interferon-gamma production	23/1914	7.27553e-09	1.97354e-07	Il23a, Tnfsf4, Cd1d1, Ripk2, Slamf1, Bcl3, Tnfsf9, Il12b, Il23r, Irf8, Flt3	Ccr2, Tlr8, Tlr3, Ptpn22, Il18, Tlr7, Sash3, Il18r1, Pycard, Tlr4, Klrk1, Ulbp1
GO:0045428	regulation of nitric oxide biosynthetic process	20/1914	7.90183e-09	2.13178e-07	Cav1, Il10, Ticam1, Mtor, Hsp90aa1, Tspo, Il6, Atp2b4, Ptgs2	Igf1, Tlr2, Klf4, Itgb2, Tlr4, Klf2, Insr, Tlr5, Klrk1, Aif1, Ulbp1
GO:0002761	regulation of myeloid leukocyte differentiation	29/1914	1.19932e-08	3.21806e-07	Il23a, Hax1, Tjp2, Ubash3b, Ccl3, Stat5a, Mtor, Jun, Lif, Il12b, Gpr55, Car2	Cd101, C1qc, Csf1r, Pilrb1, Klf10, Ccr1, Hcls1, Ikzf1, Fos, Notch2, Inpp5d, Dcstamp, Inpp4b, Mafb, Tyrobp, Ogt, Pf4
GO:0046633	alpha-beta T cell proliferation	15/1914	1.25497e-08	3.3493e-07	Lgals9, Cd80, Il23a, Tnfsf4, Il15, Btla, Ripk2, Il12b	Ccr2, Fcgr4, Vsir, Ptpn22, Il18, Ptprc, Cd44
GO:0051051	negative regulation of transport	76/1914	1.33113e-08	3.53355e-07	Lgals9, Cav1, Itgav, Pml, Parp10, Il10, Agrn, Bst2, Osm, Hmox1, Keap1, Serpine2, Tnfsf4, Il1rn, Rab11fip1, Rsad2, Gbp4, Hamp, Fbxw11, Emd, Sirt6, Ppif, Slamf1, Cttnbp2nl, Cx3cl1, Htr7, Slc9a3r1, Nfkbib, Mtor, Maob, Lif, Stk39, Tcaf2, Tnfrsf9, Il6, Ptgs2	Ccr2, Fn1, Mmp9, Pid1, Nlrp3, Cyp4f18, Unc119, Ptpn22, Apoe, Tnfrsf21, Siglece, Fcgr2b, Cd84, Cd300a, C5ar2, Lrrk2, Hrh2, Notch1, Prkcb, Rhoq, Entpd1, Gabbr1, Comt, Pde2a, Ptgs1, Nlrp12, Nucb2, Ogt, Insr, Scamp5, Anxa1, Pparg, Ucp2, Sdcbp, Acaa2, Npy1r, Nedd4, Sox4, Cd36, Tnfrsf4
GO:0002687	positive regulation of leukocyte migration	30/1914	1.36061e-08	3.5926e-07	Lgals9, Cxcl9, Il23a, Serpine1, Tnfsf4, Cxcl5, Cxcl1, Cx3cl1, Ccl4, Cxcl3	Ccr2, Mmp9, Cxcr2, Sell, Cmklr1, Tlr2, C5ar1, Ccr1, C3ar1, F7, Camk1d, Rac2, Pycard, Ano6, Adam17, Pf4, Lbp, Aif1, Elane, Ppbp
GO:0032612	interleukin-1 production	21/1914	1.38795e-08	3.63665e-07	Lgals9, Pml, Gstp1, Casp4, Ccl3, Gbp5	Ccr5, Nlrp3, P2rx7, Trim16, Mefv, Nlrc4, Nlrp1a, Abca1, Pycard, Tlr4, Mr1, Nlrp12, Tlr6, Anxa1, Cd36
GO:0046634	regulation of alpha-beta T cell activation	24/1914	1.39195e-08	3.63665e-07	Lgals9, Cd80, Il23a, Tnfsf4, Hsph1, Cd1d1, Btla, Ripk2, Adora2a, Il12b, Il6	Ccr2, Nlrp3, Vsir, Ptpn22, Il18, Hfe, Cd300a, Sash3, Tgfbr2, Ikzf1, Ptprc, Cd44, Anxa1
GO:0007169	transmembrane receptor protein tyrosine kinase signaling pathway	78/1914	1.42415e-08	3.7013e-07	Dcn, Tcf4, Fgfbp3, Git1, Fgfr2, Foxo1, Shc1, Shkbp1, Rnf126, Socs3, Sipa1l1, Ncoa5, Ppp2r5b, Cdk5r1, Rapgef2, Kdr, Cish, Stat3, Nck2, Myo1c, Fyn, Slc9a3r1, Socs1, Stat5a, Runx2, Fuz, Grb2, Efna2, Baiap2, Dok1, Kit, Src, Areg, Csrnp1, Lgmn, Ddit4, Gpc1, Tiparp, Clasp2, Flt3, Gprc5a, Plat	Adgre4, Dusp6, Mmp9, Pilra, Igf1, Txnip, Pid1, Hgf, Csf1r, Fgr, Lrp1, Bmx, Pilrb1, Lcp2, Xdh, Mapk14, Pilrb2, F7, Sort1, Notch1, Glrx, Prkcb, Gab1, Rhoq, Rgs14, Ptpre, Dok2, Ndst1, Nucb2, Adam17, Ogt, Insr, Plaur, Nrp1, Tcf7l2, Nedd4
GO:0002367	cytokine production involved in immune response	22/1914	1.59936e-08	4.13501e-07	Il10, Hmox1, Tnfsf4, Rsad2, Sema7a, Slamf1, Il31ra, Kit, Mif	Trem1, Tlr3, Nlrp3, Vsir, Tlr2, Trem3, Hfe, Sash3, Tlr4, Ffar2, Mr1, Fcer1g, Cd36
GO:0008015	blood circulation	70/1914	1.64377e-08	4.22782e-07	Cav1, Agrn, Ednrb, Acvrl1, Hmox1, Cd38, Fgfbp3, Shc1, E2f4, Gja1, Nos2, Slc9a1, Npr1, Kdr, Thrb, Npy, Slc6a4, Tpm1, Cx3cl1, Htr7, Stat1, Adora2a, Rps6ka2, Ccl4, Pde5a, Mtor, Ece1, Ppard, Cacna1b, Pkp2, Mdm2, Mif, Scpep1, Stk39, Eng, Scn1b, Amot, Atp2b4, Ptgs2	Tbxas1, Cxcr2, Cyp4f18, Cysltr1, Atp1a3, Il18, Apoe, Rgs2, Dock5, Ptpro, Alox5, C3ar1, Klk1b1, Hrh2, F5, Map2k6, Adrb2, Fli1, Pde2a, Mmp2, Ncf2, Ptgs1, Adm, Acta2, Atp1b1, Pparg, Slc8a1, Npy1r, Tnni2, Scn4b, Cd36
GO:0010951	negative regulation of endopeptidase activity	34/1914	1.76751e-08	4.52264e-07	Serping1, Serpine2, Serpinc1, Serpine1, Dnajb6, Sh3rf1, Timp1, Timp3, Bcl2l1, Adora2a, Src, Mdm2, Cryaa, Il6, Spint1, Hspa1b	Mmp9, Igf1, Hgf, Spink2, Timp2, Sorl1, Stfa2, Nlrc4, Klf4, Naip1, Prdx5, Serpinb8, Cd44, Stfa1, Plaur, Mical1, Birc5, Herpud1
GO:0070374	positive regulation of ERK1 and ERK2 cascade	37/1914	1.80337e-08	4.59074e-07	Fgfbp3, Fgfr2, Sema7a, St5, Rapgef2, Kdr, Cib1, Ripk2, Slamf1, Ccl3, Cx3cl1, Ccl4, Ccl17, Glipr2, Jun, Src, Mif, Gpr55, Il6	Csf1r, Ptpn22, Tlr2, C3, C5ar1, Ccl6, Ccr1, Trem2, C5ar2, Chil1, Pycard, Tnfaip8l3, Tlr4, Cd44, Gpr183, Ccl9, Nrp1, Cd36
GO:0050795	regulation of behavior	50/1914	2.09586e-08	5.30809e-07	Cxcl9, Agrn, Il23a, Serpine1, Hc, Cxcl5, Gja1, Kdr, Sema4c, Cxcl1, Plxnd1, Stat3, Cx3cl1, Htr7, Adora2a, Ccl4, Hoxa1, Mtor, Napepld, Il6, Ccr4, Cxcl3	Ccr2, Fn1, Cxcr2, Sell, Mtus1, Arrdc3, Cmklr1, C5ar1, Ccr1, C3ar1, C5ar2, F7, Notch1, Camk1d, Rac2, Lepr, Ano6, St6gal1, Mpp1, Sema6a, Adam17, Nrp1, Pf4, Lbp, Dscam, Aif1, Plxna4, Ppbp
GO:0002695	negative regulation of leukocyte activation	34/1914	2.12406e-08	5.3522e-07	Lgals9, Il10, Hmox1, Tnfsf4, Cd274, Btla, Adora2a, Pde5a, Zc3h12d, Il2ra, Cd200, Ido1, Flt3	Ccr2, Axl, Vsir, Ptpn22, Tnfrsf21, Tnfaip8l2, Mertk, Hfe, Fcgr2b, Tspan32, Pag1, Cd84, Cd300a, Spn, Milr1, Cnr2, Inpp5d, Pglyrp1, Cd44, Anxa1, Cd37
GO:0002275	myeloid cell activation involved in immune response	22/1914	2.15213e-08	5.39555e-07	Hmox1, Ticam1, Unc13d, Slamf1, Pi4k2a, Kit	Ccr2, Tlr3, Cx3cr1, Fgr, Myo1f, Cd84, Cd300a, Milr1, Pram1, Rac2, Pycard, Fcer1g, Lat2, Tyrobp, D6Wsu163e, Lbp
GO:0043087	regulation of GTPase activity	56/1914	2.20793e-08	5.50762e-07	Agrn, Prex1, Rab3ip, Depdc5, Git1, Rasa4, Usp6nl, Cyth1, Eif2b2, Tbc1d30, St5, Dennd3, Sipa1l1, Ralgps1, Rapgef2, Rgs1, Arl2, Adap1, Ccl3, Cx3cl1, Cdc42ep2, Dennd5a, Ccl4, Ccl17, Mtor, Jun, Cd40, Eps8l2, Amot	Arhgap15, Cyth4, Iqgap2, Rgs2, Ccl6, Spata13, Ccpg1, Lamtor4, Plxnb2, Lrrk2, Arhgap24, Rasa3, Pot1b, Arhgap4, Rab3il1, Pycard, Rgs14, Rasgrp4, Dennd2a, Arhgef18, Rasgrp2, Chn2, Rp2, Dennd2d, Arhgap9, Ccl9, Tbc1d2
GO:0002449	lymphocyte mediated immunity	47/1914	2.45976e-08	6.10513e-07	Lgals9, Batf, Serping1, Irf7, Il23a, Tnfsf4, Rsad2, Hc, Tap1, Cd1d1, Unc13d, Slamf1, Il31ra, Bcl3, Stat5a, Jag1, Gzmb, Tap2, Il12b, Cd40, Pvr	C1qb, C1qc, Fcgr1, Nlrp3, P2rx7, Vsir, Treml4, C3, Fcgr3, Klrd1, Hfe, Fcgr2b, C1qa, Spn, Sh2d1b1, C1rl, Sash3, Lyst, Inpp5d, Ptprc, Fcer1g, Cd8a, Icosl, Klrk1, Dpp4, Ulbp1
GO:0030316	osteoclast differentiation	25/1914	3.04415e-08	7.49188e-07	Il23a, Junb, Tjp2, Ubash3b, Ccl3, Sh3pxd2a, Mtor, Efna2, Src, Il12b, Gpr55, Car2	Csf1r, Pilrb1, Klf10, Ccr1, Mapk14, Cd300lf, Fos, Notch2, Inpp5d, Dcstamp, Inpp4b, Mafb, Tyrobp
GO:0050792	regulation of viral process	34/1914	3.04867e-08	7.49188e-07	Oas3, Oas1b, Mx2, Trim30a, Pml, Isg15, Adar, Parp10, Hacd3, Eif2ak2, Trim21, Trim14, Bst2, Rsad2, Tap1, Rad23a, Smarcb1, Trim35, Stat1, Ccl4, Tap2, Jun, Pcx, Oasl1	Apoe, Rnasel, Fam111a, Gsn, Notch1, Ltf, Stom, Srpk2, Fcnb, Top2a
GO:0007265	Ras protein signal transduction	50/1914	3.46919e-08	8.46558e-07	Hacd3, Prex1, Flot1, Rasa4, Cyth1, Ctnnal1, Psd3, Dbnl, Nckap1, Ralgps1, Tnfaip1, Rapgef2, Itga3, Cdc42ep2, Arhgef10l, Grb2, Baiap2, Dok1, Plk2, Arhgef40, Plekhg2, Gpr55, Eps8l2	Igf1, Cyth4, Timp2, Apoe, Fgd4, Plekhg3, Arhgef37, Spata13, Fgd3, Arhgap24, Pak1, Rasa3, Arap3, Tiam2, Notch2, Dok3, Abca1, Stk26, Rhou, Rasgrp4, Arhgef18, Dok2, Fgd6, Ogt, Arhgef3, Sdcbp, Aif1
GO:0002763	positive regulation of myeloid leukocyte differentiation	19/1914	3.48863e-08	8.46558e-07	Il23a, Hax1, Ccl3, Stat5a, Jun, Lif, Il12b, Car2	Cd101, Csf1r, Klf10, Ccr1, Hcls1, Ikzf1, Fos, Notch2, Dcstamp, Ogt, Pf4
GO:0043902	positive regulation of multi-organism process	32/1914	3.49606e-08	8.46558e-07	Ddx60, Lgals9, Trim30a, Dhx58, Bcl2l11, Adar, Hacd3, Ednrb, Trim21, Rad23a, Nos2, Smarcb1, Cib1, Irg1, Ripk2, Cxcl1, Pde5a, Inhba, Jun, Mif, Pcx, Plat	Ccr5, Il18, Tlr2, Apoe, Notch1, Stom, Srpk2, Cd180, Ly86, Top2a
GO:0034329	cell junction assembly	34/1914	3.64148e-08	8.7749e-07	Cav1, Itgav, Enpp2, Lamc1, Itga5, Cdh1, Acvrl1, Prkaca, Rhod, Flot1, Micall2, Dapk3, Gja1, Actn1, Cttn, Rapgef2, Kdr, Fscn1, Ikbkb, Myo1c, Epb41l3, Snai1, Pkp2, Src, Ocln, Clasp2	Fn1, Tns1, Ptpro, Macf1, Prkch, Hipk1, Tesk2, Cldn1
GO:0042035	regulation of cytokine biosynthetic process	26/1914	3.6996e-08	8.8719e-07	Il10, Nmi, Ticam1, Tlr1, Cd1d1, Bcl3, Stat5a, Il12b, Il6	Ccr2, Tlr8, Tlr3, Tlr2, Fcgr3, Klf4, Spn, Ltb, Tlr7, Inpp5d, Tlr4, Card11, Nlrp12, Tlr6, Icosl, Lbp, Elane
GO:1903426	regulation of reactive oxygen species biosynthetic process	22/1914	3.82337e-08	9.12462e-07	Cav1, Il10, Ticam1, Stat3, Mtor, Hsp90aa1, Tspo, Il6, Atp2b4, Ptgs2	Igf1, Tlr2, Klf4, Itgb2, Tlr4, Klf2, Ogt, Insr, Tlr5, Klrk1, Aif1, Ulbp1
GO:0050710	negative regulation of cytokine secretion	17/1914	3.96534e-08	9.41816e-07	Lgals9, Pml, Il10, Tnfsf4, Slamf1, Cx3cl1, Tnfrsf9, Il6	Fn1, Nlrp3, Ptpn22, Tnfrsf21, Cd84, C5ar2, Nlrp12, Anxa1, Tnfrsf4
GO:0030888	regulation of B cell proliferation	20/1914	4.20139e-08	9.93128e-07	Cd81, Il10, Cd38, Ticam1, Btla, Mif, Cd40	Tnfrsf21, Fcgr2b, Cd300a, Sash3, Tnfsf13b, Inpp5d, Ptprc, Tlr4, Bst1, Card11, Gpr183, Slc39a10, Tnfrsf4
GO:0050731	positive regulation of peptidyl-tyrosine phosphorylation	36/1914	4.24304e-08	9.9822e-07	Enpp2, Cd80, Itga5, Cd81, Agrn, Osm, Il23a, Hsph1, Il15, Hax1, Ripk2, Fyn, Lrp8, Plpp3, Mtor, Kit, Src, Lif, Il12b, Mif, Cd40, Il6	Igf1, Hgf, Csf1r, Il6ra, Unc119, Il18, Trem2, Hcls1, Sh2d1b1, Tlr4, Cd44, Adam17, Nrp1, Cd36
GO:1904018	positive regulation of vasculature development	33/1914	4.30938e-08	1.00904e-06	Itga5, Acvrl1, Hmox1, Serpine1, Hc, Rapgef2, Kdr, Cib1, Cx3cl1, Eng, Pgf, Ptgs2, Cyp1b1	Ccr5, Mmp9, Cx3cr1, Hgf, Cxcr2, Cysltr1, C3, C5ar1, C3ar1, Mir23a, Chil1, Tgfbr2, Camp, Notch1, Prkcb, Itgb2, Asb4, Adm, Ets1, Lrg1
GO:0050777	negative regulation of immune response	30/1914	4.66203e-08	1.08649e-06	Lgals9, Dhx58, Serping1, Adar, Il10, Nmi, Hmox1, Tnfsf4, Tap1, Irg1, Slamf1, Tap2, Il12b, Il2ra, Dusp10	Ccr2, Vsir, Hfe, Ccr1, Fcgr2b, Cd84, Cd300a, Spn, Sh2d1b1, Olfm4, Inpp5d, Pglyrp1, Ptprc, Anxa1, Pparg
GO:0002768	immune response-regulating cell surface receptor signaling pathway	34/1914	5.16498e-08	1.19808e-06	Clec4e, Cd38, Rnf31, Btla, Ripk2, Fyn, Cacnb3, Kit, Plcl2, Cd40	Ptpn22, Tlr2, Tnfrsf21, Nfam1, Themis2, Lcp2, C5ar1, C3ar1, Cd300a, Klhl6, Lpxn, Sh2d1b1, Tespa1, Prkcb, Prkch, Ptprc, Ffar2, Fcer1g, Lat2, Clec4d, Slc39a10, Cd79b, Klrk1, Fcnb
GO:0032611	interleukin-1 beta production	18/1914	5.45015e-08	1.25835e-06	Pml, Gstp1, Casp4, Ccl3, Gbp5	Ccr5, Nlrp3, P2rx7, Trim16, Mefv, Nlrc4, Nlrp1a, Abca1, Pycard, Tlr4, Mr1, Tlr6, Cd36
GO:0001906	cell killing	28/1914	5.98918e-08	1.3764e-06	Lgals9, Bcl2l11, Il23a, Hsp90ab1, Cxcl5, Tap1, Cd1d1, Nos2, Unc13d, Cxcl1, Stat5a, Gzmb, Tap2, Il12b, Pvr	Ccr5, Trem1, Fcgr1, P2rx7, Trem3, Fcgr3, Sh2d1b1, Camp, Lyst, Ptprc, Klrk1, Ulbp1, Elane
GO:0044283	small molecule biosynthetic process	71/1914	6.38511e-08	1.45515e-06	Gatm, Hacd3, Gnpda1, Mthfr, Psat1, Shmt2, Prkaa2, Pcyt1a, Acot7, Foxo1, Rfk, Crtc2, Prkab2, Gls2, Cyb5r3, Vdr, Mvk, Snai1, Prps1, Chpt1, Got1, Wdtc1, Gpd2, Mif, Hsd17b7, Fads2, Pcx, Fads3, Pmvk, Pla2g4f, Fdps, Ido1, Acss1, Il6, Atp2b4, Ptgs2	Hacd4, Tbxas1, Lpcat2, Apoe, Dgat2, Ldhb, Alox5, Alox5ap, Sephs2, Padi4, Mgst2, Cyb5r1, Sgms1, Acer3, Lepr, Sgms2, Elovl3, Lpl, Ggt5, Degs1, Cyp27a1, Lbr, Ptgs1, Mtr, Pgd, Bhmt, Mgll, Ogt, Vkorc1, Anxa1, H2-Ke6, Lta4h, Hpgds, Tcf7l2, Dhrs9
GO:0006732	coenzyme metabolic process	50/1914	6.39046e-08	1.45515e-06	Vnn3, Mthfr, Shmt2, Prkaa2, Acot7, Dnmt1, Gapdhs, Flad1, Pank2, Ehhadh, Tyms, Sirt6, Nmnat1, Stat3, Slc27a3, Nmrk1, Mvk, Acot2, Pfkp, Gpd2, Mif, Me1, Pmvk, Ddit4, Acss1, Ocln	Igf1, P2rx7, Cyp4f18, Dgat2, Nadk, Ldhb, Hk2, Adpgk, Prdx5, Ncf2, Hsd11b1, Mtr, Aldoc, Ggh, Pgd, Rpia, Ogt, Insr, Vkorc1, Tkt, Eno3, Mcee, Khk, Acaa2
GO:0048525	negative regulation of viral process	23/1914	6.70073e-08	1.51883e-06	Oas3, Oas1b, Mx2, Pml, Isg15, Adar, Parp10, Eif2ak2, Trim21, Trim14, Bst2, Rsad2, Trim35, Stat1, Ccl4, Jun, Oasl1	Rnasel, Fam111a, Gsn, Ltf, Srpk2, Fcnb
GO:0048660	regulation of smooth muscle cell proliferation	30/1914	6.88053e-08	1.5525e-06	Cav1, Hmox1, Fgfr2, Shc1, Il15, Npr1, Cx3cl1, Stat1, Mtor, Ppard, Jun, Mdm2, Il12b, Il6, Ndrg2, Ptgs2	Igf1, Il6ra, Il18, Map3k5, Tgm2, C3ar1, Klf4, Tgfbr2, Comt, Calcrl, Pparg, Tcf7l2, Aif1, Elane
GO:0043122	regulation of I-kappaB kinase/NF-kappaB signaling	39/1914	6.9843e-08	1.56878e-06	Tnfrsf19, Hmox1, Gstp1, Ticam1, Rnf31, Gja1, Tnip3, Fkbp1a, Fbxw11, Cc2d1a, Golt1b, Ripk2, Btrc, Fyn, Nfkbib, Stat1, Tfg, Nek6, Plk2, Ptgs2	Tlr3, Nlrp3, Il18, Tlr2, Tgm2, Tlr7, Olfm4, Prkcb, Il18r1, Ltf, Pycard, Rhoh, Tlr4, Card11, Nlrp12, Clec4n, Tlr6, S100a4, Cd36
GO:0001773	myeloid dendritic cell activation	14/1914	7.02944e-08	1.57181e-06	Batf, Il10, Batf2, Camk4, Slamf1, Tnfsf9	Pilrb1, Tspan32, Tgfbr2, Notch2, Pycard, Dcstamp, Cd37, Klrk1
GO:0002819	regulation of adaptive immune response	32/1914	7.29023e-08	1.62281e-06	Irf7, Il23a, Tnfsf4, Rsad2, Cd1d1, Ripk2, Slamf1, Tap2, Il12b, Mif, Dusp10, Il23r, Cd40, Pvr	Ccr2, Fcgr1, Nlrp3, P2rx7, Vsir, C3, Fcgr3, Hfe, Fcgr2b, Spn, Sash3, Tnfsf13b, Pycard, Ptprc, Fcer1g, Cd44, Anxa1, Dpp4
GO:0042108	positive regulation of cytokine biosynthetic process	20/1914	7.74161e-08	1.70797e-06	Ticam1, Tlr1, Cd1d1, Bcl3, Stat5a, Il12b	Ccr2, Tlr8, Tlr3, Tlr2, Fcgr3, Spn, Ltb, Tlr7, Tlr4, Card11, Tlr6, Icosl, Lbp, Elane
GO:0071346	cellular response to interferon-gamma	20/1914	7.74161e-08	1.70797e-06	Gbp4, Dapk3, Nos2, Gbp3, Irg1, Ccl3, Cx3cl1, Gbp2, Socs1, Stat1, Ccl4, Ccl17, Gbp2b, Il12b, Gbp5	Mrc1, Ccl6, Dapk1, Pparg, Ccl9
GO:0007599	hemostasis	37/1914	7.78071e-08	1.709e-06	Cav1, Serping1, Serpine2, Serpinc1, Serpine1, Hps6, Bloc1s6, Csrp1, Metap1, Ubash3b, Anxa7, Cx3cl1, Procr, Stxbp1	Axl, Pros1, Apoe, C3, Mertk, Tspan32, S100a9, F7, F5, F13a1, Lyst, Evl, Adrb2, Entpd1, Tlr4, Zfp385a, Ano6, Fcer1g, Vkorc1, Lbh, Pf4, Cd209a, Cd36
GO:0010466	negative regulation of peptidase activity	43/1914	7.89676e-08	1.72685e-06	Serpina1c, Serping1, Serpine2, Serpinc1, Serpine1, Dnajb6, Sh3rf1, Timp1, Timp3, Lxn, Wfdc13, Bcl2l1, Adora2a, Cst7, Src, Mdm2, Cryaa, Il6, Spint1, Hspa1b	Mmp9, Igf1, Hgf, Spink2, Timp2, Sorl1, Stfa2, Nlrc4, Klf4, Pi16, Serpinb10, Itih5, Naip1, Prdx5, Serpinb8, Cd44, Stfa1, Plaur, Ngp, Serpinb1a, Mical1, Birc5, Herpud1
GO:0051047	positive regulation of secretion	67/1914	8.00608e-08	1.74308e-06	Lgals9, Nlgn2, Clec4e, Tnfsf15, Il10, Ednrb, Tnfsf4, Cd38, Hc, Hgs, Gja1, Casp4, Cd274, Unc13d, Slamf1, Ccl3, Adora2a, Ppard, Cacna1b, Src, Stxbp1, Lif, Mif, Il6, Clasp2, Flt3	Ccr5, Igf1, Il17ra, Nlrp3, Clec5a, P2rx7, Cyp4f18, Csf1r, Fgr, AF251705, Ptpn22, Tlr2, Trim16, Hfe, Mapk14, S100a9, Cd84, Nlrp1a, Camp, Map2k6, Glrx, S100a8, Pycard, Lepr, Lpl, Gabbr1, Ffar2, Trpm2, Fcer1g, Wls, Nucb2, Unc93b1, Clec4n, Scamp5, Sdcbp, Clec9a, Tcf7l2, Fcnb, Sox4, Cd36, Tnfrsf4
GO:2000116	regulation of cysteine-type endopeptidase activity	41/1914	8.12134e-08	1.76045e-06	Pml, Bcl2l11, Tnfsf15, Cdh1, Dnajb6, Sh3rf1, Men1, Psmb9, Rps27l, Bcl2l1, Stat1, Adora2a, Bak1, Src, Mdm2, Cryaa, Il6, Hspa1b	Mmp9, Igf1, Nlrp3, Hgf, Xdh, Map3k5, Mefv, S100a9, Nlrc4, Klf4, Gsn, Dapk1, S100a8, Pycard, Naip1, Prdx5, Cd44, Nlrp12, Pparg, Plaur, Mical1, Birc5, Herpud1
GO:0050829	defense response to Gram-negative bacterium	17/1914	8.40443e-08	1.8139e-06	Iigp1, Il23a, Serpine1, Cxcl5, Npy, Il12b	Trem1, Trem3, Lyz1, Camp, Pycard, Lyz2, Tlr4, Mr1, Adm, Hmgb2, Lbp
GO:0046640	regulation of alpha-beta T cell proliferation	13/1914	8.70826e-08	1.87133e-06	Lgals9, Cd80, Il23a, Tnfsf4, Btla, Ripk2, Il12b	Ccr2, Vsir, Ptpn22, Il18, Ptprc, Cd44
GO:0001774	microglial cell activation	11/1914	9.44375e-08	2.02064e-06	Tlr1, Cx3cl1, Jun	Tlr8, Tlr3, Cx3cr1, Tlr2, Tlr7, Tlr4, Tlr6, Aif1
GO:0002440	production of molecular mediator of immune response	36/1914	9.51066e-08	2.02622e-06	Batf, Il10, Hmox1, Tnfsf4, Rsad2, Sema7a, Traf3ip2, Galnt2, Slamf1, Foxp1, Il31ra, Kit, Mif, Cd40, Il6	Trem1, Tlr3, Nlrp3, Vsir, Ptpn22, Tlr2, Trem3, Hfe, Fcgr2b, Sash3, Tnfsf13b, Ptprc, Tlr4, Mir150, Ffar2, Mr1, Fcer1g, Icosl, Cd37, Cd36, Tnfrsf4
GO:0050921	positive regulation of chemotaxis	29/1914	9.63098e-08	2.04308e-06	Cxcl9, Il23a, Serpine1, Cxcl5, Kdr, Cxcl1, Cx3cl1, Ccl4, Ccr4, Cxcl3	Ccr2, Fn1, Cxcr2, Sell, Cmklr1, C5ar1, Ccr1, C3ar1, F7, Camk1d, Rac2, Ano6, Adam17, Nrp1, Pf4, Lbp, Dscam, Aif1, Ppbp
GO:0042104	positive regulation of activated T cell proliferation	12/1914	9.79053e-08	2.06809e-06	Il23a, Tnfsf4, Slamf1, Cd86, Stat5a, Tnfsf9, Il12b, Il2ra	Igf1, Il18, Pycard, Icosl
GO:0003018	vascular process in circulatory system	38/1914	9.99767e-08	2.1029e-06	Cav1, Ednrb, Cd38, Fgfbp3, Shc1, Gja1, Nos2, Npr1, Kdr, Slc6a4, Cx3cl1, Htr7, Adora2a, Ccl4, Pde5a, Ece1, Ppard, Scpep1, Amot, Ptgs2	Tbxas1, Cxcr2, Cysltr1, Il18, Apoe, Rgs2, Dock5, Alox5, Klk1b1, Hrh2, Adrb2, Pde2a, Mmp2, Ptgs1, Adm, Acta2, Slc8a1, Npy1r
GO:2001236	regulation of extrinsic apoptotic signaling pathway	34/1914	1.01586e-07	2.12773e-06	Cav1, Itgav, Pml, Hmox1, Serpine1, Tnfsf4, Tmbim1, Sh3rf1, Dapk3, Cttn, Cx3cl1, Fyn, Itm2c, Inhba, Runx3, Bcl2l14, Src	Siglec1, Igf1, Cx3cr1, Hgf, Dapk1, Sgms1, Pycard, Tgfbr1, Ptprc, Trps1, G0s2, Sgk3, Hmgb2, Nrp1, Pf4, Tcf7l2, Tnfrsf4
GO:0050730	regulation of peptidyl-tyrosine phosphorylation	43/1914	1.03284e-07	2.1542e-06	Cav1, Enpp2, Cd80, Itga5, Cd81, Agrn, Osm, Il23a, Hsph1, Il15, Ppp2r5b, Hax1, Ripk2, Fyn, Lrp8, Socs1, Plpp3, Mtor, Kit, Src, Lif, Il12b, Mif, Cd40, Il6, Gprc5a	Igf1, Hgf, Csf1r, Il6ra, Unc119, Il18, Trem2, Hcls1, Cd300a, Sh2d1b1, Itgb2, Ptprc, Tlr4, Cd44, Adam17, Nrp1, Cd36
GO:0043281	regulation of cysteine-type endopeptidase activity involved in apoptotic process	39/1914	1.08523e-07	2.25401e-06	Pml, Bcl2l11, Tnfsf15, Cdh1, Dnajb6, Sh3rf1, Men1, Rps27l, Bcl2l1, Stat1, Adora2a, Bak1, Src, Mdm2, Cryaa, Il6, Hspa1b	Mmp9, Igf1, Nlrp3, Hgf, Xdh, Map3k5, S100a9, Nlrc4, Klf4, Gsn, Dapk1, S100a8, Pycard, Naip1, Prdx5, Cd44, Nlrp12, Pparg, Plaur, Mical1, Birc5, Herpud1
GO:0051346	negative regulation of hydrolase activity	60/1914	1.11686e-07	2.31003e-06	Serpina1c, Serping1, Agrn, Serpine2, Serpinc1, Serpine1, Dnajb6, Rasa4, Sh3rf1, Timp1, Cnn3, Fkbp1a, Dlg3, Timp3, Ppif, Arl2, Lxn, Ikbkb, Wfdc13, Bcl2l1, Adora2a, Cst7, Src, Mdm2, Cryaa, Amot, Il6, Spint1, Hspa1b	Mmp9, Igf1, Hgf, Spink2, Timp2, Sorl1, Rgs2, Stfa2, Nlrc4, Klf4, Lrrk2, Pi16, Serpinb10, Sort1, Ltf, Lepr, Itih5, Naip1, Prdx5, Serpinb8, Cd44, Stfa1, Anxa1, Plaur, Angptl4, Ngp, Serpinb1a, Mical1, Birc5, Casc5, Herpud1
GO:1903901	negative regulation of viral life cycle	22/1914	1.12466e-07	2.31651e-06	Oas3, Oas1b, Mx2, Pml, Isg15, Adar, Parp10, Eif2ak2, Trim21, Trim14, Bst2, Rsad2, Trim35, Ccl4, Jun, Oasl1	Rnasel, Fam111a, Gsn, Ltf, Srpk2, Fcnb
GO:0051090	regulation of sequence-specific DNA binding transcription factor activity	57/1914	1.24774e-07	2.55941e-06	Parp10, Il10, Eif2ak2, Crtc1, Trim21, Trim14, Hmox1, Keap1, Tnfsf4, Ticam1, Ddit3, Rnf31, Ppp2r5b, Crtc2, Pias4, Men1, Smarcb1, Cib1, Mad2l2, Irg1, Ripk2, Ikbkb, Pim1, Crtc3, Lrp8, Rhebl1, Plpp3, Fosl1, Kit, Cd40, Hmgn3, Il6, Cyp1b1	Tlr3, Nlrp3, Cmklr1, Tlr2, Nfam1, Cd84, Nlrc4, Klf4, Camk1d, Prkcb, Rab7b, Prkch, Ltf, Pycard, Pbx1, Itgb2, Tlr4, Card11, Nlrp12, Pparg, Adgrg3, Ndp, Tcf7l2, Tnfrsf4
GO:2001233	regulation of apoptotic signaling pathway	61/1914	1.30457e-07	2.66497e-06	Cav1, Itgav, Pml, Bcl2l11, Osm, Hmox1, Serpine1, Tnfsf4, Tmbim1, Sh3rf1, Dapk3, Hsph1, Cttn, Pias4, Ppif, Nck2, Cx3cl1, Fyn, Slc9a3r1, Bcl2l1, Itm2c, Rad9a, Adora2a, Snai1, Bak1, Inhba, Runx3, Bcl2l14, Src, Mif, Nr4a2	Mmp9, Siglec1, Igf1, Cx3cr1, Hgf, S100a9, Lrrk2, Gsn, Dapk1, Sgms1, S100a8, Dfna5, Pycard, Tgfbr1, Ptprc, Zfp385a, Trps1, Cd44, G0s2, Trp53inp1, Sgk3, Hmgb2, Plaur, Nrp1, Pf4, Acaa2, Tcf7l2, Herpud1, Ivns1abp, Tnfrsf4
GO:0045766	positive regulation of angiogenesis	30/1914	1.45504e-07	2.96017e-06	Itga5, Acvrl1, Hmox1, Serpine1, Hc, Kdr, Cib1, Cx3cl1, Eng, Pgf, Ptgs2, Cyp1b1	Ccr5, Mmp9, Cx3cr1, Hgf, Cxcr2, Cysltr1, C3, C5ar1, C3ar1, Mir23a, Chil1, Tgfbr2, Camp, Prkcb, Itgb2, Adm, Ets1, Lrg1
GO:0002755	MyD88-dependent toll-like receptor signaling pathway	10/1914	1.56772e-07	3.1764e-06	Irf7, Tlr1	Tlr8, Tlr2, Tlr7, Tlr4, Tlr6, Tlr5, Tlr11, Tlr13
GO:0051186	cofactor metabolic process	55/1914	1.63771e-07	3.30472e-06	Vnn3, Mthfr, Shmt2, Hmox1, Prkaa2, Acot7, Dnmt1, Gapdhs, Flad1, Pank2, Ehhadh, Tyms, Sirt6, Nmnat1, Stat3, Slc27a3, Nmrk1, Mvk, Acot2, Pfkp, Cox15, Gpd2, Adh4, Mif, Me1, Pmvk, Ddit4, Acss1, Ocln, Cpox	Igf1, P2rx7, Cyp4f18, Dgat2, Nadk, Ldhb, Hk2, Adpgk, Hebp1, Prdx5, Ncf2, Hsd11b1, Mtr, Aldoc, Ggh, Pgd, Rpia, Ogt, Insr, Vkorc1, Tkt, Eno3, Mcee, Khk, Acaa2
GO:0019915	lipid storage	19/1914	1.70493e-07	3.42642e-06	Cav1, Itgav, Hilpda, Pnpla2, Stat5a, Ehd1, Mest	Dgat2, C3, Msr1, Hexb, Lpl, Ffar2, Scarb1, Hexa, Gm2a, Pparg, Abhd5, Cd36
GO:0048659	smooth muscle cell proliferation	30/1914	1.74431e-07	3.49144e-06	Cav1, Hmox1, Fgfr2, Shc1, Il15, Npr1, Cx3cl1, Stat1, Mtor, Ppard, Jun, Mdm2, Il12b, Il6, Ndrg2, Ptgs2	Igf1, Il6ra, Il18, Map3k5, Tgm2, C3ar1, Klf4, Tgfbr2, Comt, Calcrl, Pparg, Tcf7l2, Aif1, Elane
GO:1903829	positive regulation of cellular protein localization	55/1914	1.81873e-07	3.62577e-06	Pml, Nlgn2, Cdh1, Hsp90ab1, Prkaca, Cherp, Camk4, Rnf31, Micall2, Slc9a1, Cdk5r1, Emd, Gls2, Cib1, Itga3, Myo1c, Fyn, Hsp90aa1, Src, Lif, Mdm2, Tcaf2, Ramp3, Il6, Ptgs2	Tlr3, Igf1, Ptpn22, Itgax, Il18, Tlr2, Sorl1, Trem2, Hcls1, Mapk14, Hnmt, Tlr7, Cyb5r1, Rac2, Il18r1, Rhou, Tgfbr1, Tlr4, Camk1, Stom, Nlrp12, Ogt, Plk3, Bmpr1a, Rbpms, Kcnn3, Slc17a9, Cenpe, Tcf7l2, Dpp10
GO:0070098	chemokine-mediated signaling pathway	18/1914	2.04597e-07	4.06247e-06	Cxcl9, Cxcl5, Cib1, Cxcl1, Ccl3, Cx3cl1, Ccl4, Ccl17, Cxcl3	Ccr5, Cx3cr1, Cxcr2, Ccl6, Ccr1, Trem2, Ccl9, Pf4, Ppbp
GO:0042113	B cell activation	48/1914	2.08016e-07	4.1139e-06	Batf, Blnk, Cd81, Il10, Tnfsf4, Cd38, Ticam1, Btla, Foxp1, Cd86, Bcl3, Stat5a, Bak1, Kit, Mif, Plcl2, Cd40, Cxcr5, Il6, Flt3	Tnfrsf21, Nfam1, Fcgr2b, Cd300a, Sash3, Ikzf1, Tnfsf13b, Prkcb, Notch2, Inpp5d, Mfng, Lyl1, Ptprc, Tlr4, Mir150, Lgals8, Lat2, Bst1, Card11, Ifna4, Cd180, Adam17, Icosl, Gpr183, Adgrg3, Slc39a10, Ms4a1, Tnfrsf4
GO:0006631	fatty acid metabolic process	59/1914	2.32844e-07	4.56853e-06	Cav1, Fabp4, Hacd3, Acsl1, Prkaa2, Mettl20, Acot7, Pank2, Ehhadh, Prkab2, Lypla2, Slc27a3, Stat5a, Lipe, Acot2, Wdtc1, Mtor, Acsf2, Ppard, Mif, Fads2, Fads3, Pla2g4f, Acss1, Ptgs2, Cyp1b1	Hacd4, Tbxas1, Cyp4f18, Tlr2, Dgat2, Hpgd, C3, Abcd2, Mapk14, Alox5, Alox5ap, Cyp2a4, Daglb, Mgst2, Elovl3, Lpl, Ggt5, Tlr4, Degs1, Slc27a4, Ptgs1, Nucb2, Mgll, Anxa1, Pparg, Pla2g15, H2-Ke6, Abhd5, Lta4h, Acaa2, Lipa, Hpgds, Cd36
GO:0045786	negative regulation of cell cycle	59/1914	2.32844e-07	4.56853e-06	Pml, Vash1, Osm, Foxk1, Ddit3, Susd2, Prkaca, Fgfr2, Gas2l1, Med25, Ppp2r5b, Cdk5r1, Cdk6, Apbb2, Ints3, Nabp2, Men1, Tex14, Gpr132, Trim35, Rps27l, Cdkn2b, Slc9a3r1, Bcl2l1, Rad9a, Rps6ka2, Ptpn3, Uhrf2, Pla2g16, Inhba, Zc3h12d, Runx3, Lif, Mdm2, Atf5, Plk2, Il12b, Mif, Ptgs2	Timp2, Hpgd, Ccnd1, Cebpa, Macf1, Notch2, Ctdspl, Xpc, Trp53inp1, Plk3, Bub1b, Cdkn2c, Ets1, Gadd45a, Cenpe, Cdkn3, Tcf7l2, Gen1, Sox4, Top2a
GO:0051235	maintenance of location	47/1914	2.34513e-07	4.58316e-06	Lgals9, Cav1, Itgav, Pml, Keap1, Ddit3, Cherp, Scin, Tln2, Fkbp1a, Ubash3b, Hilpda, Arl2, Epb41l3, Nfkbib, Pnpla2, Stat5a, Ehd1, Mest, Tspo	Ccr5, Clec4b1, P2rx7, Apoe, Dgat2, Sorl1, C3, Msr1, Gsn, Hk2, Rasa3, Hexb, Lpl, Tpcn1, Ptprc, Gpsm2, Ffar2, Tpcn2, Scarb1, Nlrp12, Aspm, Hexa, Gm2a, Pparg, Slc8a1, Abhd5, Cd36
GO:0046822	regulation of nucleocytoplasmic transport	40/1914	2.65247e-07	5.16348e-06	Parp10, Cdh1, Keap1, Hsp90ab1, Gbp4, Prkaca, Cherp, Camk4, Slc9a1, Fbxw11, Emd, Slc9a3r1, Nfkbib, Mtor, Ptpn14, Hsp90aa1, Mdm2, Il6, Ptgs2	Tlr3, Igf1, Nlrp3, Ptpn22, Il18, Tlr2, Hcls1, Mapk14, Tlr7, Il18r1, Tgfbr1, Tlr4, Inpp4b, Pde2a, Camk1, Nlrp12, Bmpr1a, Rbpms, Tcf7l2, Sox4, Cd36
GO:0032490	detection of molecule of bacterial origin	8/1914	2.71339e-07	5.26143e-06	Itgav, Tlr1	Tlr2, Trem2, Tlr4, Scarb1, Tlr6, Lbp
GO:0046006	regulation of activated T cell proliferation	14/1914	2.73151e-07	5.27597e-06	Il23a, Tnfsf4, Cd274, Slamf1, Cd86, Stat5a, Tnfsf9, Il12b, Il2ra, Ido1	Igf1, Il18, Pycard, Icosl
GO:0045576	mast cell activation	19/1914	3.04335e-07	5.8555e-06	Hmox1, Unc13d, Kit, Ndrg1	Fgr, Cd300lb, Lcp2, Fcgr3, Cd84, Cd300a, Milr1, Rac2, Cnr2, Rhoh, Tlr4, Ptpre, Fcer1g, Lat2, D6Wsu163e
GO:0032647	regulation of interferon-alpha production	10/1914	3.26615e-07	6.23584e-06	Irf7, Nmi, Ifih1, Gbp4, Flt3	Tlr8, Tlr3, Ptpn22, Tlr7, Tlr4
GO:0032693	negative regulation of interleukin-10 production	10/1914	3.26615e-07	6.23584e-06	Il23a, Cd274, Il12b, Il23r, Ido1, Tnfrsf9	Tnfrsf21, Fcgr2b, Cd84, Mir98
GO:0090316	positive regulation of intracellular protein transport	44/1914	3.32118e-07	6.31661e-06	Cdh1, Hsp90ab1, Prkaca, Cherp, Camk4, Rnf31, Micall2, Slc9a1, Cdk5r1, Emd, Gls2, Cib1, Myo1c, Hsp90aa1, Mdm2, Tcaf2, Il6, Ptgs2	Tlr3, Igf1, Ptpn22, Itgax, Il18, Tlr2, Sorl1, Hcls1, Mapk14, Hnmt, Tlr7, Cyb5r1, Rac2, Il18r1, Rhou, Tgfbr1, Tlr4, Camk1, Stom, Nlrp12, Plk3, Bmpr1a, Rbpms, Kcnn3, Slc17a9, Tcf7l2
GO:0046824	positive regulation of nucleocytoplasmic transport	27/1914	3.36949e-07	6.38402e-06	Cdh1, Hsp90ab1, Prkaca, Cherp, Camk4, Slc9a1, Emd, Hsp90aa1, Mdm2, Il6, Ptgs2	Tlr3, Igf1, Ptpn22, Il18, Tlr2, Hcls1, Mapk14, Tlr7, Il18r1, Tgfbr1, Tlr4, Camk1, Nlrp12, Bmpr1a, Rbpms, Tcf7l2
GO:0034330	cell junction organization	37/1914	3.42067e-07	6.45636e-06	Cav1, Itgav, Enpp2, Lamc1, Itga5, Cdh1, Acvrl1, Prkaca, Rhod, Flot1, Micall2, Dapk3, Gja1, Pard6a, Actn1, Cttn, Rapgef2, Kdr, Fscn1, Ikbkb, Myo1c, Epb41l3, Snai1, Pkp2, Src, Mtss1, Ocln, Clasp2	Fn1, Csf1r, Tns1, Ptpro, Macf1, Prkch, Hipk1, Tesk2, Cldn1
GO:1903532	positive regulation of secretion by cell	62/1914	3.51195e-07	6.60352e-06	Lgals9, Nlgn2, Clec4e, Tnfsf15, Il10, Tnfsf4, Cd38, Hc, Hgs, Gja1, Casp4, Cd274, Unc13d, Slamf1, Ccl3, Adora2a, Ppard, Cacna1b, Src, Stxbp1, Lif, Mif, Il6, Clasp2, Flt3	Ccr5, Igf1, Il17ra, Nlrp3, Clec5a, P2rx7, Csf1r, Fgr, AF251705, Ptpn22, Tlr2, Trim16, Hfe, Mapk14, Cd84, Nlrp1a, Camp, Glrx, Pycard, Lepr, Lpl, Gabbr1, Ffar2, Trpm2, Fcer1g, Wls, Nucb2, Unc93b1, Clec4n, Scamp5, Sdcbp, Clec9a, Tcf7l2, Fcnb, Sox4, Cd36, Tnfrsf4
GO:0033157	regulation of intracellular protein transport	58/1914	3.59513e-07	6.73443e-06	Parp10, Cdh1, Keap1, Hsp90ab1, Gbp4, Prkaca, Cherp, Camk4, Rnf31, Micall2, Slc9a1, Cdk5r1, Fbxw11, Emd, Gls2, Cib1, Myo1c, Slc9a3r1, Nfkbib, Mtor, Ptpn14, Hsp90aa1, Mdm2, Tcaf2, Il6, Ptgs2	Tlr3, Igf1, Nlrp3, Ptpn22, Itgax, Il18, Tlr2, Sorl1, Hcls1, Mapk14, Hnmt, Lrrk2, Tlr7, Cyb5r1, Rac2, Il18r1, Rhou, Tgfbr1, Tlr4, Pde2a, Camk1, Stom, Nlrp12, Ogt, Plk3, Bmpr1a, Rbpms, Kcnn3, Slc17a9, Tcf7l2, Sox4, Cd36
GO:0032757	positive regulation of interleukin-8 production	15/1914	4.07773e-07	7.60972e-06	Serpine1, Ddit3	Tlr8, Tlr3, Il18, Tlr2, Tlr7, Camp, Pycard, Tlr4, Ffar2, Tlr5, Lbp, Fcnb, Elane
GO:0035456	response to interferon-beta	14/1914	4.13162e-07	7.6814e-06	Gm4951, Ifit1, Igtp, Xaf1, Iigp1, Ifi205, Bst2, Pyhin1, Gbp3, Irg1, Gbp2, Stat1, Gbp2b	Ikbke
GO:0048520	positive regulation of behavior	32/1914	4.64514e-07	8.60392e-06	Cxcl9, Il23a, Serpine1, Cxcl5, Gja1, Kdr, Cxcl1, Cx3cl1, Adora2a, Ccl4, Mtor, Ccr4, Cxcl3	Ccr2, Fn1, Cxcr2, Sell, Cmklr1, C5ar1, Ccr1, C3ar1, F7, Camk1d, Rac2, Ano6, Adam17, Nrp1, Pf4, Lbp, Dscam, Aif1, Ppbp
GO:1903900	regulation of viral life cycle	30/1914	4.9424e-07	9.12048e-06	Oas3, Oas1b, Mx2, Trim30a, Pml, Isg15, Adar, Parp10, Hacd3, Eif2ak2, Trim21, Trim14, Bst2, Rsad2, Rad23a, Smarcb1, Trim35, Ccl4, Jun, Pcx, Oasl1	Rnasel, Fam111a, Gsn, Notch1, Ltf, Stom, Srpk2, Fcnb, Top2a
GO:0061041	regulation of wound healing	28/1914	4.99992e-07	9.18705e-06	Cav1, Serping1, Serpine2, Serpinc1, Serpine1, Gja1, Ubash3b, Mylk, Plpp3, Ppard, P2rx5, Clasp2	Pros1, Apoe, S100a9, Gsn, F7, Adrb2, Tlr4, Ano6, Fcer1g, Vkorc1, Cask, Lbh, Anxa1, Rreb1, Cd209a, Cd36
GO:0002821	positive regulation of adaptive immune response	24/1914	5.01549e-07	9.18705e-06	Il23a, Tnfsf4, Rsad2, Cd1d1, Ripk2, Tap2, Il12b, Mif, Il23r, Cd40, Pvr	Ccr2, Fcgr1, Nlrp3, P2rx7, C3, Fcgr3, Sash3, Tnfsf13b, Pycard, Ptprc, Fcer1g, Cd44, Anxa1
GO:0031663	lipopolysaccharide-mediated signaling pathway	16/1914	5.26354e-07	9.5441e-06	Ticam1, Irg1, Ripk2, Stat1, Mif	Ptpn22, Il18, Trem2, Mapk14, Cd84, Ltf, Tlr4, Scarb1, Cd180, Ly86, Lbp
GO:0007596	blood coagulation	35/1914	5.28182e-07	9.5441e-06	Cav1, Serping1, Serpine2, Serpinc1, Serpine1, Hps6, Bloc1s6, Csrp1, Metap1, Ubash3b, Cx3cl1, Procr, Stxbp1	Axl, Pros1, Apoe, C3, Mertk, Tspan32, S100a9, F7, F5, F13a1, Lyst, Evl, Adrb2, Entpd1, Tlr4, Ano6, Fcer1g, Vkorc1, Lbh, Pf4, Cd209a, Cd36
GO:0002437	inflammatory response to antigenic stimulus	19/1914	5.28307e-07	9.5441e-06	Il1f6, Il10, Il1rn, Il31ra, Il12b, Il2ra	Fcgr1, Cxcr2, Cysltr1, C3, Fcgr3, Fcgr2b, Spn, Notch1, Il1f9, Notch2, Fcer1g, Hmgb2, Elane
GO:0032844	regulation of homeostatic process	69/1914	5.30096e-07	9.5441e-06	Cav1, Itgav, Pml, Isg15, Dcn, Ednrb, Prkaa2, Pkib, Tnfsf4, Cd38, Ddit3, Cherp, Hamp, Gas2l1, Gja1, Fkbp1a, Cdk6, Nabp2, Kdr, Smarcb1, Ubash3b, Stat5a, Adora2a, Ptpn3, Bak1, Inhba, Src, Mif, Tspo, Il2ra, Stk39, Scn1b, Hmgn3, Car2, Ptgs2	Ccr5, Clec4b1, Cxcr2, P2rx7, Csf1r, Arrdc3, Il18, Fcgr2b, Mapk14, Mir33, Lrrk2, Rasa3, Pot1b, Inpp5d, Lepr, Dcstamp, Tpcn1, Ptprc, Comt, Klf13, Mafb, Tpcn2, Fcer1g, Cd44, Adam17, Anxa1, Ets1, Hmgb2, Slc8a1, Ucp2, Birc5, Tcf7l2, Cd36, Tnfrsf4
GO:0035710	CD4-positive, alpha-beta T cell activation	20/1914	5.30655e-07	9.5441e-06	Lgals9, Batf, Gadd45g, Il23a, Tnfsf4, Rsad2, Ripk2, Foxp1, Satb1, Bcl3, Il12b, Il6	Ccr2, Nlrp3, Vsir, Sash3, Il18r1, Cd44, Anxa1, Fut7
GO:1903533	regulation of protein targeting	49/1914	5.59279e-07	1.00226e-05	Parp10, Cdh1, Keap1, Hsp90ab1, Gbp4, Cherp, Rnf31, Micall2, Slc9a1, Cdk5r1, Fbxw11, Emd, Gls2, Cib1, Myo1c, Slc9a3r1, Nfkbib, Mtor, Hsp90aa1, Tcaf2, Il6, Ptgs2	Tlr3, Igf1, Nlrp3, Ptpn22, Itgax, Il18, Tlr2, Hcls1, Mapk14, Hnmt, Lrrk2, Tlr7, Cyb5r1, Rac2, Il18r1, Rhou, Tgfbr1, Tlr4, Pde2a, Stom, Nlrp12, Ogt, Bmpr1a, Rbpms, Kcnn3, Slc17a9, Cd36
GO:0043409	negative regulation of MAPK cascade	31/1914	5.66151e-07	1.01093e-05	Cav1, Cnksr3, Dusp4, Gstp1, Spred2, Foxo1, Hsph1, Dusp1, Aida, Men1, Slc9a3r1, Lif, Dusp10, Dusp16, Uchl1, Ndrg2	Dusp6, Igf1, P2rx7, Ptpn22, Apoe, Sorl1, Rgs2, Cd300a, Klf4, Dusp7, Rnf149, Rgs14, Tlr4, Nlrp12, Ppef2
GO:0043547	positive regulation of GTPase activity	46/1914	5.92721e-07	1.05458e-05	Agrn, Prex1, Rab3ip, Depdc5, Git1, Rasa4, Usp6nl, Cyth1, Eif2b2, Tbc1d30, St5, Dennd3, Sipa1l1, Ralgps1, Rapgef2, Rgs1, Adap1, Ccl3, Cx3cl1, Cdc42ep2, Dennd5a, Ccl4, Ccl17, Jun, Cd40, Eps8l2	Arhgap15, Cyth4, Rgs2, Ccl6, Spata13, Lamtor4, Lrrk2, Arhgap24, Arhgap4, Rab3il1, Rgs14, Rasgrp4, Dennd2a, Arhgef18, Rasgrp2, Rp2, Dennd2d, Arhgap9, Ccl9, Tbc1d2
GO:0071887	leukocyte apoptotic process	28/1914	5.97096e-07	1.05857e-05	Bcl2l11, Il10, Tnfsf4, Rapgef2, Traf3ip2, Stat5a, Bak1, Mif, Il2ra, Ido1, Il6	Ccr5, Axl, Siglec1, Cxcr2, P2rx7, Il18, Tnfrsf21, Mertk, Hcls1, Fcgr2b, Fcer1g, St6gal1, Cd44, Adam17, Anxa1, Slc39a10, Tnfrsf4
GO:0002456	T cell mediated immunity	22/1914	6.10184e-07	1.07792e-05	Il23a, Tnfsf4, Rsad2, Cd1d1, Slamf1, Il31ra, Jag1, Gzmb, Tap2, Il12b, Pvr	Nlrp3, P2rx7, Vsir, Treml4, Hfe, Spn, Sash3, Lyst, Ptprc, Cd8a, Dpp4
GO:0006979	response to oxidative stress	54/1914	6.3807e-07	1.11601e-05	Itgav, Pml, Hmox1, Fut8, Gstp1, Msrb3, Cd38, Foxo1, Hsph1, Srxn1, Dgkk, Ppif, Scly, Src, Cryaa, Nr4a2, Sod3, Il6, Nqo1, Ptgs2, Cyp1b1	Mmp9, Axl, Txnip, Hgf, Apoe, Mgst1, Hp, Map3k5, Lrrk2, Gpx3, Aldh3b1, Glrx, Gab1, Fos, Sesn1, Stk26, Rgs14, Msra, Tlr4, Trpm2, Prdx5, Atrn, Mmp2, Ptgs1, Mtr, Trp53inp1, Plk3, Anxa1, Lcn2, Slc8a1, Ucp2, Idh1, Cd36
GO:0048872	homeostasis of number of cells	48/1914	6.382e-07	1.11601e-05	Isg15, Bcl2l11, Adar, Hmox1, Tnfsf4, Hamp, Gas2l1, Cxcl5, Cdk6, Men1, Ikbkb, Stat5a, Bak1, Inhba, Kit, Mif, Il2ra, Il6, Flt3, Ccr4	Axl, Cxcr2, P2rx7, Il18, Hcls1, Fcgr2b, Mapk14, Sash3, Ikzf1, Tnfsf13b, Inpp5d, Mir150, Klf13, Prdx5, Mafb, Fcer1g, Klf2, Cd44, Exoc6, Adam17, Slc40a1, Ccnb2, Anxa1, Ets1, Hmgb2, Lipa, Cd7, Tnfrsf4
GO:0032607	interferon-alpha production	10/1914	6.38493e-07	1.11601e-05	Irf7, Nmi, Ifih1, Gbp4, Flt3	Tlr8, Tlr3, Ptpn22, Tlr7, Tlr4
GO:0051091	positive regulation of sequence-specific DNA binding transcription factor activity	39/1914	6.42347e-07	1.11881e-05	Il10, Eif2ak2, Crtc1, Trim21, Trim14, Ticam1, Rnf31, Ppp2r5b, Crtc2, Smarcb1, Cib1, Ripk2, Ikbkb, Crtc3, Lrp8, Rhebl1, Plpp3, Fosl1, Kit, Cd40, Hmgn3, Il6	Tlr3, Nlrp3, Tlr2, Nfam1, Cd84, Nlrc4, Camk1d, Prkcb, Rab7b, Prkch, Ltf, Pycard, Itgb2, Tlr4, Card11, Pparg, Ndp
GO:0050830	defense response to Gram-positive bacterium	21/1914	6.53442e-07	1.13416e-05	Tnfsf8, Gbp3, Npy, Ripk2, Gbp2, Gbp2b	P2rx7, Fgr, Tlr2, Lyz1, C5ar1, Myo1f, Camp, Pglyrp1, Lyz2, Adm, Adam17, Hmgb2, Lbp, Klrk1, Cd36
GO:0032606	type I interferon production	18/1914	6.68669e-07	1.15654e-05	Dhx58, Irf7, Nmi, Ifih1, Ticam1, Gbp4, Irf9, Flot1, Irg1, Flt3	Tlr8, Tlr3, Ptpn22, Tlr2, Tlr7, Pycard, Tlr4, Hmgb2
GO:0045621	positive regulation of lymphocyte differentiation	23/1914	6.91685e-07	1.18807e-05	Lgals9, Il23a, Tnfsf4, Cd1d1, Il15, Ripk2, Stat5a, Il15ra, Hsp90aa1, Tnfsf9, Il2ra, Il6	Ccr2, Axl, Il1rl2, Nlrp3, Sash3, Tgfbr2, Tespa1, Ikzf1, Inpp5d, Ptprc, Anxa1
GO:0046632	alpha-beta T cell differentiation	23/1914	6.91685e-07	1.18807e-05	Batf, Gadd45g, Tnfsf8, Il23a, Tnfsf4, Rsad2, Cd1d1, Ripk2, Foxp1, Satb1, Bcl3, Il12b, Tcf7, Il6	Ccr2, Nlrp3, Bmx, Sash3, Tgfbr2, Ikzf1, Il18r1, Anxa1, Fut7
GO:0018108	peptidyl-tyrosine phosphorylation	50/1914	7.45295e-07	1.27574e-05	Cav1, Enpp2, Cd80, Itga5, Cd81, Agrn, Osm, Il23a, Fgfr2, Hsph1, Il15, Ppp2r5b, Hax1, Kdr, Ripk2, Fyn, Lrp8, Socs1, Stat5a, Plpp3, Mtor, Kit, Src, Lif, Il12b, Mif, Cd40, Il6, Gprc5a	Axl, Igf1, Hgf, Csf1r, Fgr, Il6ra, Unc119, Il18, Bmx, Trem2, Hcls1, Cd300a, Sh2d1b1, Itgb2, Ptprc, Tlr4, Cd44, Adam17, Insr, Nrp1, Cd36
GO:0007162	negative regulation of cell adhesion	42/1914	7.62453e-07	1.30062e-05	Lgals9, Enpp2, Cdh1, Acvrl1, Serpine2, Serpine1, Tnfsf4, Gstp1, Il1rn, Men1, Cd274, Ubash3b, Mad2l2, Btla, Adora2a, Pde5a, Zc3h12d, Src, Il2ra, Ido1, Clasp2, Cyp1b1	Vsir, Ptpn22, Tnfrsf21, Tnfaip8l2, Hfe, Pag1, Myo1f, Cd300a, Plxnb2, Klf4, Spn, Lpxn, Notch1, Adrb2, Ptprc, Mmp2, Cd44, Cask, Anxa1, Dscam
GO:0050817	coagulation	35/1914	8.085e-07	1.37445e-05	Cav1, Serping1, Serpine2, Serpinc1, Serpine1, Hps6, Bloc1s6, Csrp1, Metap1, Ubash3b, Cx3cl1, Procr, Stxbp1	Axl, Pros1, Apoe, C3, Mertk, Tspan32, S100a9, F7, F5, F13a1, Lyst, Evl, Adrb2, Entpd1, Tlr4, Ano6, Fcer1g, Vkorc1, Lbh, Pf4, Cd209a, Cd36
GO:0045429	positive regulation of nitric oxide biosynthetic process	15/1914	8.31904e-07	1.40462e-05	Ticam1, Mtor, Hsp90aa1, Il6, Ptgs2	Tlr2, Klf4, Itgb2, Tlr4, Klf2, Insr, Tlr5, Klrk1, Aif1, Ulbp1
GO:1904407	positive regulation of nitric oxide metabolic process	15/1914	8.31904e-07	1.40462e-05	Ticam1, Mtor, Hsp90aa1, Il6, Ptgs2	Tlr2, Klf4, Itgb2, Tlr4, Klf2, Insr, Tlr5, Klrk1, Aif1, Ulbp1
GO:0033002	muscle cell proliferation	36/1914	8.52848e-07	1.4351e-05	Cav1, Hmox1, Fgfr2, Shc1, Gja1, Il15, Npr1, Stat3, Foxp1, Cx3cl1, Stat1, Mtor, Ppard, Jun, Mdm2, Il12b, Il6, Ndrg2, Ptgs2	Igf1, Il6ra, Il18, Map3k5, Mapk14, Tgm2, C3ar1, Klf4, Tgfbr2, Notch1, Comt, Ncam1, Calcrl, Pparg, Tcf7l2, Aif1, Elane
GO:0010876	lipid localization	51/1914	8.82051e-07	1.47922e-05	Cav1, Itgav, Acsl1, Mfsd2a, Repin1, Nos2, Hilpda, Slc9a3r1, Pnpla2, Stat5a, Ehd1, Atp10a, Stx12, Mest, Inhba, Cptp, Mif, Tspo, Slco3a1, Pla2g4f, Selm	P2rx7, Cyp4f18, Lrp1, Apoe, Dgat2, Sorl1, C3, Abca9, Msr1, Abca13, Hrh2, Map2k6, Abca1, Hexb, Lpl, Tnfaip8l3, Ffar2, Ano6, Atp8a1, Stard5, Slc27a4, Scarb1, Nucb2, Hexa, Anxa1, Gm2a, Pparg, Abhd5, Lbp, Cd36
GO:0032814	regulation of natural killer cell activation	14/1914	8.99258e-07	1.50095e-05	Lgals9, Il23a, Ticam1, Bloc1s6, Il15, Stat5a, Il15ra, Il12b	Axl, Ptpn22, Il18, Lyst, Pglyrp1, Ulbp1
GO:0033028	myeloid cell apoptotic process	13/1914	9.01056e-07	1.50095e-05	Stat5a, Mif, Il6	Ccr5, Cxcr2, Clec5a, Il18, Fcgr2b, Fcer1g, St6gal1, Cd44, Adam17, Anxa1
GO:0018212	peptidyl-tyrosine modification	50/1914	9.15762e-07	1.52035e-05	Cav1, Enpp2, Cd80, Itga5, Cd81, Agrn, Osm, Il23a, Fgfr2, Hsph1, Il15, Ppp2r5b, Hax1, Kdr, Ripk2, Fyn, Lrp8, Socs1, Stat5a, Plpp3, Mtor, Kit, Src, Lif, Il12b, Mif, Cd40, Il6, Gprc5a	Axl, Igf1, Hgf, Csf1r, Fgr, Il6ra, Unc119, Il18, Bmx, Trem2, Hcls1, Cd300a, Sh2d1b1, Itgb2, Ptprc, Tlr4, Cd44, Adam17, Insr, Nrp1, Cd36
GO:0001890	placenta development	32/1914	1.00122e-06	1.65669e-05	Itgav, Etnk2, Il10, Cdh1, Serpine1, Gcm1, Hsp90ab1, Dnajb6, Fgfr2, Socs3, Junb, Erf, Snai1, Grb2, Cul7, Ppard, Fosl1, Lif, Spint1, St14, Ptgs2	Mapk14, Cebpa, Gab1, Notch2, Nfe2, Ncoa1, Ctsl, Adm, Pparg, Ndp, Slc8a1
GO:0051056	regulation of small GTPase mediated signal transduction	37/1914	1.01483e-06	1.67363e-05	Prex1, Arhgap26, Flot1, Rasa4, Cyth1, Psd3, Sipa1l1, Ralgps1, Tnfaip1, Itga3, Arhgef10l, Arhgef40, Plekhg2, Gpr55, Eps8l2, Amot	Igf1, Cyth4, Timp2, Apoe, Fgd4, Plekhg3, Arhgef37, Spata13, Fgd3, Arhgap24, Rasa3, Arap3, Tiam2, Notch2, Abca1, Sipa1l2, Rasgrp4, Arhgef18, Fgd6, Ogt, Arhgef3
GO:0032733	positive regulation of interleukin-10 production	12/1914	1.27265e-06	2.09186e-05	Lgals9, Il23a, Tnfsf4, Cd274, Bcl3, Il12b	Hgf, Tlr2, Sash3, Pycard, Tlr4, Fcer1g
GO:0042088	T-helper 1 type immune response	14/1914	1.29685e-06	2.12461e-05	Gadd45g, Il23a, Tnfsf4, Il18bp, Ripk2, Slamf1, Bcl3, Il12b, Il23r	Ccr2, Il18, Il18r1, Tlr6, Anxa1
GO:0046427	positive regulation of JAK-STAT cascade	20/1914	1.40248e-06	2.28259e-05	Il10, Osm, Il23a, Cxcl5, Il15, Fyn, Socs1, Kit, Lif, Il12b, Cd40, Il6, Cyp1b1	Igf1, Csf1r, Il6ra, Il18, Hcls1, Cd300a, Notch1
GO:1904894	positive regulation of STAT cascade	20/1914	1.40248e-06	2.28259e-05	Il10, Osm, Il23a, Cxcl5, Il15, Fyn, Socs1, Kit, Lif, Il12b, Cd40, Il6, Cyp1b1	Igf1, Csf1r, Il6ra, Il18, Hcls1, Cd300a, Notch1
GO:0008360	regulation of cell shape	27/1914	1.42779e-06	2.31619e-05	Myo10, Dapk3, Kdr, Anxa7, Ccl3, Fyn, Slc9a3r1, Epb41l3, Cdc42ep2, Baiap2, Kit, Il6	Fn1, Arhgap15, Csf1r, Fgr, Fgd4, Plxnb2, Fmnl3, Arap3, Rhoq, Lst1, Hexb, Parvb, Rhou, Arhgef18, Anxa1
GO:0002718	regulation of cytokine production involved in immune response	17/1914	1.47002e-06	2.36922e-05	Il10, Hmox1, Tnfsf4, Rsad2, Sema7a, Slamf1, Mif	Tlr3, Nlrp3, Vsir, Tlr2, Hfe, Sash3, Tlr4, Ffar2, Fcer1g, Cd36
GO:0032479	regulation of type I interferon production	17/1914	1.47002e-06	2.36922e-05	Dhx58, Irf7, Nmi, Ifih1, Ticam1, Gbp4, Flot1, Irg1, Flt3	Tlr8, Tlr3, Ptpn22, Tlr2, Tlr7, Pycard, Tlr4, Hmgb2
GO:0043405	regulation of MAP kinase activity	46/1914	1.582e-06	2.54144e-05	Cav1, Dusp4, Cd81, Gadd45g, Eif2ak2, Gstp1, Il1rn, Spred2, Shc1, Hgs, Dusp1, Aida, Pde5a, Gadd45b, Kit, Src, Mif, Dusp10, Dusp16, Cd40, Uchl1	Dusp6, Hgf, P2rx7, Ptpn22, Apoe, Fgd4, Sorl1, Rgs2, Map3k5, Cd300a, Lrrk2, Pak1, Map2k6, Dusp7, Gab1, Zeb2, Rgs14, Tgfbr1, Ptprc, Tlr4, Tlr6, Insr, Gadd45a, Prok2, Lpar3
GO:0043123	positive regulation of I-kappaB kinase/NF-kappaB signaling	29/1914	1.59114e-06	2.54788e-05	Tnfrsf19, Hmox1, Ticam1, Rnf31, Gja1, Fkbp1a, Cc2d1a, Golt1b, Ripk2, Fyn, Tfg, Nek6, Plk2, Ptgs2	Tlr3, Il18, Tlr2, Tgm2, Tlr7, Prkcb, Il18r1, Ltf, Tlr4, Card11, Nlrp12, Clec4n, Tlr6, S100a4, Cd36
GO:0071396	cellular response to lipid	71/1914	1.60536e-06	2.56238e-05	Cmpk2, Cd80, Il10, Prkaa2, Serpine1, Tnfsf4, Gstp1, Ticam1, Tnip3, Nos2, Thrb, Irg1, Ripk2, Pim1, Vdr, Cd86, Wbp2, Gbp2, Nfkbib, Stat1, Hoxa1, Inhba, Ppard, Src, Il12b, Mif, Nr4a2, Zfp366, Irf8, Ramp3, Il6	Mrc1, Axl, Igf1, P2ry6, Pid1, Nlrp3, Fcgr4, Ptpn22, Il18, Dgat2, Cd300lb, Trem2, Mapk14, Cd84, Mir15a, Pak1, Glrx, Ltf, Abca1, Pycard, Mir501, Mir107, Ptger2, Tlr4, Mir150, Naip1, Ffar2, Mmp2, Scarb1, Mir142, Cd180, Ogt, Anxa1, Ly86, Pparg, Mir350, Mir98, Lbp, Klrk1, Cd36
GO:0015711	organic anion transport	56/1914	1.62033e-06	2.57799e-05	Slc6a15, Apba1, Slc6a8, Acsl1, Il1rn, Mfsd2a, Repin1, Gja1, Slc7a2, Nos2, Slc25a22, Slc22a21, Nfkbie, Slc9a3r1, Atp10a, Adora2a, Slc7a1, Slc25a10, Slc1a4, Slc52a3, Cptp, Mif, Slco3a1, Pla2g4f, Slc7a5	P2rx7, Cyp4f18, Emb, Apoe, Slc2a3, Sfxn5, Abca13, Pak1, Slc36a1, Hrh2, Map2k6, Slc43a2, Slc16a7, Slc16a6, Abca1, Tnfaip8l3, Gabbr1, Kcnj10, Atp8a1, Slc27a4, Slco4c1, Scarb1, Slc6a20a, Anxa1, Pparg, Slc26a11, Slc36a2, Slco5a1, Slc4a8, Cd36, Slc38a2
GO:0019362	pyridine nucleotide metabolic process	28/1914	1.65054e-06	2.61766e-05	Prkaa2, Gapdhs, Sirt6, Nmnat1, Stat3, Nmrk1, Pfkp, Gpd2, Mif, Me1, Ddit4	Igf1, P2rx7, Nadk, Ldhb, Hk2, Adpgk, Prdx5, Ncf2, Hsd11b1, Aldoc, Pgd, Rpia, Ogt, Insr, Tkt, Eno3, Khk
GO:0045860	positive regulation of protein kinase activity	61/1914	1.66548e-06	2.63294e-05	Traf4, Tnfsf15, Cd81, Gadd45g, Agrn, Eif2ak2, Acsl1, Il23a, Hsp90ab1, Il1rn, Nek1, Shc1, Hsph1, Tlr1, Cdk5r1, Rapgef2, Cib1, Pim1, Lrp8, Socs1, Pde5a, Gadd45b, Kit, Src, Il12b, Mif, Stk39, Cd40, Ccnd2, Atp2b4	Igf1, Hgf, P2rx7, Csf1r, Il6ra, Stk10, Unc119, Fgd4, Map3k5, Cd300a, Lrrk2, Chil1, Ccnd1, Pak1, Tgfbr2, Map2k6, Gab1, Ltf, Zeb2, Stk26, Tgfbr1, Ptprc, Tlr4, Camk1, Adam17, Tlr6, Insr, Gadd45a, Prok2, Cenpe, Lpar3
GO:0002700	regulation of production of molecular mediator of immune response	25/1914	1.69836e-06	2.67302e-05	Il10, Hmox1, Tnfsf4, Rsad2, Sema7a, Slamf1, Foxp1, Mif, Cd40, Il6	Tlr3, Nlrp3, Vsir, Ptpn22, Tlr2, Hfe, Fcgr2b, Sash3, Ptprc, Tlr4, Ffar2, Fcer1g, Cd37, Cd36, Tnfrsf4
GO:0060713	labyrinthine layer morphogenesis	11/1914	1.7016e-06	2.67302e-05	Il10, Gcm1, Dnajb6, Fgfr2, Socs3, Erf, Grb2, Spint1, St14	Ncoa1, Adm
GO:0002523	leukocyte migration involved in inflammatory response	8/1914	1.82041e-06	2.83277e-05		Itgam, S100a9, S100a8, Itgb2, Ffar2, Lbp, Elane, Ppbp
GO:0045351	type I interferon biosynthetic process	8/1914	1.82041e-06	2.83277e-05	Irf7, Nmi, Ticam1, Irf9	Tlr8, Tlr3, Tlr7, Tlr4
GO:0060670	branching involved in labyrinthine layer morphogenesis	8/1914	1.82041e-06	2.83277e-05	Il10, Gcm1, Fgfr2, Socs3, Grb2, Spint1, St14	Adm
GO:0002532	production of molecular mediator involved in inflammatory response	16/1914	1.83061e-06	2.83974e-05	Serpine1, Slc7a2, Nos2, Dusp10, Ido1, Gbp5	Il17ra, Mefv, Mapk14, Alox5, Alox5ap, Cd300a, Tlr4, Fcer1g, Adam17, Lbp
GO:0045071	negative regulation of viral genome replication	14/1914	1.84448e-06	2.85233e-05	Oas3, Oas1b, Mx2, Isg15, Adar, Parp10, Eif2ak2, Bst2, Rsad2, Oasl1	Rnasel, Fam111a, Ltf, Srpk2
GO:0045069	regulation of viral genome replication	19/1914	1.88094e-06	2.89968e-05	Oas3, Oas1b, Mx2, Isg15, Adar, Parp10, Hacd3, Eif2ak2, Bst2, Rsad2, Rad23a, Oasl1	Rnasel, Fam111a, Notch1, Ltf, Stom, Srpk2, Top2a
GO:0002706	regulation of lymphocyte mediated immunity	28/1914	1.94046e-06	2.97957e-05	Lgals9, Il23a, Tnfsf4, Rsad2, Tap1, Cd1d1, Slamf1, Stat5a, Tap2, Il12b, Cd40, Pvr	Fcgr1, Nlrp3, P2rx7, Vsir, C3, Fcgr3, Hfe, Fcgr2b, Spn, Sh2d1b1, Sash3, Ptprc, Fcer1g, Klrk1, Dpp4, Ulbp1
GO:0045670	regulation of osteoclast differentiation	18/1914	1.94476e-06	2.97957e-05	Il23a, Tjp2, Ubash3b, Ccl3, Mtor, Il12b, Gpr55, Car2	Csf1r, Pilrb1, Klf10, Ccr1, Fos, Notch2, Inpp5d, Inpp4b, Mafb, Tyrobp
GO:0033032	regulation of myeloid cell apoptotic process	12/1914	1.96234e-06	2.98805e-05	Stat5a, Mif	Ccr5, Cxcr2, Clec5a, Il18, Fcgr2b, Fcer1g, St6gal1, Cd44, Adam17, Anxa1
GO:0090022	regulation of neutrophil chemotaxis	12/1914	1.96234e-06	2.98805e-05	Il23a, Cxcl1, Cxcl3	Cxcr2, Sell, C5ar1, C3ar1, C5ar2, Camk1d, Rac2, Mpp1, Lbp
GO:0051348	negative regulation of transferase activity	48/1914	2.00898e-06	3.04972e-05	Cav1, Pml, Dusp4, Fabp4, Dcn, Adar, Gadd45g, Pkib, Gstp1, Spred2, Socs3, Dusp1, Aida, Men1, Tex14, Ubash3b, Cish, Cib1, Mad2l2, Cdkn2b, Camk2n2, Socs1, Adora2a, Wash1, Gadd45b, Src, Dusp10, Dusp16, Uchl1, Il6, Gprc5a	Dusp6, Ptpn22, Apoe, Sorl1, Rgs2, Cd300a, Dusp7, Pot1b, Pycard, Rgs14, Ptprc, Bub1b, Cdkn2c, Pparg, Gadd45a, Cenpe, Gen1
GO:0007259	JAK-STAT cascade	34/1914	2.2911e-06	3.45685e-05	Cav1, Dcn, Il10, Osm, Il23a, Hamp, Hgs, Cxcl5, Dot1l, Socs3, Il15, Pias4, Cish, Stat3, Fyn, Socs1, Stat1, Stat5a, Il15ra, Kit, Lif, Il12b, Il23r, Cd40, Il6, Cyp1b1	Igf1, Csf1r, Il6ra, Il18, Hcls1, Cd300a, Notch1, Ifna4
GO:0097696	STAT cascade	34/1914	2.2911e-06	3.45685e-05	Cav1, Dcn, Il10, Osm, Il23a, Hamp, Hgs, Cxcl5, Dot1l, Socs3, Il15, Pias4, Cish, Stat3, Fyn, Socs1, Stat1, Stat5a, Il15ra, Kit, Lif, Il12b, Il23r, Cd40, Il6, Cyp1b1	Igf1, Csf1r, Il6ra, Il18, Hcls1, Cd300a, Notch1, Ifna4
GO:0001909	leukocyte mediated cytotoxicity	23/1914	2.32688e-06	3.5002e-05	Lgals9, Il23a, Cxcl5, Tap1, Cd1d1, Unc13d, Cxcl1, Stat5a, Gzmb, Tap2, Il12b, Pvr	Trem1, Fcgr1, P2rx7, Trem3, Fcgr3, Sh2d1b1, Lyst, Ptprc, Klrk1, Ulbp1, Elane
GO:0071902	positive regulation of protein serine/threonine kinase activity	43/1914	2.35874e-06	3.5374e-05	Tnfsf15, Cd81, Gadd45g, Acsl1, Hsp90ab1, Il1rn, Shc1, Tlr1, Cdk5r1, Rapgef2, Cib1, Pim1, Pde5a, Gadd45b, Kit, Src, Mif, Cd40, Ccnd2, Atp2b4	Igf1, Hgf, P2rx7, Csf1r, Fgd4, Map3k5, Lrrk2, Chil1, Ccnd1, Pak1, Map2k6, Gab1, Ltf, Zeb2, Ptprc, Tlr4, Camk1, Adam17, Tlr6, Insr, Gadd45a, Prok2, Lpar3
GO:0036293	response to decreased oxygen levels	35/1914	2.3695e-06	3.54283e-05	Cav1, Pml, Suv39h2, Hmox1, Cd38, Nos2, Slc9a1, Kdr, Cpeb4, Acot2, Mtor, Ece1, Ppard, Cryaa, Eng, Nr4a2, Ddit4, Sod3, Plat	Il18, Pak1, Notch1, Prkcb, Adrb2, Mmp2, Bach1, Adam17, Ogt, Plk3, Atp1b1, Slc8a1, Ucp2, Acaa2, Dpp4, Sox4
GO:1903428	positive regulation of reactive oxygen species biosynthetic process	16/1914	2.44324e-06	3.64212e-05	Ticam1, Mtor, Hsp90aa1, Il6, Ptgs2	Tlr2, Klf4, Itgb2, Tlr4, Klf2, Ogt, Insr, Tlr5, Klrk1, Aif1, Ulbp1
GO:0002673	regulation of acute inflammatory response	17/1914	2.5288e-06	3.74715e-05	Serping1, Ednrb, Gstp1, Mif, Il6, Ptgs2	Ccr5, Fcgr1, Nlrp3, C3, Fcgr3, Fcgr2b, Alox5ap, Spn, Ffar2, Fcer1g, Pparg
GO:0046635	positive regulation of alpha-beta T cell activation	17/1914	2.5288e-06	3.74715e-05	Cd80, Il23a, Tnfsf4, Hsph1, Cd1d1, Ripk2, Il12b, Il6	Ccr2, Nlrp3, Ptpn22, Il18, Sash3, Tgfbr2, Ikzf1, Ptprc, Anxa1
GO:0030890	positive regulation of B cell proliferation	14/1914	2.58943e-06	3.82558e-05	Cd81, Cd38, Ticam1, Mif, Cd40	Sash3, Tnfsf13b, Ptprc, Tlr4, Bst1, Card11, Gpr183, Slc39a10, Tnfrsf4
GO:0032816	positive regulation of natural killer cell activation	11/1914	2.73006e-06	4.02136e-05	Il23a, Ticam1, Bloc1s6, Il15, Stat5a, Il15ra, Il12b	Axl, Il18, Lyst, Ulbp1
GO:0050880	regulation of blood vessel size	32/1914	2.73854e-06	4.02193e-05	Cav1, Ednrb, Cd38, Shc1, Gja1, Nos2, Npr1, Kdr, Slc6a4, Cx3cl1, Htr7, Adora2a, Pde5a, Ece1, Ppard, Scpep1, Ptgs2	Tbxas1, Cysltr1, Apoe, Rgs2, Dock5, Alox5, Klk1b1, Hrh2, Adrb2, Mmp2, Ptgs1, Adm, Acta2, Slc8a1, Npy1r
GO:0043154	negative regulation of cysteine-type endopeptidase activity involved in apoptotic process	21/1914	3.05532e-06	4.47393e-05	Dnajb6, Sh3rf1, Bcl2l1, Adora2a, Src, Mdm2, Cryaa, Il6, Hspa1b	Mmp9, Igf1, Hgf, Nlrc4, Klf4, Naip1, Prdx5, Cd44, Plaur, Mical1, Birc5, Herpud1
GO:0072524	pyridine-containing compound metabolic process	28/1914	3.11444e-06	4.54708e-05	Prkaa2, Gapdhs, Sirt6, Nmnat1, Stat3, Nmrk1, Pfkp, Gpd2, Mif, Me1, Ddit4	Igf1, P2rx7, Nadk, Ldhb, Hk2, Adpgk, Prdx5, Ncf2, Hsd11b1, Aldoc, Pgd, Rpia, Ogt, Insr, Tkt, Eno3, Khk
GO:0051048	negative regulation of secretion	39/1914	3.13779e-06	4.56114e-05	Lgals9, Pml, Il10, Osm, Hmox1, Tnfsf4, Il1rn, Rab11fip1, Rsad2, Slamf1, Cx3cl1, Htr7, Maob, Lif, Stk39, Tnfrsf9, Il6	Ccr2, Fn1, Nlrp3, Cyp4f18, Ptpn22, Tnfrsf21, Cd84, Cd300a, C5ar2, Hrh2, Notch1, Entpd1, Gabbr1, Comt, Ptgs1, Nlrp12, Nucb2, Anxa1, Pparg, Ucp2, Npy1r, Tnfrsf4
GO:0035150	regulation of tube size	32/1914	3.14244e-06	4.56114e-05	Cav1, Ednrb, Cd38, Shc1, Gja1, Nos2, Npr1, Kdr, Slc6a4, Cx3cl1, Htr7, Adora2a, Pde5a, Ece1, Ppard, Scpep1, Ptgs2	Tbxas1, Cysltr1, Apoe, Rgs2, Dock5, Alox5, Klk1b1, Hrh2, Adrb2, Mmp2, Ptgs1, Adm, Acta2, Slc8a1, Npy1r
GO:1901888	regulation of cell junction assembly	18/1914	3.19212e-06	4.61974e-05	Cav1, Enpp2, Acvrl1, Prkaca, Rhod, Flot1, Dapk3, Gja1, Rapgef2, Kdr, Ikbkb, Myo1c, Snai1, Pkp2, Src, Clasp2	Macf1, Prkch
GO:0002292	T cell differentiation involved in immune response	16/1914	3.23387e-06	4.65303e-05	Batf, Clec4e, Gadd45g, Il23a, Tnfsf4, Ripk2, Foxp1, Bcl3, Il12b, Il6	Ccr2, Nlrp3, Il18r1, Fcer1g, Clec4d, Anxa1
GO:0002709	regulation of T cell mediated immunity	16/1914	3.23387e-06	4.65303e-05	Il23a, Tnfsf4, Rsad2, Cd1d1, Slamf1, Tap2, Il12b, Pvr	Nlrp3, P2rx7, Vsir, Hfe, Spn, Sash3, Ptprc, Dpp4
GO:0001666	response to hypoxia	34/1914	3.39286e-06	4.86768e-05	Cav1, Pml, Suv39h2, Hmox1, Cd38, Nos2, Slc9a1, Kdr, Acot2, Mtor, Ece1, Ppard, Cryaa, Eng, Nr4a2, Ddit4, Sod3, Plat	Il18, Pak1, Notch1, Prkcb, Adrb2, Mmp2, Bach1, Adam17, Ogt, Plk3, Atp1b1, Slc8a1, Ucp2, Acaa2, Dpp4, Sox4
GO:0019079	viral genome replication	20/1914	3.42632e-06	4.90152e-05	Oas3, Oas1b, Mx2, Isg15, Adar, Parp10, Hacd3, Eif2ak2, Bst2, Rsad2, Rad23a, Smarcb1, Oasl1	Rnasel, Fam111a, Notch1, Ltf, Stom, Srpk2, Top2a
GO:0098581	detection of external biotic stimulus	10/1914	3.54999e-06	5.06383e-05	Itgav, Tlr1	Tlr2, Trem2, Nlrc4, Pglyrp1, Tlr4, Scarb1, Tlr6, Lbp
GO:0071622	regulation of granulocyte chemotaxis	14/1914	3.59106e-06	5.10775e-05	Il23a, Cxcl1, Cx3cl1, Cxcl3	Cxcr2, Sell, Cmklr1, C5ar1, C3ar1, C5ar2, Camk1d, Rac2, Mpp1, Lbp
GO:0002262	myeloid cell homeostasis	30/1914	3.69562e-06	5.24144e-05	Isg15, Bcl2l11, Adar, Hmox1, Hamp, Gas2l1, Cdk6, Stat5a, Bak1, Inhba, Kit, Il6	Axl, Cxcr2, Il18, Hcls1, Fcgr2b, Mapk14, Ikzf1, Inpp5d, Klf13, Mafb, Fcer1g, Klf2, Cd44, Exoc6, Adam17, Anxa1, Ets1, Hmgb2
GO:0046578	regulation of Ras protein signal transduction	33/1914	3.74673e-06	5.29879e-05	Prex1, Flot1, Rasa4, Cyth1, Psd3, Ralgps1, Tnfaip1, Itga3, Arhgef10l, Arhgef40, Plekhg2, Gpr55, Eps8l2	Igf1, Cyth4, Timp2, Apoe, Fgd4, Plekhg3, Arhgef37, Spata13, Fgd3, Arhgap24, Rasa3, Arap3, Tiam2, Notch2, Abca1, Rasgrp4, Arhgef18, Fgd6, Ogt, Arhgef3
GO:0019233	sensory perception of pain	27/1914	3.81671e-06	5.36718e-05	Nlgn2, Il10, Ednrb, Il1rn, Slc9a1, Lxn, Fyn, Htr7, Mtor, Cacna1b, Il12b, Uchl1, Ptgs2	Ccr2, P2rx7, Fcgr4, Il18, Alox5, Cnr2, Adrb2, Tlr4, Comt, Kcnj10, Ncam1, Ptgs1, Mgll, Npy1r
GO:0046496	nicotinamide nucleotide metabolic process	27/1914	3.81671e-06	5.36718e-05	Prkaa2, Gapdhs, Sirt6, Nmnat1, Stat3, Pfkp, Gpd2, Mif, Me1, Ddit4	Igf1, P2rx7, Nadk, Ldhb, Hk2, Adpgk, Prdx5, Ncf2, Hsd11b1, Aldoc, Pgd, Rpia, Ogt, Insr, Tkt, Eno3, Khk
GO:0050855	regulation of B cell receptor signaling pathway	8/1914	3.93984e-06	5.52468e-05	Plcl2	Nfam1, Cd300a, Lpxn, Prkcb, Prkch, Ptprc, Slc39a10
GO:2001237	negative regulation of extrinsic apoptotic signaling pathway	22/1914	3.96259e-06	5.54093e-05	Itgav, Hmox1, Serpine1, Tnfsf4, Tmbim1, Sh3rf1, Cttn, Cx3cl1, Fyn, Src	Igf1, Cx3cr1, Hgf, Dapk1, Sgms1, Tgfbr1, Sgk3, Hmgb2, Nrp1, Pf4, Tcf7l2, Tnfrsf4
GO:0001776	leukocyte homeostasis	23/1914	4.08132e-06	5.69091e-05	Bcl2l11, Tnfsf4, Cxcl5, Men1, Ikbkb, Stat5a, Bak1, Mif, Il2ra, Il6, Flt3	Cxcr2, P2rx7, Il18, Fcgr2b, Tnfsf13b, Fcer1g, Cd44, Adam17, Slc40a1, Ccnb2, Anxa1, Tnfrsf4
GO:0033674	positive regulation of kinase activity	63/1914	4.44408e-06	6.17938e-05	Traf4, Tnfsf15, Cd81, Gadd45g, Agrn, Eif2ak2, Acsl1, Il23a, Hsp90ab1, Il1rn, Nek1, Shc1, Hsph1, Tlr1, Cdk5r1, Rapgef2, Cib1, Pim1, Lrp8, Socs1, Pde5a, Gadd45b, Kit, Src, Il12b, Mif, Stk39, Cd40, Ccnd2, Atp2b4	Igf1, Hgf, P2rx7, Csf1r, Fgr, Il6ra, Stk10, Unc119, Fgd4, Map3k5, Cd300a, Lrrk2, Chil1, Ccnd1, Pak1, Tgfbr2, Map2k6, Gab1, Ltf, Zeb2, Stk26, Tgfbr1, Tnfaip8l3, Ptprc, Tlr4, Camk1, Adam17, Tlr6, Insr, Gadd45a, Prok2, Cenpe, Lpar3
GO:0002822	regulation of adaptive immune response based on somatic recombination of immune receptors built from immunoglobulin superfamily domains	27/1914	4.46251e-06	6.18768e-05	Il23a, Tnfsf4, Rsad2, Cd1d1, Ripk2, Slamf1, Tap2, Il12b, Il23r, Cd40, Pvr	Ccr2, Fcgr1, Nlrp3, P2rx7, Vsir, C3, Fcgr3, Hfe, Fcgr2b, Spn, Sash3, Tnfsf13b, Ptprc, Fcer1g, Anxa1, Dpp4
GO:2000117	negative regulation of cysteine-type endopeptidase activity	21/1914	4.5757e-06	6.32695e-05	Dnajb6, Sh3rf1, Bcl2l1, Adora2a, Src, Mdm2, Cryaa, Il6, Hspa1b	Mmp9, Igf1, Hgf, Nlrc4, Klf4, Naip1, Prdx5, Cd44, Plaur, Mical1, Birc5, Herpud1
GO:0030101	natural killer cell activation	22/1914	4.79114e-06	6.60645e-05	Lgals9, Il23a, Ticam1, Bloc1s6, Il15, Unc13d, Slamf1, Stat5a, Il15ra, Il12b	Axl, Ptpn22, Il18, Mertk, Ikzf1, Il18r1, Lyst, Pglyrp1, Itgb2, Ifna4, Klrk1, Ulbp1
GO:0035821	modification of morphology or physiology of other organism	20/1914	5.21506e-06	7.15127e-05	Bcl2l11, Cxcl5, Nos2, Smarcb1, Cxcl1, Bcl2l1, Ccl4, Jun, Pcx	Ccr5, Trem1, Mmp9, Tlr2, Apoe, Trem3, Camp, Ltf, Stom, Insr, Elane
GO:0048661	positive regulation of smooth muscle cell proliferation	20/1914	5.21506e-06	7.15127e-05	Hmox1, Fgfr2, Shc1, Cx3cl1, Stat1, Mtor, Jun, Mdm2, Il6, Ptgs2	Igf1, Il6ra, Il18, Map3k5, Tgm2, C3ar1, Tgfbr2, Calcrl, Aif1, Elane
GO:1901565	organonitrogen compound catabolic process	40/1914	5.40169e-06	7.38677e-05	Enpp2, Hmox1, Dao, Nos2, Smox, Gls2, Auh, Nudt9, Got1, Pde5a, Ece1, Fah, Ido1, Atp2b4, Ido2	Smpdl3b, Nt5e, Chil5, Xdh, Gda, Chil1, Pcyox1, Smpdl3a, Hexb, Pglyrp1, Hdc, Comt, Pde2a, Pde1b, Ncf2, Hibch, Upp1, Scarb1, Cd44, Hexa, Gm2a, Chil3, Pla2g15, Lta4h, Sat1
GO:0043367	CD4-positive, alpha-beta T cell differentiation	17/1914	5.41827e-06	7.38909e-05	Batf, Gadd45g, Il23a, Tnfsf4, Rsad2, Ripk2, Foxp1, Satb1, Bcl3, Il12b, Il6	Ccr2, Nlrp3, Sash3, Il18r1, Anxa1, Fut7
GO:1904950	negative regulation of establishment of protein localization	38/1914	5.60707e-06	7.62562e-05	Lgals9, Pml, Parp10, Il10, Keap1, Tnfsf4, Rab11fip1, Rsad2, Gbp4, Tmbim1, Hsph1, Fbxw11, Emd, Slamf1, Cx3cl1, Slc9a3r1, Bcl2l1, Nfkbib, Mtor, Tnfrsf9, Il6	Fn1, Pid1, Nlrp3, Ptpn22, Tnfrsf21, Cd84, C5ar2, Lrrk2, Rhoq, Pde2a, Nlrp12, Ogt, Anxa1, Ucp2, Sox4, Cd36, Tnfrsf4
GO:0050688	regulation of defense response to virus	30/1914	5.63613e-06	7.64419e-05	Ddx60, Ifit1, Dhx58, Pml, Il23a, Gbp4, Il15, Traf3ip2, Stat2, Hilpda, Slc25a19, Mylk, Il12b, Il2ra, Hist2h3c1, Mtss1, Il23r	Trem1, Ptpn22, Tspan32, Spn, Serpinb10, Pycard, Ifnlr1, Stom, Atp1b1, Cd37, Hist1h3d, Hist1h3g, Cd93
GO:0032481	positive regulation of type I interferon production	13/1914	5.75947e-06	7.7902e-05	Dhx58, Irf7, Ifih1, Ticam1, Flot1, Flt3	Tlr8, Tlr3, Ptpn22, Tlr2, Tlr7, Tlr4, Hmgb2
GO:0050704	regulation of interleukin-1 secretion	10/1914	5.81726e-06	7.84698e-05	Pml, Casp4, Ccl3	Ccr5, Nlrp3, P2rx7, Trim16, Nlrp1a, Pycard, Nlrp12
GO:0031341	regulation of cell killing	19/1914	5.84947e-06	7.84778e-05	Lgals9, Bcl2l11, Il23a, Hsp90ab1, Cxcl5, Tap1, Cd1d1, Nos2, Cxcl1, Stat5a, Tap2, Il12b, Pvr	Ccr5, P2rx7, Sh2d1b1, Ptprc, Klrk1, Ulbp1
GO:0051817	modification of morphology or physiology of other organism involved in symbiotic interaction	19/1914	5.84947e-06	7.84778e-05	Bcl2l11, Cxcl5, Smarcb1, Cxcl1, Bcl2l1, Ccl4, Jun, Pcx	Ccr5, Trem1, Mmp9, Tlr2, Apoe, Trem3, Camp, Ltf, Stom, Insr, Elane
GO:1903531	negative regulation of secretion by cell	35/1914	6.40563e-06	8.57076e-05	Lgals9, Pml, Il10, Osm, Hmox1, Tnfsf4, Il1rn, Rab11fip1, Rsad2, Slamf1, Cx3cl1, Htr7, Maob, Lif, Tnfrsf9, Il6	Ccr2, Fn1, Nlrp3, Ptpn22, Tnfrsf21, Cd84, Cd300a, C5ar2, Notch1, Entpd1, Gabbr1, Ptgs1, Nlrp12, Nucb2, Anxa1, Pparg, Ucp2, Npy1r, Tnfrsf4
GO:0032728	positive regulation of interferon-beta production	11/1914	6.50208e-06	8.67643e-05	Irf7, Ifih1, Ticam1, Flot1	Tlr8, Tlr3, Ptpn22, Tlr2, Tlr7, Tlr4, Hmgb2
GO:0048608	reproductive structure development	60/1914	7.08752e-06	9.42427e-05	Itgav, Etnk2, Bcl2l11, Il10, Cdh1, Serpine2, Serpine1, Gcm1, Hsp90ab1, Dnajb6, Fgfr2, Eif2b2, Socs3, Junb, Kdr, Erf, Bcl2l1, Stat5a, Snai1, Bak1, Grb2, Inhba, Cul7, Ppard, Fosl1, Kit, Src, Lif, Tcf7, Insl6, Tiparp, Spint1, St14, Ptgs2	Axl, Igf1, Spink2, Mertk, Mapk14, Ccnd1, Cebpa, Notch1, Gab1, Notch2, Nfe2, Tgfbr1, Ncoa1, Mmp2, Ctsl, Adm, Cd44, Insr, Aspm, Ermp1, Pparg, Hmgb2, Ndp, Plaur, Slc8a1, Tcf7l2
GO:0018209	peptidyl-serine modification	46/1914	7.10215e-06	9.42427e-05	Cav1, Cnksr3, Dcn, Mast4, Osm, Mknk2, Prkaca, Camk4, Cdk5r1, Hax1, Mad2l2, Galnt2, Ripk2, Ikbkb, Nck2, Rps6ka2, Bak1, Mtor, Nek6, Src, Lif, Inpp5j, Plk2, Mif, Stk39, Plcl2, Ddit4, Il6, Atp2b4	Hgf, Hcls1, Mapk14, Mamdc2, Lrrk2, Pak1, Tgfbr2, Prkcb, Galnt3, Prkch, Tgfbr1, Mapk13, Camk1, Cd44, Ifna4, Ogt, Sgk3
GO:0002886	regulation of myeloid leukocyte mediated immunity	15/1914	7.11946e-06	9.42427e-05	Hmox1, Cxcl5, Unc13d, Cxcl1	Ccr2, Fcgr1, Fgr, C3, Fcgr3, Cd84, Cd300a, Pram1, Rac2, Fcer1g, D6Wsu163e
GO:0033033	negative regulation of myeloid cell apoptotic process	9/1914	7.28054e-06	9.53578e-05	Stat5a, Mif	Ccr5, Cxcr2, Clec5a, Il18, Fcgr2b, Fcer1g, St6gal1
GO:0034123	positive regulation of toll-like receptor signaling pathway	9/1914	7.28054e-06	9.53578e-05	Cav1, Rsad2, Flot1	Tlr3, Ptpn22, Tlr2, Ltf, Tlr5, Lbp
GO:0042533	tumor necrosis factor biosynthetic process	9/1914	7.28054e-06	9.53578e-05	Il10, Tlr1, Bcl3	Ccr2, Tlr2, Fcgr3, Spn, Tlr4, Lbp
GO:0042534	regulation of tumor necrosis factor biosynthetic process	9/1914	7.28054e-06	9.53578e-05	Il10, Tlr1, Bcl3	Ccr2, Tlr2, Fcgr3, Spn, Tlr4, Lbp
GO:0044057	regulation of system process	67/1914	7.7774e-06	0.000101501	Cav1, Nlgn2, Il10, Agrn, Ednrb, Rab11fip1, Cd38, Fgfbp3, Shc1, Gja1, Nos2, Slc9a1, Cttn, Kdr, Thrb, Tpm1, Cx3cl1, Slc9a3r1, Adora2a, Pde5a, Mtor, Ece1, Inhba, Ppard, Cacna1b, Pkp2, Lif, Mdm2, Scpep1, Stk39, Scn1b, Fdps, Il6, Atp2b4, Ptgs2	Tbxas1, Igf1, Hgf, Cysltr1, Fcgr4, Tnfrsf21, Rgs2, Dock5, Ptpro, Alox5, Mir23a, Klf4, Pi16, Hrh2, Adrb2, Tlr4, Comt, Kcnj10, Mmp2, Ncam1, Ptgs1, Adm, Nucb2, Calcrl, Mgll, Atp1b1, Slc8a1, Prok2, Npy1r, Aif1, Tnni2, Scn4b
GO:0050764	regulation of phagocytosis	20/1914	7.80895e-06	0.000101501	Itgav	Sirpb1a, Fcgr1, Fgr, Pros1, C3, Fcgr3, Mertk, Siglece, Fcgr2b, Cd300a, Camk1d, Pot1b, Pycard, Ano6, Fcer1g, Scarb1, Pparg, Lbp, Cd36
GO:0006469	negative regulation of protein kinase activity	38/1914	7.8295e-06	0.000101501	Cav1, Dusp4, Fabp4, Dcn, Adar, Gadd45g, Pkib, Gstp1, Spred2, Socs3, Dusp1, Aida, Men1, Ubash3b, Cish, Cib1, Cdkn2b, Camk2n2, Socs1, Adora2a, Gadd45b, Dusp10, Dusp16, Uchl1, Il6, Gprc5a	Dusp6, Ptpn22, Apoe, Sorl1, Rgs2, Cd300a, Dusp7, Pycard, Rgs14, Ptprc, Cdkn2c, Gadd45a
GO:0032727	positive regulation of interferon-alpha production	8/1914	7.83138e-06	0.000101501	Irf7, Ifih1, Flt3	Tlr8, Tlr3, Ptpn22, Tlr7, Tlr4
GO:0042306	regulation of protein import into nucleus	32/1914	7.90693e-06	0.000102085	Parp10, Cdh1, Keap1, Hsp90ab1, Gbp4, Cherp, Slc9a1, Fbxw11, Emd, Slc9a3r1, Nfkbib, Mtor, Hsp90aa1, Il6, Ptgs2	Tlr3, Igf1, Nlrp3, Ptpn22, Il18, Tlr2, Hcls1, Mapk14, Tlr7, Il18r1, Tgfbr1, Tlr4, Pde2a, Nlrp12, Bmpr1a, Rbpms, Cd36
GO:0050878	regulation of body fluid levels	49/1914	7.91754e-06	0.000102085	Cav1, Serping1, Cdh1, Ednrb, Serpine2, Serpinc1, Serpine1, Hps6, Gja1, Bloc1s6, Csrp1, Metap1, Ubash3b, Anxa7, Vdr, Cx3cl1, Stat5a, Adora2a, Procr, Stxbp1, Stk39	Axl, Pros1, Apoe, C3, Xdh, Mertk, Tspan32, Ptpro, S100a9, Ccnd1, F7, F5, F13a1, Lyst, Evl, Adrb2, Entpd1, Tlr4, Zfp385a, Ano6, Fcer1g, Scnn1a, Vkorc1, Lbh, Pf4, Cd209a, Cldn1, Cd36
GO:0002702	positive regulation of production of molecular mediator of immune response	18/1914	8.03822e-06	0.000103372	Tnfsf4, Rsad2, Sema7a, Foxp1, Mif, Cd40, Il6	Nlrp3, Ptpn22, Tlr2, Sash3, Ptprc, Tlr4, Ffar2, Fcer1g, Cd37, Cd36, Tnfrsf4
GO:0006665	sphingolipid metabolic process	24/1914	8.11066e-06	0.000104034	Crem, St3gal3, Kit, B3gnt5, Itgb8	Smpdl3b, P2rx7, St8sia6, Smpdl3a, Sgms1, Acer3, Hexb, Sgms2, Cerk, B4galt6, St3gal4, Degs1, Sgpp1, St8sia1, Hexa, Gm2a, Pla2g15, Kdsr, Cers5
GO:0002824	positive regulation of adaptive immune response based on somatic recombination of immune receptors built from immunoglobulin superfamily domains	21/1914	8.15926e-06	0.000104388	Il23a, Tnfsf4, Rsad2, Cd1d1, Ripk2, Tap2, Il12b, Il23r, Cd40, Pvr	Ccr2, Fcgr1, Nlrp3, P2rx7, C3, Fcgr3, Sash3, Tnfsf13b, Ptprc, Fcer1g, Anxa1
GO:0032388	positive regulation of intracellular transport	51/1914	8.32604e-06	0.000106248	Cav1, Cdh1, Hsp90ab1, Prkaca, Cherp, Camk4, Rnf31, Micall2, Slc9a1, Cdk5r1, Emd, Gls2, Cib1, Myo1c, Ehd1, Bak1, Hsp90aa1, Mdm2, Tcaf2, Il6, Ptgs2	Clec4b1, Tlr3, Igf1, P2rx7, Fgr, Ptpn22, Itgax, Il18, Tlr2, Sorl1, Hcls1, Mapk14, Hnmt, Tlr7, Cyb5r1, Rac2, Il18r1, Rhou, Tgfbr1, Tlr4, Fcer1g, Camk1, Stom, Nlrp12, Plk3, Bmpr1a, Rbpms, Kcnn3, Slc17a9, Tcf7l2
GO:0051250	negative regulation of lymphocyte activation	26/1914	8.69904e-06	0.000110723	Lgals9, Il10, Tnfsf4, Cd274, Btla, Adora2a, Pde5a, Zc3h12d, Il2ra, Ido1, Flt3	Axl, Vsir, Ptpn22, Tnfrsf21, Tnfaip8l2, Mertk, Hfe, Fcgr2b, Pag1, Cd300a, Spn, Inpp5d, Pglyrp1, Cd44, Anxa1
GO:2001234	negative regulation of apoptotic signaling pathway	36/1914	9.04353e-06	0.000114814	Itgav, Hmox1, Serpine1, Tnfsf4, Tmbim1, Sh3rf1, Hsph1, Cttn, Ppif, Cx3cl1, Fyn, Bcl2l1, Snai1, Src, Mif, Nr4a2	Mmp9, Igf1, Cx3cr1, Hgf, Lrrk2, Dapk1, Sgms1, Tgfbr1, Zfp385a, Cd44, Sgk3, Hmgb2, Plaur, Nrp1, Pf4, Acaa2, Tcf7l2, Herpud1, Ivns1abp, Tnfrsf4
GO:0070482	response to oxygen levels	40/1914	9.18489e-06	0.000116311	Cav1, Pml, Suv39h2, Hmox1, Cd38, Foxo1, Nos2, Slc9a1, Kdr, Cpeb4, Acot2, Mtor, Ece1, Ppard, Cryaa, Eng, Nr4a2, Ddit4, Sod3, Plat	Il18, Mirlet7d, Mir15a, Pak1, Notch1, Prkcb, Adrb2, Mir107, Mmp2, Bach1, Mir16-1, Adam17, Ogt, Plk3, Atp1b1, Slc8a1, Ucp2, Acaa2, Dpp4, Sox4
GO:0009595	detection of biotic stimulus	10/1914	9.23707e-06	0.000116674	Itgav, Tlr1	Tlr2, Trem2, Nlrc4, Pglyrp1, Tlr4, Scarb1, Tlr6, Lbp
GO:0045619	regulation of lymphocyte differentiation	29/1914	9.28057e-06	0.000116926	Lgals9, Il23a, Tnfsf4, Cd1d1, Il15, Ripk2, Stat5a, Il15ra, Hsp90aa1, Tnfsf9, Il2ra, Il6, Flt3	Ccr2, Axl, Il1rl2, Nlrp3, Nfam1, Sash3, Tgfbr2, Tespa1, Ikzf1, Inpp5d, Pglyrp1, Ptprc, Mir150, Card11, Cd44, Anxa1
GO:0032652	regulation of interleukin-1 production	15/1914	9.32315e-06	0.000117165	Lgals9, Pml, Gstp1, Casp4, Ccl3	Ccr5, Nlrp3, P2rx7, Trim16, Mefv, Nlrp1a, Pycard, Tlr4, Nlrp12, Anxa1
GO:0050864	regulation of B cell activation	27/1914	9.461e-06	0.000118597	Cd81, Il10, Tnfsf4, Cd38, Ticam1, Btla, Stat5a, Mif, Cd40, Il6, Flt3	Tnfrsf21, Nfam1, Fcgr2b, Cd300a, Sash3, Ikzf1, Tnfsf13b, Inpp5d, Ptprc, Tlr4, Mir150, Bst1, Card11, Gpr183, Slc39a10, Tnfrsf4
GO:0060669	embryonic placenta morphogenesis	11/1914	9.69785e-06	0.00012126	Il10, Gcm1, Dnajb6, Fgfr2, Socs3, Erf, Grb2, Spint1, St14	Ncoa1, Adm
GO:1901652	response to peptide	45/1914	9.93079e-06	0.00012386	Cav1, Gatm, Serpina1c, Repin1, Foxo1, Shc1, Eif2b2, Socs3, Ncoa5, Slc9a1, Casp4, Cish, Ripk2, Stat3, Socs1, Stat1, Stat5a, Jag1, Scly, Wdtc1, Mtor, Grb2, Baiap2, Src, Nr4a2	Igf1, Pid1, Ptpn22, Il18, Trim16, Mapk14, Rnasel, Pak1, Nlrp1a, Sort1, Notch1, Prkcb, Rhoq, Ptpre, Ggh, Nucb2, Ogt, Insr, Khk, Pparg
GO:0002429	immune response-activating cell surface receptor signaling pathway	28/1914	1.0106e-05	0.00012573	Cd38, Rnf31, Ripk2, Fyn, Cacnb3, Plcl2	Ptpn22, Tlr2, Tnfrsf21, Nfam1, Themis2, Lcp2, C5ar1, C3ar1, Cd300a, Klhl6, Lpxn, Tespa1, Prkcb, Prkch, Ptprc, Ffar2, Fcer1g, Lat2, Slc39a10, Cd79b, Klrk1, Fcnb
GO:0061458	reproductive system development	60/1914	1.03874e-05	0.000128908	Itgav, Etnk2, Bcl2l11, Il10, Cdh1, Serpine2, Serpine1, Gcm1, Hsp90ab1, Dnajb6, Fgfr2, Eif2b2, Socs3, Junb, Kdr, Erf, Bcl2l1, Stat5a, Snai1, Bak1, Grb2, Inhba, Cul7, Ppard, Fosl1, Kit, Src, Lif, Tcf7, Insl6, Tiparp, Spint1, St14, Ptgs2	Axl, Igf1, Spink2, Mertk, Mapk14, Ccnd1, Cebpa, Notch1, Gab1, Notch2, Nfe2, Tgfbr1, Ncoa1, Mmp2, Ctsl, Adm, Cd44, Insr, Aspm, Ermp1, Pparg, Hmgb2, Ndp, Plaur, Slc8a1, Tcf7l2
GO:0046942	carboxylic acid transport	42/1914	1.04186e-05	0.000128972	Slc6a15, Apba1, Slc6a8, Acsl1, Il1rn, Mfsd2a, Repin1, Slc7a2, Nos2, Slc25a22, Slc22a21, Nfkbie, Slc9a3r1, Adora2a, Slc7a1, Slc25a10, Slc1a4, Mif, Slco3a1, Pla2g4f, Slc7a5	P2rx7, Cyp4f18, Emb, Apoe, Sfxn5, Pak1, Slc36a1, Hrh2, Map2k6, Slc43a2, Slc16a7, Slc16a6, Gabbr1, Kcnj10, Slc27a4, Slc6a20a, Anxa1, Pparg, Slc36a2, Cd36, Slc38a2
GO:0051260	protein homooligomerization	45/1914	1.09069e-05	0.000134682	Cav1, Bcl2l11, Scube3, Cdh1, Crtc1, Shmt2, Hmox1, Nacc1, Kctd1, Flot1, Shkbp1, Tnfaip1, Crtc2, Mief2, Slc6a4, Crtc3, Apoa1bp, Ehd1, Pfkp, Src, Cryaa, Mif, P2rx5, Lnx2, Gbp5, Tnfrsf9, Scube1	Mgst1, Ikbke, Tgm2, Alox5ap, Kctd12, Nlrc4, Olfm4, Gpx3, Evl, Entpd1, Kcnj10, Aldoc, Stom, Dgkd, Ogt, Lcn2, Angptl4, Cldn1
GO:1904589	regulation of protein import	32/1914	1.15036e-05	0.000141697	Parp10, Cdh1, Keap1, Hsp90ab1, Gbp4, Cherp, Slc9a1, Fbxw11, Emd, Slc9a3r1, Nfkbib, Mtor, Hsp90aa1, Il6, Ptgs2	Tlr3, Igf1, Nlrp3, Ptpn22, Il18, Tlr2, Hcls1, Mapk14, Tlr7, Il18r1, Tgfbr1, Tlr4, Pde2a, Nlrp12, Bmpr1a, Rbpms, Cd36
GO:0006733	oxidoreduction coenzyme metabolic process	28/1914	1.16136e-05	0.000142698	Prkaa2, Gapdhs, Sirt6, Nmnat1, Stat3, Nmrk1, Pfkp, Gpd2, Mif, Me1, Ddit4	Igf1, P2rx7, Nadk, Ldhb, Hk2, Adpgk, Prdx5, Ncf2, Hsd11b1, Aldoc, Pgd, Rpia, Ogt, Insr, Tkt, Eno3, Khk
GO:0006911	phagocytosis, engulfment	16/1914	1.1739e-05	0.000143883		Fcgr1, Treml4, Fcgr3, Siglece, Trem2, Fcgr2b, Cd300a, Gsn, Abca1, Ano6, Fcer1g, Bin2, Pparg, Lbp, Aif1, Cd36
GO:0002833	positive regulation of response to biotic stimulus	14/1914	1.1911e-05	0.000144917	Ddx60, Lgals9, Dhx58, Irg1, Ripk2, Cxcl1, Il12b, Mif, Pvr	Tlr2, Cd180, Ly86, Klrk1, Ulbp1
GO:0034121	regulation of toll-like receptor signaling pathway	14/1914	1.1911e-05	0.000144917	Cav1, Trim30a, Irf7, Ptgs2os, Rsad2, Flot1, Irg1	Tlr3, Ptpn22, Tlr2, Rab7b, Ltf, Tlr5, Lbp
GO:1903556	negative regulation of tumor necrosis factor superfamily cytokine production	14/1914	1.1911e-05	0.000144917	Trim30a, Il10, Gstp1, Cd274, Slamf1, Bcl3, Tspo, Gpnmb, Flt3	Axl, Ptpn22, C5ar2, Tlr4, Lbp
GO:0031640	killing of cells of other organism	9/1914	1.22698e-05	0.000147833	Bcl2l11, Cxcl5, Nos2, Cxcl1	Ccr5, Trem1, Trem3, Camp, Elane
GO:0044364	disruption of cells of other organism	9/1914	1.22698e-05	0.000147833	Bcl2l11, Cxcl5, Nos2, Cxcl1	Ccr5, Trem1, Trem3, Camp, Elane
GO:0046641	positive regulation of alpha-beta T cell proliferation	9/1914	1.22698e-05	0.000147833	Cd80, Il23a, Tnfsf4, Ripk2, Il12b	Ccr2, Ptpn22, Il18, Ptprc
GO:0050706	regulation of interleukin-1 beta secretion	9/1914	1.22698e-05	0.000147833	Pml, Casp4, Ccl3	Ccr5, Nlrp3, P2rx7, Trim16, Nlrp1a, Pycard
GO:0097581	lamellipodium organization	18/1914	1.23693e-05	0.000148477	Enpp2, Rhod, Nckap1, Cttn, Fscn1, Nck2, Mtor, Hsp90aa1, Ssh1, Kit, Src	Fgd4, Ssh2, Ptpro, Spata13, Rac2, Parvb, Rreb1
GO:0010631	epithelial cell migration	37/1914	1.2383e-05	0.000148477	Itgav, Enpp2, Dcn, Vash1, Acvrl1, Serpine1, Dll4, Kdr, Cib1, Itga3, Plxnd1, Glipr2, Ppard, Jun, Kit, Src, Amot, Clasp2, Ptgs2, Cyp1b1	Ccr5, Mmp9, Apoe, Klf4, Tgfbr2, Notch1, Macf1, Zeb2, Evl, Tgfbr1, Itgb2, Scarb1, Ets1, Rreb1, Nrp1, Anln, Dpp4
GO:0010883	regulation of lipid storage	12/1914	1.28399e-05	0.00015315	Itgav, Hilpda, Pnpla2, Ehd1, Mest	C3, Msr1, Lpl, Scarb1, Pparg, Abhd5, Cd36
GO:0002285	lymphocyte activation involved in immune response	31/1914	1.28428e-05	0.00015315	Lgals9, Batf, Clec4e, Gadd45g, Il23a, Tnfsf4, Unc13d, Ripk2, Foxp1, Bcl3, Il12b, Plcl2, Cd40, Il6	Ccr2, Itgal, Nlrp3, Notch2, Il18r1, Pglyrp1, Mfng, Ptprc, Tlr4, Fcer1g, Lgals8, Clec4d, Ifna4, Cd180, Anxa1, Icosl, Gpr183
GO:0006140	regulation of nucleotide metabolic process	35/1914	1.28653e-05	0.00015315	Prkaa2, Gapdhs, Nos2, Npr1, Sirt6, Ppif, Stat3, Adora2a, Pde5a, Ece1, Mif, Tspo, Me1, Ddit4	Igf1, Pid1, P2rx7, Timp2, Apoe, Adcy7, Ramp1, Abca1, Adrb2, Entpd1, Gabbr1, Pde2a, Hsd11b1, Adm, Nucb2, Calcrl, Ogt, Insr, P2ry13, Dnajc15, Pf4
GO:0045582	positive regulation of T cell differentiation	19/1914	1.33383e-05	0.000158401	Lgals9, Il23a, Tnfsf4, Cd1d1, Ripk2, Stat5a, Hsp90aa1, Tnfsf9, Il2ra, Il6	Ccr2, Il1rl2, Nlrp3, Sash3, Tgfbr2, Tespa1, Ikzf1, Ptprc, Anxa1
GO:0034103	regulation of tissue remodeling	17/1914	1.3738e-05	0.000162164	Itgav, Pml, Cd38, Tmbim1, Hamp, Gja1, Ubash3b, Vdr, Car2	P2rx7, Csf1r, Il18, Inpp5d, Lepr, Dcstamp, Inpp4b, Erg
GO:0043407	negative regulation of MAP kinase activity	17/1914	1.3738e-05	0.000162164	Cav1, Dusp4, Gstp1, Spred2, Dusp1, Aida, Dusp10, Dusp16, Uchl1	Dusp6, Ptpn22, Apoe, Sorl1, Rgs2, Cd300a, Dusp7, Rgs14
GO:0042535	positive regulation of tumor necrosis factor biosynthetic process	7/1914	1.37532e-05	0.000162164	Tlr1	Ccr2, Tlr2, Fcgr3, Spn, Tlr4, Lbp
GO:0035458	cellular response to interferon-beta	11/1914	1.41763e-05	0.000166362	Gm4951, Ifit1, Igtp, Iigp1, Ifi205, Pyhin1, Gbp3, Irg1, Gbp2, Stat1, Gbp2b
GO:0060142	regulation of syncytium formation by plasma membrane fusion	11/1914	1.41763e-05	0.000166362	Cxcl9, Gcm1, Flot1, Stat1, Ehd1	Mapk14, Il1f9, Nfe2, Dcstamp, Cd53, Camk1
GO:0090023	positive regulation of neutrophil chemotaxis	10/1914	1.42607e-05	0.000166958	Il23a, Cxcl1, Cxcl3	Cxcr2, Sell, C5ar1, C3ar1, Camk1d, Rac2, Lbp
GO:0051818	disruption of cells of other organism involved in symbiotic interaction	8/1914	1.45301e-05	0.000169314	Bcl2l11, Cxcl5, Cxcl1	Ccr5, Trem1, Trem3, Camp, Elane
GO:0051883	killing of cells in other organism involved in symbiotic interaction	8/1914	1.45301e-05	0.000169314	Bcl2l11, Cxcl5, Cxcl1	Ccr5, Trem1, Trem3, Camp, Elane
GO:0032845	negative regulation of homeostatic process	33/1914	1.46833e-05	0.000170697	Itgav, Pml, Tnfsf4, Cd38, Ddit3, Cherp, Hamp, Gas2l1, Fkbp1a, Ubash3b, Stat5a, Src, Mif	Ccr5, Clec4b1, Cxcr2, P2rx7, Arrdc3, Il18, Fcgr2b, Rasa3, Inpp5d, Tpcn1, Ptprc, Comt, Klf13, Mafb, Tpcn2, Fcer1g, Cd44, Slc8a1, Ucp2, Tnfrsf4
GO:1903649	regulation of cytoplasmic transport	61/1914	1.49138e-05	0.000172972	Cav1, Pml, Parp10, Cdh1, Keap1, Hsp90ab1, Gbp4, Prkaca, Cherp, Camk4, Rnf31, Micall2, Fkbp1a, Slc9a1, Fbxw11, Emd, Gls2, Ubash3b, Slc9a3r1, Nfkbib, Bak1, Mtor, Ptpn14, Hsp90aa1, Src, Mdm2, Il6, Ptgs2	Clec4b1, Tlr3, Igf1, Nlrp3, P2rx7, Ptpn22, Itgax, Il18, Tlr2, Sorl1, Hcls1, Mapk14, Hnmt, Lrrk2, Tlr7, Cyb5r1, Rac2, Il18r1, Rhou, Tgfbr1, Tlr4, Inpp4b, Pde2a, Camk1, Nlrp12, Bmpr1a, Rbpms, Slc8a1, Kcnn3, Slc17a9, Tcf7l2, Sox4, Cd36
GO:0046434	organophosphate catabolic process	28/1914	1.52592e-05	0.000176566	Enpp2, Prkaa2, Gapdhs, Sirt6, Stat3, Mtmr7, Nudt9, Pde5a, Napepld, Mif, Pla2g4f, Ddit4	Igf1, Smpdl3b, P2rx7, Nt5e, Smpdl3a, Entpd1, Inpp4b, Pde2a, Pde1b, Ncf2, Upp1, Scarb1, Ogt, Insr, Pla2g15, Idh1
GO:0090132	epithelium migration	37/1914	1.53456e-05	0.000176812	Itgav, Enpp2, Dcn, Vash1, Acvrl1, Serpine1, Dll4, Kdr, Cib1, Itga3, Plxnd1, Glipr2, Ppard, Jun, Kit, Src, Amot, Clasp2, Ptgs2, Cyp1b1	Ccr5, Mmp9, Apoe, Klf4, Tgfbr2, Notch1, Macf1, Zeb2, Evl, Tgfbr1, Itgb2, Scarb1, Ets1, Rreb1, Nrp1, Anln, Dpp4
GO:0015849	organic acid transport	42/1914	1.53874e-05	0.000176812	Slc6a15, Apba1, Slc6a8, Acsl1, Il1rn, Mfsd2a, Repin1, Slc7a2, Nos2, Slc25a22, Slc22a21, Nfkbie, Slc9a3r1, Adora2a, Slc7a1, Slc25a10, Slc1a4, Mif, Slco3a1, Pla2g4f, Slc7a5	P2rx7, Cyp4f18, Emb, Apoe, Sfxn5, Pak1, Slc36a1, Hrh2, Map2k6, Slc43a2, Slc16a7, Slc16a6, Gabbr1, Kcnj10, Slc27a4, Slc6a20a, Anxa1, Pparg, Slc36a2, Cd36, Slc38a2
GO:1903651	positive regulation of cytoplasmic transport	42/1914	1.53874e-05	0.000176812	Cav1, Cdh1, Hsp90ab1, Prkaca, Cherp, Camk4, Rnf31, Micall2, Slc9a1, Emd, Gls2, Bak1, Hsp90aa1, Mdm2, Il6, Ptgs2	Clec4b1, Tlr3, Igf1, P2rx7, Ptpn22, Itgax, Il18, Tlr2, Sorl1, Hcls1, Mapk14, Hnmt, Tlr7, Cyb5r1, Rac2, Il18r1, Rhou, Tgfbr1, Tlr4, Camk1, Nlrp12, Bmpr1a, Rbpms, Kcnn3, Slc17a9, Tcf7l2
GO:0031343	positive regulation of cell killing	15/1914	1.56169e-05	0.000179036	Bcl2l11, Il23a, Cd1d1, Nos2, Cxcl1, Stat5a, Tap2, Il12b, Pvr	Ccr5, P2rx7, Sh2d1b1, Ptprc, Klrk1, Ulbp1
GO:0002028	regulation of sodium ion transport	19/1914	1.62207e-05	0.000185529	Cnksr3, Agrn, Serpine2, Slc9a1, Ikbkb, Cxcl1, Slc9a3r1, Ptpn3, Scn1b, Atp2b4	Glrx, Adrb2, Stom, Atp1b1, Sgk3, Slc8a1, Nedd4, Scn4b, Fxyd2
GO:0042310	vasoconstriction	21/1914	1.6828e-05	0.000192033	Cav1, Ednrb, Cd38, Shc1, Gja1, Slc6a4, Cx3cl1, Htr7, Pde5a, Ptgs2	Tbxas1, Cysltr1, Dock5, Alox5, Hrh2, Mmp2, Ptgs1, Adm, Acta2, Slc8a1, Npy1r
GO:1902622	regulation of neutrophil migration	12/1914	1.78233e-05	0.000202924	Il23a, Cxcl1, Cxcl3	Cxcr2, Sell, C5ar1, C3ar1, C5ar2, Camk1d, Rac2, Mpp1, Lbp
GO:0031334	positive regulation of protein complex assembly	34/1914	1.82987e-05	0.000207859	Cav1, Bcl2l11, Psmc5, Med25, Scin, Nckap1, Ppp2r5b, Cttn, Mief2, Arl2, Fscn1, Cand1, Nck2, Cdc42ep2, Mtor, Grb2, Wash1, Baiap2, Jun, Fosl1, Src, Irf8, Gbp5	Iqgap2, Rgs2, Gda, Gsn, Ikzf1, Gmfg, Pycard, Evl, Tlr4, Tlr6, Cd36
GO:0090130	tissue migration	37/1914	1.89453e-05	0.000214713	Itgav, Enpp2, Dcn, Vash1, Acvrl1, Serpine1, Dll4, Kdr, Cib1, Itga3, Plxnd1, Glipr2, Ppard, Jun, Kit, Src, Amot, Clasp2, Ptgs2, Cyp1b1	Ccr5, Mmp9, Apoe, Klf4, Tgfbr2, Notch1, Macf1, Zeb2, Evl, Tgfbr1, Itgb2, Scarb1, Ets1, Rreb1, Nrp1, Anln, Dpp4
GO:0032648	regulation of interferon-beta production	13/1914	1.98708e-05	0.000224505	Irf7, Nmi, Ifih1, Ticam1, Flot1	Tlr8, Tlr3, Ptpn22, Tlr2, Tlr7, Pycard, Tlr4, Hmgb2
GO:0072606	interleukin-8 secretion	9/1914	1.99041e-05	0.000224505	Nos2	Ptpn22, C5ar2, Chil1, Camp, Pycard, Ffar2, Anxa1, Fcnb
GO:0009118	regulation of nucleoside metabolic process	15/1914	1.99902e-05	0.000224505	Prkaa2, Gapdhs, Sirt6, Ppif, Stat3, Mif, Tspo, Ddit4	Igf1, Pid1, P2rx7, Entpd1, Ogt, Insr, Dnajc15
GO:1903578	regulation of ATP metabolic process	15/1914	1.99902e-05	0.000224505	Prkaa2, Gapdhs, Sirt6, Ppif, Stat3, Mif, Tspo, Ddit4	Igf1, Pid1, P2rx7, Entpd1, Ogt, Insr, Dnajc15
GO:0001974	blood vessel remodeling	14/1914	2.04798e-05	0.000228967	Acvrl1, Dll4, Tmbim1, Gja1, Jag1, Bak1, Lif, Mdm2	Ccr2, Axl, Igf1, Il18, Tgm2, Erg
GO:0002704	negative regulation of leukocyte mediated immunity	14/1914	2.04798e-05	0.000228967	Lgals9, Hmox1, Tap1, Slamf1, Tap2	Ccr2, Vsir, Hfe, Fcgr2b, Cd84, Cd300a, Spn, Sh2d1b1, Ptprc
GO:0045216	cell-cell junction organization	31/1914	2.09681e-05	0.0002339	Cav1, Itgav, Enpp2, Cdh1, Acvrl1, Prkaca, Rhod, Micall2, Dapk3, Gja1, Pard6a, Actn1, Cttn, Kdr, Fscn1, Ikbkb, Myo1c, Epb41l3, Snai1, Pkp2, Src, Mtss1, Ocln, Clasp2	Csf1r, Ptpro, Macf1, Prkch, Hipk1, Tesk2, Cldn1
GO:0010324	membrane invagination	17/1914	2.11701e-05	0.000235098	Hgs	Fcgr1, Treml4, Fcgr3, Siglece, Trem2, Fcgr2b, Cd300a, Gsn, Abca1, Ano6, Fcer1g, Bin2, Pparg, Lbp, Aif1, Cd36
GO:0048002	antigen processing and presentation of peptide antigen	17/1914	2.11701e-05	0.000235098	Bag6, Tap1, Tapbp, Tap2, H2-Q4, Tapbpl	Ctse, Fcgr1, Fcgr3, Hfe, Trem2, Fcgr2b, March1, Pycard, Mr1, Fcer1g, Unc93b1
GO:0033673	negative regulation of kinase activity	39/1914	2.15019e-05	0.000238248	Cav1, Dusp4, Fabp4, Dcn, Adar, Gadd45g, Pkib, Gstp1, Spred2, Socs3, Dusp1, Aida, Men1, Ubash3b, Cish, Cib1, Cdkn2b, Camk2n2, Socs1, Adora2a, Wash1, Gadd45b, Dusp10, Dusp16, Uchl1, Il6, Gprc5a	Dusp6, Ptpn22, Apoe, Sorl1, Rgs2, Cd300a, Dusp7, Pycard, Rgs14, Ptprc, Cdkn2c, Gadd45a
GO:0042100	B cell proliferation	23/1914	2.20603e-05	0.000243892	Cd81, Il10, Cd38, Ticam1, Btla, Mif, Plcl2, Cd40	Tnfrsf21, Fcgr2b, Cd300a, Sash3, Tnfsf13b, Inpp5d, Ptprc, Tlr4, Bst1, Card11, Ifna4, Cd180, Gpr183, Slc39a10, Tnfrsf4
GO:2000106	regulation of leukocyte apoptotic process	22/1914	2.30432e-05	0.000254192	Il10, Tnfsf4, Rapgef2, Stat5a, Mif, Ido1	Ccr5, Axl, Siglec1, Cxcr2, P2rx7, Il18, Mertk, Hcls1, Fcgr2b, Fcer1g, St6gal1, Cd44, Adam17, Anxa1, Slc39a10, Tnfrsf4
GO:0042509	regulation of tyrosine phosphorylation of STAT protein	16/1914	2.35047e-05	0.00025791	Cav1, Osm, Il23a, Il15, Fyn, Socs1, Kit, Lif, Il12b, Cd40, Il6	Igf1, Csf1r, Il6ra, Il18, Hcls1
GO:0006644	phospholipid metabolic process	47/1914	2.35174e-05	0.00025791	Etnk2, Enpp2, Cd81, Pisd, Ttc7b, Pcyt1a, Fam126a, Pip4k2c, Etnk1, Pi4k2a, Mtmr7, Mvk, Plpp3, Chpt1, Pla2g16, Wash1, Ppard, Napepld, Src, Inpp5j, Pcx, Plppr4, Pmvk, Pla2g4f, Fdps	Smpdl3b, Lpcat2, Csf1r, Fgr, Klf4, Smpdl3a, Sgms1, Lyst, Inpp5d, Hexb, Sgms2, Tnfaip8l3, Inpp4b, Pgap1, Sgpp1, Scarb1, Pip5k1b, Lpgat1, Agpat5, Pla2g15, Abhd5, Idh1
GO:0000302	response to reactive oxygen species	30/1914	2.35361e-05	0.00025791	Itgav, Hmox1, Gstp1, Foxo1, Hsph1, Ppif, Src, Cryaa, Sod3, Il6, Nqo1, Cyp1b1	Axl, Hgf, Hp, Map3k5, Lrrk2, Glrx, Fos, Sesn1, Stk26, Prdx5, Mmp2, Mtr, Plk3, Anxa1, Lcn2, Slc8a1, Ucp2, Cd36
GO:0016042	lipid catabolic process	41/1914	2.36926e-05	0.000258755	Pla1a, Enpp2, Mettl20, Acot7, Ehhadh, Crtc3, Pnpla2, Lipe, Acot2, Mtor, Pla2g16, Napepld, Pla2g4f, Cyp1b1	Smpdl3b, Cyp4f18, Apoe, Plbd1, Abcd2, Pld4, Daglb, Smpdl3a, Hexb, Adrb2, Lpl, Hsd11b1, Slc27a4, Scarb1, Acap1, Mgll, Hexa, Gm2a, Pla2g15, Abhd5, Nceh1, Acaa2, Pld3, Lipa, Ddhd1, Idh1, Plcb2
GO:0035023	regulation of Rho protein signal transduction	21/1914	2.37174e-05	0.000258755	Prex1, Flot1, Tnfaip1, Itga3, Arhgef10l, Arhgef40, Plekhg2, Gpr55, Eps8l2	Apoe, Fgd4, Plekhg3, Arhgef37, Spata13, Fgd3, Arap3, Tiam2, Abca1, Arhgef18, Fgd6, Arhgef3
GO:0044089	positive regulation of cellular component biogenesis	58/1914	2.38397e-05	0.000259518	Cav1, Nlgn2, Enpp2, Bcl2l11, Agrn, Psmc5, Clstn1, Kctd17, Flot1, Tpbg, Med25, Scin, Nckap1, Ppp2r5b, Cttn, Mief2, Kdr, Pip4k2c, Arl2, Tpm1, Fscn1, Cand1, Nck2, Cdc42ep2, Fuz, Mtor, Grb2, Hsp90aa1, Wash1, Baiap2, Jun, Fosl1, Kit, Src, Mtss1, Irf8, Eps8l2, Gbp5, Clasp2	Iqgap2, P2rx7, Apoe, Rgs2, Gda, Gsn, Pak1, Ikzf1, Rhoq, Rac2, Gmfg, Pycard, Evl, Tgfbr1, Tlr4, Adgre5, Tlr6, Sdcbp, Cd36
GO:0002708	positive regulation of lymphocyte mediated immunity	20/1914	2.39777e-05	0.000260449	Il23a, Tnfsf4, Rsad2, Cd1d1, Stat5a, Tap2, Il12b, Cd40, Pvr	Fcgr1, Nlrp3, P2rx7, C3, Fcgr3, Sh2d1b1, Sash3, Ptprc, Fcer1g, Klrk1, Ulbp1
GO:0051347	positive regulation of transferase activity	67/1914	2.47847e-05	0.000268627	Traf4, Tnfsf15, Cd81, Gadd45g, Agrn, Eif2ak2, Acsl1, Il23a, Pkib, Hsp90ab1, Il1rn, Nek1, Shc1, Hsph1, Tlr1, Cdk5r1, Rapgef2, Cib1, Pim1, Lrp8, Socs1, Pde5a, Gadd45b, Kit, Src, Il12b, Mif, Stk39, Cd40, Ccnd2, Atp2b4	Igf1, Hgf, P2rx7, Csf1r, Fgr, Il6ra, Stk10, Arrdc3, Unc119, Fgd4, Sorl1, Map3k5, Cd300a, Klf4, Lrrk2, Chil1, Ccnd1, Pak1, Tgfbr2, Map2k6, Gab1, Ltf, Zeb2, Stk26, Tgfbr1, Tnfaip8l3, Ptprc, Tlr4, Camk1, Adam17, Tlr6, Insr, Gadd45a, Prok2, Cenpe, Lpar3
GO:0050716	positive regulation of interleukin-1 secretion	8/1914	2.54632e-05	0.000274781	Casp4, Ccl3	Ccr5, Nlrp3, P2rx7, Trim16, Nlrp1a, Pycard
GO:0050718	positive regulation of interleukin-1 beta secretion	8/1914	2.54632e-05	0.000274781	Casp4, Ccl3	Ccr5, Nlrp3, P2rx7, Trim16, Nlrp1a, Pycard
GO:0034111	negative regulation of homotypic cell-cell adhesion	23/1914	2.57482e-05	0.000277254	Lgals9, Serpine2, Tnfsf4, Gstp1, Cd274, Ubash3b, Btla, Adora2a, Pde5a, Zc3h12d, Il2ra, Ido1	Vsir, Ptpn22, Tnfrsf21, Tnfaip8l2, Hfe, Pag1, Cd300a, Spn, Adrb2, Cd44, Anxa1
GO:0042531	positive regulation of tyrosine phosphorylation of STAT protein	14/1914	2.65151e-05	0.000284893	Osm, Il23a, Il15, Fyn, Kit, Lif, Il12b, Cd40, Il6	Igf1, Csf1r, Il6ra, Il18, Hcls1
GO:0006633	fatty acid biosynthetic process	26/1914	2.74911e-05	0.000294743	Hacd3, Prkaa2, Acot7, Prkab2, Wdtc1, Mif, Fads2, Fads3, Pla2g4f, Acss1, Ptgs2	Hacd4, Tbxas1, Alox5, Alox5ap, Mgst2, Elovl3, Lpl, Ggt5, Degs1, Ptgs1, Mgll, Anxa1, H2-Ke6, Lta4h, Hpgds
GO:0002720	positive regulation of cytokine production involved in immune response	11/1914	2.87034e-05	0.000307077	Tnfsf4, Rsad2, Sema7a, Mif	Nlrp3, Tlr2, Sash3, Tlr4, Ffar2, Fcer1g, Cd36
GO:0006898	receptor-mediated endocytosis	33/1914	2.90777e-05	0.000310412	Cav1, Nlgn2, Cd81, Serpine1, Flot1, Dbnl, Cttn, Lrp8, Grb2, Src, Cltb, Ramp3	Mrc1, Fcgr1, Cxcr2, Lrp1, Unc119, Apoe, Hfe, Fcgr2b, Cd300a, Msr1, Tgfbr2, Ramp1, Adrb2, Itgb2, Fcer1g, Adm, Ophn1, Calcrl, Sdcbp, Clec9a, Cd36
GO:1900180	regulation of protein localization to nucleus	36/1914	2.96793e-05	0.000316155	Parp10, Cdh1, Keap1, Hsp90ab1, Gbp4, Cherp, Slc9a1, Fbxw11, Emd, Fyn, Slc9a3r1, Nfkbib, Mtor, Hsp90aa1, Src, Lif, Il6, Ptgs2	Tlr3, Igf1, Nlrp3, Ptpn22, Il18, Tlr2, Hcls1, Mapk14, Tlr7, Il18r1, Tgfbr1, Tlr4, Pde2a, Nlrp12, Ogt, Bmpr1a, Rbpms, Cd36
GO:0071624	positive regulation of granulocyte chemotaxis	10/1914	3.15867e-05	0.000335753	Il23a, Cxcl1, Cxcl3	Cxcr2, Sell, C5ar1, C3ar1, Camk1d, Rac2, Lbp
GO:0051099	positive regulation of binding	27/1914	3.25747e-05	0.000345515	Lgals9, Cav1, Traf4, Agrn, Hsp90ab1, Ticam1, Flot1, Med25, Fkbp1a, Rapgef2, Men1, Plxnd1, Pygo2, Plk2, Plcl2	Mmp9, Igf1, Hfe, Klf4, Lrrk2, Mfng, Tlr4, Hipk1, Hmgb2, Plaur, Tcf7l2, Herpud1
GO:0007229	integrin-mediated signaling pathway	18/1914	3.35605e-05	0.000355212	Itgav, Itga5, Fut8, Timp1, Sema7a, Itga3, Src	Itgal, Fgr, Itgax, Itgam, Tspan32, Itgb5, Pram1, Itgb2, Fcer1g, Tyrobp, Itgb2l
GO:1900182	positive regulation of protein localization to nucleus	25/1914	3.44518e-05	0.000363869	Cdh1, Hsp90ab1, Cherp, Slc9a1, Fyn, Hsp90aa1, Src, Lif, Il6, Ptgs2	Tlr3, Igf1, Ptpn22, Il18, Tlr2, Hcls1, Mapk14, Tlr7, Il18r1, Tgfbr1, Tlr4, Nlrp12, Ogt, Bmpr1a, Rbpms
GO:0032608	interferon-beta production	13/1914	3.45978e-05	0.000364636	Irf7, Nmi, Ifih1, Ticam1, Flot1	Tlr8, Tlr3, Ptpn22, Tlr2, Tlr7, Pycard, Tlr4, Hmgb2
GO:0051098	regulation of binding	45/1914	3.47685e-05	0.000365658	Ifit2, Lgals9, Cav1, Traf4, Il10, Agrn, Hmox1, Hsp90ab1, Ticam1, Ddit3, Flot1, Dot1l, Med25, Fkbp1a, Aida, Rapgef2, Men1, Tex14, Mad2l2, Plxnd1, Pygo2, Bak1, Jun, Src, Lif, Plk2, Plcl2	Mmp9, Igf1, Sorl1, Hfe, Ccpg1, Klf4, Lrrk2, Adrb2, Tgfbr1, Mfng, Tlr4, Hipk1, Camk1, Ica1, Hmgb2, Plaur, Tcf7l2, Herpud1
GO:1900542	regulation of purine nucleotide metabolic process	33/1914	3.61895e-05	0.000379799	Prkaa2, Gapdhs, Nos2, Npr1, Sirt6, Ppif, Stat3, Adora2a, Pde5a, Ece1, Mif, Tspo, Ddit4	Igf1, Pid1, P2rx7, Timp2, Apoe, Adcy7, Ramp1, Abca1, Adrb2, Entpd1, Gabbr1, Pde2a, Adm, Nucb2, Calcrl, Ogt, Insr, P2ry13, Dnajc15, Pf4
GO:0007266	Rho protein signal transduction	27/1914	3.70556e-05	0.000388068	Hacd3, Prex1, Flot1, Ctnnal1, Tnfaip1, Itga3, Cdc42ep2, Arhgef10l, Baiap2, Arhgef40, Plekhg2, Gpr55, Eps8l2	Apoe, Fgd4, Plekhg3, Arhgef37, Spata13, Fgd3, Pak1, Arap3, Tiam2, Abca1, Stk26, Arhgef18, Fgd6, Arhgef3
GO:0018105	peptidyl-serine phosphorylation	42/1914	3.87555e-05	0.000404925	Cav1, Cnksr3, Mast4, Osm, Mknk2, Prkaca, Camk4, Cdk5r1, Hax1, Mad2l2, Ripk2, Ikbkb, Nck2, Rps6ka2, Bak1, Mtor, Nek6, Src, Lif, Inpp5j, Plk2, Mif, Stk39, Plcl2, Ddit4, Il6, Atp2b4	Hgf, Hcls1, Mapk14, Lrrk2, Pak1, Tgfbr2, Prkcb, Prkch, Tgfbr1, Mapk13, Camk1, Cd44, Ifna4, Ogt, Sgk3
GO:0042307	positive regulation of protein import into nucleus	21/1914	3.88284e-05	0.000404925	Cdh1, Hsp90ab1, Cherp, Slc9a1, Hsp90aa1, Il6, Ptgs2	Tlr3, Igf1, Ptpn22, Il18, Tlr2, Hcls1, Mapk14, Tlr7, Il18r1, Tgfbr1, Tlr4, Nlrp12, Bmpr1a, Rbpms
GO:0010959	regulation of metal ion transport	50/1914	3.92389e-05	0.000408347	Cav1, Cnksr3, Pml, Agrn, Serpine2, Serpine1, Hamp, Gja1, Fkbp1a, Slc9a1, Ubash3b, Ikbkb, Cxcl1, Vdr, Slc9a3r1, Cacnb3, Adora2a, Mylk, Ptpn3, Tspan13, Ccl4, Bak1, Cacna1b, Mif, Tspo, Stk39, Scn1b, Atp2b4, Ptgs2	Clec4b1, Igf1, P2rx7, Hfe, Ccr1, Cd84, Lrrk2, Glrx, Adrb2, Ano6, Stom, Cask, Atp1b1, Sgk3, Slc8a1, Best1, Dpp10, Lpar3, Nedd4, Scn4b, Fxyd2
GO:0071901	negative regulation of protein serine/threonine kinase activity	23/1914	4.03723e-05	0.000419264	Cav1, Dusp4, Pkib, Gstp1, Spred2, Dusp1, Aida, Men1, Cib1, Cdkn2b, Dusp10, Dusp16, Uchl1	Dusp6, Ptpn22, Apoe, Sorl1, Rgs2, Cd300a, Dusp7, Pycard, Rgs14, Cdkn2c
GO:0042990	regulation of transcription factor import into nucleus	19/1914	4.07652e-05	0.000420703	Cdh1, Keap1, Cherp, Slc9a1, Fbxw11, Nfkbib, Mtor, Ptgs2	Tlr3, Nlrp3, Ptpn22, Il18, Tlr2, Hcls1, Tlr7, Il18r1, Tlr4, Nlrp12, Cd36
GO:0046849	bone remodeling	19/1914	4.07652e-05	0.000420703	Itgav, Cd38, Hamp, Gja1, Ubash3b, Efna2, Src, Gpr55, Car2	P2rx7, Csf1r, Xdh, Rac2, Notch2, Inpp5d, Lepr, Adrb2, Dcstamp, Inpp4b
GO:2000181	negative regulation of blood vessel morphogenesis	19/1914	4.07652e-05	0.000420703	Pml, Dcn, Vash1, Tcf4, Serpine1, Dll4, Stat1, Lif, Amot	Ccr2, Cx3cr1, Stab1, Xdh, Klf4, Notch1, Adrb2, Ngp, Pf4, Cd36
GO:0002698	negative regulation of immune effector process	22/1914	4.31107e-05	0.000443067	Lgals9, Dhx58, Serping1, Il10, Hmox1, Tnfsf4, Tap1, Slamf1, Tap2, Il2ra, Dusp10	Ccr2, Vsir, Hfe, Fcgr2b, Cd84, Cd300a, Spn, Sh2d1b1, Pglyrp1, Ptprc, Anxa1
GO:0051092	positive regulation of NF-kappaB transcription factor activity	22/1914	4.31107e-05	0.000443067	Eif2ak2, Trim14, Ticam1, Rnf31, Cib1, Ripk2, Ikbkb, Rhebl1, Cd40	Tlr3, Nlrp3, Tlr2, Cd84, Nlrc4, Prkcb, Rab7b, Prkch, Ltf, Pycard, Itgb2, Tlr4, Card11
GO:0045824	negative regulation of innate immune response	12/1914	4.41454e-05	0.000452764	Lgals9, Dhx58, Serping1, Adar, Nmi, Tap1, Irg1, Tap2, Dusp10	Ccr1, Sh2d1b1, Pparg
GO:0043299	leukocyte degranulation	16/1914	4.47113e-05	0.000457622	Lgals9, Hmox1, Unc13d, Pi4k2a, Kit	Ccr2, Fgr, Myo1f, Cd84, Cd300a, Milr1, Pram1, Rac2, Fcer1g, Lat2, D6Wsu163e
GO:0032720	negative regulation of tumor necrosis factor production	13/1914	4.50128e-05	0.000458816	Trim30a, Il10, Gstp1, Slamf1, Bcl3, Tspo, Gpnmb, Flt3	Axl, Ptpn22, C5ar2, Tlr4, Lbp
GO:0042993	positive regulation of transcription factor import into nucleus	13/1914	4.50128e-05	0.000458816	Cdh1, Cherp, Slc9a1, Ptgs2	Tlr3, Ptpn22, Il18, Tlr2, Hcls1, Tlr7, Il18r1, Tlr4, Nlrp12
GO:0015718	monocarboxylic acid transport	25/1914	4.52395e-05	0.000460182	Apba1, Acsl1, Mfsd2a, Repin1, Nos2, Slc22a21, Slc9a3r1, Slc1a4, Mif, Slco3a1, Pla2g4f	P2rx7, Cyp4f18, Emb, Apoe, Pak1, Hrh2, Map2k6, Slc16a7, Slc16a6, Gabbr1, Slc27a4, Anxa1, Pparg, Cd36
GO:0032732	positive regulation of interleukin-1 production	10/1914	4.55226e-05	0.000460233	Lgals9, Casp4, Ccl3	Ccr5, Nlrp3, P2rx7, Trim16, Nlrp1a, Pycard, Tlr4
GO:0034340	response to type I interferon	10/1914	4.55226e-05	0.000460233	Ifit1, Zbp1, Mx2, Isg15, Adar, Irf7, Shmt2, Stat2, Stat1	Ikbke
GO:0042517	positive regulation of tyrosine phosphorylation of Stat3 protein	10/1914	4.55226e-05	0.000460233	Osm, Il23a, Il15, Kit, Lif, Il12b, Il6	Csf1r, Il6ra, Il18
GO:0031295	T cell costimulation	9/1914	4.75605e-05	0.000479858	Cav1, Cd80, Tnfsf4, Cd274	Spn, Tnfsf13b, Lgals8, Card11, Dpp4
GO:0016052	carbohydrate catabolic process	22/1914	5.01078e-05	0.000504534	Prkaa2, Gapdhs, Sirt6, Stat3, Pfkp, Mif, Ddit4	Igf1, P2rx7, Pygl, Hk2, Adpgk, Hexb, Hsd11b1, Aldoc, Ogt, Insr, Eno3, Gm2a, Chil3, Khk, Agl
GO:2000810	regulation of bicellular tight junction assembly	7/1914	5.14097e-05	0.000516595	Prkaca, Gja1, Ikbkb, Myo1c, Snai1, Pkp2	Prkch
GO:0001667	ameboidal-type cell migration	48/1914	5.35802e-05	0.000537318	Itgav, Pml, Enpp2, Dcn, Vash1, Ednrb, Acvrl1, Serpine1, Dll4, Timp1, Sema7a, Prr5l, Nckap1, Kdr, Cib1, Sema4c, Itga3, Plxnd1, Glipr2, Ppard, Jun, Kit, Src, Amot, Clasp2, Ptgs2, Cyp1b1	Ccr5, Mmp9, Tns1, Apoe, Klf4, Tgfbr2, Notch1, Macf1, Arhgap4, Zeb2, Evl, Tgfbr1, Itgb2, Scarb1, Sema6a, Ets1, Rreb1, Slc8a1, Nrp1, Anln, Dpp4
GO:0007260	tyrosine phosphorylation of STAT protein	16/1914	5.4825e-05	0.000548692	Cav1, Osm, Il23a, Il15, Fyn, Socs1, Kit, Lif, Il12b, Cd40, Il6	Igf1, Csf1r, Il6ra, Il18, Hcls1
GO:0050818	regulation of coagulation	19/1914	5.75065e-05	0.000574371	Cav1, Serping1, Serpine2, Serpinc1, Serpine1, Ubash3b, Procr	Pros1, Apoe, S100a9, F7, Adrb2, Tlr4, Ano6, Fcer1g, Vkorc1, Lbh, Cd209a, Cd36
GO:0042093	T-helper cell differentiation	13/1914	5.80529e-05	0.00057606	Batf, Gadd45g, Il23a, Tnfsf4, Ripk2, Foxp1, Bcl3, Il12b, Il6	Ccr2, Nlrp3, Il18r1, Anxa1
GO:0009135	purine nucleoside diphosphate metabolic process	18/1914	5.81612e-05	0.00057606	Prkaa2, Gapdhs, Sirt6, Stat3, Pfkp, Nudt9, Mif, Ddit4	Igf1, P2rx7, Hk2, Adpgk, Entpd1, Aldoc, Ogt, Insr, Eno3, Khk
GO:0009179	purine ribonucleoside diphosphate metabolic process	18/1914	5.81612e-05	0.00057606	Prkaa2, Gapdhs, Sirt6, Stat3, Pfkp, Nudt9, Mif, Ddit4	Igf1, P2rx7, Hk2, Adpgk, Entpd1, Aldoc, Ogt, Insr, Eno3, Khk
GO:0031532	actin cytoskeleton reorganization	18/1914	5.81612e-05	0.00057606	Rhod, Shc1, Micall2, Dapk3, Sipa1l1, Cttn, Hax1, Baiap2, Kit	Csf1r, S100a9, Gsn, Pak1, Parvg, Gmfg, Parvb, Ctsl, Anxa1
GO:0046456	icosanoid biosynthetic process	12/1914	5.83719e-05	0.00057606	Mif, Pla2g4f, Ptgs2	Tbxas1, Alox5, Alox5ap, Mgst2, Ggt5, Ptgs1, Anxa1, Lta4h, Hpgds
GO:1901570	fatty acid derivative biosynthetic process	12/1914	5.83719e-05	0.00057606	Mif, Pla2g4f, Ptgs2	Tbxas1, Alox5, Alox5ap, Mgst2, Ggt5, Ptgs1, Anxa1, Lta4h, Hpgds
GO:0031330	negative regulation of cellular catabolic process	29/1914	6.0777e-05	0.000598606	Pml, Il10, Hmox1, Mettl20, Bag6, Timp1, Timp3, Tex14, Sirt6, Mad2l2, Stat3, Psmf1, Ptpn3, Mtor, Wash1, Tspo, Ddit4, Atp2b4	Ptpn22, Timp2, Hp, Hfe, Lrrk2, Lepr, Ophn1, Bub1b, Sdcbp, Cenpe, Gen1
GO:1904591	positive regulation of protein import	21/1914	6.20242e-05	0.000609679	Cdh1, Hsp90ab1, Cherp, Slc9a1, Hsp90aa1, Il6, Ptgs2	Tlr3, Igf1, Ptpn22, Il18, Tlr2, Hcls1, Mapk14, Tlr7, Il18r1, Tgfbr1, Tlr4, Nlrp12, Bmpr1a, Rbpms
GO:0016053	organic acid biosynthetic process	40/1914	6.26175e-05	0.000613083	Gatm, Hacd3, Mthfr, Psat1, Shmt2, Prkaa2, Acot7, Prkab2, Gls2, Got1, Wdtc1, Mif, Fads2, Fads3, Pla2g4f, Ido1, Acss1, Atp2b4, Ptgs2	Hacd4, Tbxas1, Ldhb, Alox5, Alox5ap, Sephs2, Padi4, Mgst2, Elovl3, Lpl, Ggt5, Degs1, Ptgs1, Mtr, Bhmt, Mgll, Anxa1, H2-Ke6, Lta4h, Hpgds, Dhrs9
GO:0046394	carboxylic acid biosynthetic process	40/1914	6.26175e-05	0.000613083	Gatm, Hacd3, Mthfr, Psat1, Shmt2, Prkaa2, Acot7, Prkab2, Gls2, Got1, Wdtc1, Mif, Fads2, Fads3, Pla2g4f, Ido1, Acss1, Atp2b4, Ptgs2	Hacd4, Tbxas1, Ldhb, Alox5, Alox5ap, Sephs2, Padi4, Mgst2, Elovl3, Lpl, Ggt5, Degs1, Ptgs1, Mtr, Bhmt, Mgll, Anxa1, H2-Ke6, Lta4h, Hpgds, Dhrs9
GO:0043277	apoptotic cell clearance	10/1914	6.43778e-05	0.000629077	Itgav	Ccr2, Axl, Lrp1, C3, Mertk, Tgm2, Scarb1, Fcnb, Cd36
GO:0007009	plasma membrane organization	42/1914	6.5258e-05	0.000636425	Cav1, Cdh1, Agrn, Ttc7b, Tmbim1, Flot1, Pdzd11, Fam126a, Tulp3, Rapgef2, Cib1, Itga3, Plekhm2, Ikbkb, Tspan33, Slc9a3r1, Epb41l3, Bcl2l1, Zdhhc23, Syt7, Baiap2, Pkp2, Stxbp1, Mtss1, Ndrg1, Ramp3, Clasp2	Pid1, P2rx7, Trem2, S100a9, Rhoq, Ramp1, Tspan14, Ano6, Fcer1g, Fyb, Bin2, Atp1b1, Vamp5, Lin7c, Dpp10
GO:0006096	glycolytic process	16/1914	6.68977e-05	0.000649864	Prkaa2, Gapdhs, Sirt6, Stat3, Pfkp, Mif, Ddit4	Igf1, P2rx7, Hk2, Adpgk, Aldoc, Ogt, Insr, Eno3, Khk
GO:2000107	negative regulation of leukocyte apoptotic process	16/1914	6.68977e-05	0.000649864	Tnfsf4, Stat5a, Mif, Ido1	Ccr5, Axl, Cxcr2, Il18, Mertk, Hcls1, Fcgr2b, Fcer1g, St6gal1, Cd44, Slc39a10, Tnfrsf4
GO:0007050	cell cycle arrest	25/1914	6.71507e-05	0.000650418	Pml, Vash1, Ddit3, Prkaca, Gas2l1, Med25, Ppp2r5b, Cdk5r1, Apbb2, Men1, Cdkn2b, Uhrf2, Inhba, Mdm2, Il12b, Mif	Ccnd1, Macf1, Notch2, Trp53inp1, Cdkn2c, Gadd45a, Cdkn3, Tcf7l2, Sox4
GO:0002705	positive regulation of leukocyte mediated immunity	22/1914	6.72169e-05	0.000650418	Il23a, Tnfsf4, Rsad2, Cd1d1, Cxcl1, Stat5a, Tap2, Il12b, Cd40, Pvr	Fcgr1, Nlrp3, P2rx7, Fgr, C3, Fcgr3, Sh2d1b1, Sash3, Ptprc, Fcer1g, Klrk1, Ulbp1
GO:0042991	transcription factor import into nucleus	19/1914	6.79687e-05	0.000654437	Cdh1, Keap1, Cherp, Slc9a1, Fbxw11, Nfkbib, Mtor, Ptgs2	Tlr3, Nlrp3, Ptpn22, Il18, Tlr2, Hcls1, Tlr7, Il18r1, Tlr4, Nlrp12, Cd36
GO:0046425	regulation of JAK-STAT cascade	29/1914	6.81245e-05	0.000654437	Cav1, Dcn, Il10, Osm, Il23a, Hgs, Cxcl5, Dot1l, Socs3, Il15, Cdk5r1, Cish, Ikbkb, Fyn, Socs1, Kit, Lif, Il12b, Cd40, Il6, Cyp1b1	Igf1, Csf1r, Il6ra, Il18, Hcls1, Cd300a, Notch1, Ifna4
GO:1904892	regulation of STAT cascade	29/1914	6.81245e-05	0.000654437	Cav1, Dcn, Il10, Osm, Il23a, Hgs, Cxcl5, Dot1l, Socs3, Il15, Cdk5r1, Cish, Ikbkb, Fyn, Socs1, Kit, Lif, Il12b, Cd40, Il6, Cyp1b1	Igf1, Csf1r, Il6ra, Il18, Hcls1, Cd300a, Notch1, Ifna4
GO:0006691	leukotriene metabolic process	8/1914	6.81596e-05	0.000654437		Cyp4f18, Tlr2, Alox5, Alox5ap, Mgst2, Ggt5, Tlr4, Lta4h
GO:0022408	negative regulation of cell-cell adhesion	27/1914	6.8947e-05	0.00066062	Lgals9, Cdh1, Serpine2, Tnfsf4, Gstp1, Il1rn, Cd274, Ubash3b, Mad2l2, Btla, Adora2a, Pde5a, Zc3h12d, Il2ra, Ido1	Vsir, Ptpn22, Tnfrsf21, Tnfaip8l2, Hfe, Pag1, Cd300a, Klf4, Spn, Adrb2, Cd44, Anxa1
GO:0060711	labyrinthine layer development	14/1914	6.90697e-05	0.00066062	Il10, Gcm1, Dnajb6, Fgfr2, Socs3, Junb, Erf, Grb2, Spint1, St14	Gab1, Nfe2, Ncoa1, Adm
GO:0002446	neutrophil mediated immunity	9/1914	7.05546e-05	0.000672232	Cxcl5, Cxcl1	Trem1, Trem3, Cd300lb, Myo1f, Pram1, Lyst, Elane
GO:0031294	lymphocyte costimulation	9/1914	7.05546e-05	0.000672232	Cav1, Cd80, Tnfsf4, Cd274	Spn, Tnfsf13b, Lgals8, Card11, Dpp4
GO:0034612	response to tumor necrosis factor	23/1914	7.13053e-05	0.000678084	Aff3, Pias4, Tjp2, Cib1, Irg1, Ikbkb, Cdip1, Ccl3, Cx3cl1, Stat1, Ccl4, Ccl17, Txndc17, Il6	Pid1, Tnfrsf21, Ccl6, Wfdc21, Pycard, Dcstamp, Hipk1, Insr, Ccl9
GO:0070830	bicellular tight junction assembly	11/1914	7.37007e-05	0.000699523	Cdh1, Prkaca, Micall2, Gja1, Ikbkb, Myo1c, Snai1, Pkp2, Ocln	Prkch, Cldn1
GO:0002294	CD4-positive, alpha-beta T cell differentiation involved in immune response	13/1914	7.42516e-05	0.000703406	Batf, Gadd45g, Il23a, Tnfsf4, Ripk2, Foxp1, Bcl3, Il12b, Il6	Ccr2, Nlrp3, Il18r1, Anxa1
GO:0040013	negative regulation of locomotion	41/1914	7.60781e-05	0.000719337	Itgav, Dcn, Vash1, Acvrl1, Serpine1, Dll4, Il1rn, Hc, Timp1, Sema4c, Tpm1, Stat3, Slc9a3r1, Adora2a, Fuz, Ppard, Pkp2, Eng, Clasp2, Cyp1b1	Ccr5, Cx3cr1, Lrp1, Arrdc3, Apoe, Srgap3, Cd300a, C5ar2, Klf4, Gsn, Arap3, Notch1, Arhgap4, Evl, Dach1, St6gal1, Trp53inp1, Sema6a, Nrp1, Aif1, Fcnb
GO:0032715	negative regulation of interleukin-6 production	12/1914	7.63885e-05	0.000720898	Trim30a, Il10, Slamf1, Flt3	Hgf, Ptpn22, Cd84, C5ar2, Inpp5d, Tlr4, Klf2, Nlrp12
GO:0051701	interaction with host	19/1914	8.00822e-05	0.000752894	Cav1, Trim30a, Itgav, Bcl2l11, Trim21, Tap1, Bcl2l1, Tap2, Pvr	Ccr5, Mmp9, Axl, Clec5a, Tlr2, Gsn, Insr, Cd209a, Dpp4, Fcnb
GO:1901343	negative regulation of vasculature development	19/1914	8.00822e-05	0.000752894	Pml, Dcn, Vash1, Tcf4, Serpine1, Dll4, Stat1, Lif, Amot	Ccr2, Cx3cr1, Stab1, Xdh, Klf4, Notch1, Adrb2, Ngp, Pf4, Cd36
GO:0006757	ATP generation from ADP	16/1914	8.12436e-05	0.000762204	Prkaa2, Gapdhs, Sirt6, Stat3, Pfkp, Mif, Ddit4	Igf1, P2rx7, Hk2, Adpgk, Aldoc, Ogt, Insr, Eno3, Khk
GO:0042063	gliogenesis	40/1914	8.13796e-05	0.000762204	Enpp2, Hdac11, Serpine2, Gcm1, Eif2b2, Cdk5r1, Cdk6, Stat3, Ccl3, Prdm8, Lrp8, Adora2a, Plpp3, Mtor, Lif, Atf5, Areg, Tspo, Dusp10, Ndrg1, Gpc1, Spint1	Ccr2, Fn1, Igf1, Tlr2, Itgam, Tnfrsf21, S100a9, Mir23a, Notch1, S100a8, Prkch, Hexb, Tlr4, Kcnj10, Pparg, Tcf7l2, Lgi4, Sox4
GO:0019882	antigen processing and presentation	23/1914	8.17731e-05	0.000764447	Bag6, Tap1, Cd1d1, Psmb9, Tapbp, Tap2, H2-Q4, Wash1, Tapbpl, Flt3	Ctse, Fcgr1, Treml4, Fcgr3, Hfe, Trem2, Fcgr2b, March1, Pycard, Mr1, Fcer1g, Unc93b1, Ulbp1
GO:0016525	negative regulation of angiogenesis	18/1914	8.23798e-05	0.000768672	Pml, Dcn, Vash1, Tcf4, Serpine1, Dll4, Stat1, Lif, Amot	Ccr2, Cx3cr1, Stab1, Klf4, Notch1, Adrb2, Ngp, Pf4, Cd36
GO:0046031	ADP metabolic process	17/1914	8.29431e-05	0.000772476	Prkaa2, Gapdhs, Sirt6, Stat3, Pfkp, Nudt9, Mif, Ddit4	Igf1, P2rx7, Hk2, Adpgk, Aldoc, Ogt, Insr, Eno3, Khk
GO:0006790	sulfur compound metabolic process	40/1914	8.86849e-05	0.000824405	Vnn3, Csgalnact1, Dcn, Mthfr, Gstp1, Acot7, Dnmt1, Gstt1, Ehhadh, Slc27a3, Stat5a, Mvk, Acot2, Extl1, Gstt3, Pmvk, Gpc1, Acss1, Ocln, Gal3st2	Igf1, Dgat2, Mgst1, Mamdc2, Pcyox1, Gpx3, Mgst2, Sqrdl, Ggt5, Ethe1, Comt, Ndst1, Mtr, Bhmt, Mcee, Mical1, Acaa2, Csgalnact2, Tcf7l2, Idh1
GO:1902624	positive regulation of neutrophil migration	10/1914	8.94785e-05	0.00082771	Il23a, Cxcl1, Cxcl3	Cxcr2, Sell, C5ar1, C3ar1, Camk1d, Rac2, Lbp
GO:0000188	inactivation of MAPK activity	7/1914	8.95408e-05	0.00082771	Cav1, Dusp4, Spred2, Dusp10, Dusp16	Dusp6, Dusp7
GO:0060099	regulation of phagocytosis, engulfment	7/1914	8.95408e-05	0.00082771		Fcgr1, Siglece, Cd300a, Ano6, Pparg, Lbp, Cd36
GO:0071347	cellular response to interleukin-1	15/1914	9.41227e-05	0.000866163	Saa3, Il1r1, Serpine1, Il1rn, Irg1, Ikbkb, Ccl3, Cx3cl1, Ccl4, Ccl17, Il6	Fn1, Ccl6, Pycard, Ccl9
GO:0002293	alpha-beta T cell differentiation involved in immune response	13/1914	9.4224e-05	0.000866163	Batf, Gadd45g, Il23a, Tnfsf4, Ripk2, Foxp1, Bcl3, Il12b, Il6	Ccr2, Nlrp3, Il18r1, Anxa1
GO:0002548	monocyte chemotaxis	13/1914	9.4224e-05	0.000866163	Serpine1, Ccl3, Cx3cl1, Ccl4, Ccl17	Ccr2, Ccl6, Ccr1, Ptpro, Ano6, Anxa1, Ccl9, Aif1
GO:2001235	positive regulation of apoptotic signaling pathway	29/1914	9.52079e-05	0.000873589	Cav1, Pml, Bcl2l11, Osm, Dapk3, Pias4, Ppif, Nck2, Slc9a3r1, Itm2c, Rad9a, Adora2a, Bak1, Inhba, Runx3, Bcl2l14	Mmp9, Siglec1, S100a9, Gsn, S100a8, Dfna5, Pycard, Tgfbr1, Ptprc, Trps1, G0s2, Trp53inp1, Plaur
GO:1901699	cellular response to nitrogen compound	62/1914	9.55059e-05	0.000874707	Ifit1, Cav1, Mir1948, Adar, Cdh1, Tnfsf4, Repin1, Flot1, Dnmt1, Foxo1, Shc1, Socs3, Ncoa5, Slc9a1, Casp4, Rapgef2, Cish, Slc6a4, Ripk2, Stat3, Ago3, Cpeb4, Bcl2l1, Socs1, Stat1, Stat5a, Nsmf, Wdtc1, Grb2, Baiap2, Ssh1, Src, Nr4a2, Atp2b4	Tlr3, Igf1, Pid1, P2rx7, Ptpn22, Il18, Tlr2, Map3k5, Trem2, Rnasel, Mirlet7d, Lamtor4, Mir15a, Lrrk2, Pak1, Prkcb, Rhoq, Mir107, Ptpre, Pde2a, Mmp2, Mtr, Nucb2, Ogt, Insr, Cib2, Pparg, Slc8a1
GO:0043254	regulation of protein complex assembly	50/1914	9.63794e-05	0.000878062	Xaf1, Cav1, Stxbp6, Trim30a, Bcl2l11, Eif2ak2, Prex1, Psmc5, Med25, Scin, Nckap1, Ppp2r5b, Cttn, Hax1, Mief2, Pmepa1, Arl2, Tpm1, Fscn1, Cand1, Nck2, Cdc42ep2, Mtor, Grb2, Wash1, Baiap2, Jun, Fosl1, Src, Stxbp1, Inpp5j, Irf8, Gbp5, Clasp2	Iqgap2, Sorl1, Rgs2, Gda, Mefv, Hcls1, Gsn, Ikzf1, Gmfg, Pycard, Evl, Tlr4, Ncam1, Tlr6, Dnajc15, Cd36
GO:0006606	protein import into nucleus	40/1914	9.65797e-05	0.000878062	Pml, Adar, Parp10, Cdh1, Keap1, Hsp90ab1, Gbp4, Cherp, Slc9a1, Fbxw11, Emd, Stat3, Slc9a3r1, Bcl3, Nfkbib, Mtor, Hsp90aa1, Jun, Il6, Ptgs2	Tlr3, Igf1, Txnip, Nlrp3, Ptpn22, Il18, Tlr2, Hcls1, Mapk14, Tlr7, Il18r1, Tgfbr1, Tlr4, Pde2a, Nlrp12, Bmpr1a, Rbpms, Ipo7, Tcf7l2, Cd36
GO:0044744	protein targeting to nucleus	40/1914	9.65797e-05	0.000878062	Pml, Adar, Parp10, Cdh1, Keap1, Hsp90ab1, Gbp4, Cherp, Slc9a1, Fbxw11, Emd, Stat3, Slc9a3r1, Bcl3, Nfkbib, Mtor, Hsp90aa1, Jun, Il6, Ptgs2	Tlr3, Igf1, Txnip, Nlrp3, Ptpn22, Il18, Tlr2, Hcls1, Mapk14, Tlr7, Il18r1, Tgfbr1, Tlr4, Pde2a, Nlrp12, Bmpr1a, Rbpms, Ipo7, Tcf7l2, Cd36
GO:1902593	single-organism nuclear import	40/1914	9.65797e-05	0.000878062	Pml, Adar, Parp10, Cdh1, Keap1, Hsp90ab1, Gbp4, Cherp, Slc9a1, Fbxw11, Emd, Stat3, Slc9a3r1, Bcl3, Nfkbib, Mtor, Hsp90aa1, Jun, Il6, Ptgs2	Tlr3, Igf1, Txnip, Nlrp3, Ptpn22, Il18, Tlr2, Hcls1, Mapk14, Tlr7, Il18r1, Tgfbr1, Tlr4, Pde2a, Nlrp12, Bmpr1a, Rbpms, Ipo7, Tcf7l2, Cd36
GO:0010769	regulation of cell morphogenesis involved in differentiation	49/1914	9.75164e-05	0.000878671	Enpp2, Agrn, Prex1, Sema7a, Sipa1l1, Cdk5r1, Cttn, Rapgef2, Unc13d, Cib1, Sema4c, Mad2l2, Plxnd1, Lrp8, Nsmf, Snai1, Glipr2, Fuz, Cul7, Baiap2, Ssh1, Lif, Bcl9l, Clasp2, Tpbgl	Fn1, Ccr5, Apoe, Ssh2, Plxnb2, Lrrk2, Olfm4, Tgfbr2, Notch1, Arhgap4, Zeb2, St6gal1, Sdc2, Sema6a, Mgll, Rreb1, Nrp1, Sdcbp, Kif13b, Tcf7l2, Dscam, Lpar3, Nedd4, Plxna4
GO:0006165	nucleoside diphosphate phosphorylation	18/1914	9.75318e-05	0.000878671	Cmpk2, Prkaa2, Gapdhs, Sirt6, Stat3, Pfkp, Mif, Ddit4	Igf1, P2rx7, Ak8, Hk2, Adpgk, Aldoc, Ogt, Insr, Eno3, Khk
GO:0030193	regulation of blood coagulation	18/1914	9.75318e-05	0.000878671	Cav1, Serping1, Serpine2, Serpinc1, Serpine1, Ubash3b	Pros1, Apoe, S100a9, F7, Adrb2, Tlr4, Ano6, Fcer1g, Vkorc1, Lbh, Cd209a, Cd36
GO:0032092	positive regulation of protein binding	18/1914	9.75318e-05	0.000878671	Cav1, Traf4, Agrn, Hsp90ab1, Ticam1, Flot1, Fkbp1a, Rapgef2, Men1, Plxnd1, Plk2, Plcl2	Mmp9, Hfe, Lrrk2, Mfng, Tcf7l2, Herpud1
GO:1900046	regulation of hemostasis	18/1914	9.75318e-05	0.000878671	Cav1, Serping1, Serpine2, Serpinc1, Serpine1, Ubash3b	Pros1, Apoe, S100a9, F7, Adrb2, Tlr4, Ano6, Fcer1g, Vkorc1, Lbh, Cd209a, Cd36
GO:0002711	positive regulation of T cell mediated immunity	11/1914	9.82868e-05	0.000878951	Il23a, Tnfsf4, Rsad2, Cd1d1, Tap2, Il12b, Pvr	Nlrp3, P2rx7, Sash3, Ptprc
GO:0042516	regulation of tyrosine phosphorylation of Stat3 protein	11/1914	9.82868e-05	0.000878951	Osm, Il23a, Il15, Socs1, Kit, Lif, Il12b, Il6	Csf1r, Il6ra, Il18
GO:0001787	natural killer cell proliferation	6/1914	9.86253e-05	0.000878951	Il23a, Il15, Slamf1, Il12b	Ptpn22, Il18
GO:0010885	regulation of cholesterol storage	6/1914	9.86253e-05	0.000878951	Ehd1	Msr1, Lpl, Scarb1, Pparg, Cd36
GO:0048552	regulation of metalloenzyme activity	6/1914	9.86253e-05	0.000878951	Cav1, Tmbim1, Timp1, Timp3, Cib1	Timp2
GO:0061081	positive regulation of myeloid leukocyte cytokine production involved in immune response	6/1914	9.86253e-05	0.000878951	Sema7a, Mif	Tlr2, Tlr4, Fcer1g, Cd36
GO:0070555	response to interleukin-1	17/1914	9.91286e-05	0.000881853	Saa3, Il1r1, Serpine1, Il1rn, Irg1, Ripk2, Ikbkb, Ccl3, Cx3cl1, Ccl4, Ccl17, Src, Il6	Fn1, Ccl6, Pycard, Ccl9
GO:0044110	growth involved in symbiotic interaction	9/1914	0.00010222	0.000902881	Il10, Il12b, Irf8	Tlr2, Camp, Pglyrp1, Lbp, Elane, Cd36
GO:0044116	growth of symbiont involved in interaction with host	9/1914	0.00010222	0.000902881	Il10, Il12b, Irf8	Tlr2, Camp, Pglyrp1, Lbp, Elane, Cd36
GO:0044117	growth of symbiont in host	9/1914	0.00010222	0.000902881	Il10, Il12b, Irf8	Tlr2, Camp, Pglyrp1, Lbp, Elane, Cd36
GO:0051354	negative regulation of oxidoreductase activity	9/1914	0.00010222	0.000902881	Cav1, Gstp1, Nosip, Eng, Atp2b4	Hp, Lrrk2, Cnr2, Prdx5
GO:0051170	nuclear import	40/1914	0.000105106	0.000924562	Pml, Adar, Parp10, Cdh1, Keap1, Hsp90ab1, Gbp4, Cherp, Slc9a1, Fbxw11, Emd, Stat3, Slc9a3r1, Bcl3, Nfkbib, Mtor, Hsp90aa1, Jun, Il6, Ptgs2	Tlr3, Igf1, Txnip, Nlrp3, Ptpn22, Il18, Tlr2, Hcls1, Mapk14, Tlr7, Il18r1, Tgfbr1, Tlr4, Pde2a, Nlrp12, Bmpr1a, Rbpms, Ipo7, Tcf7l2, Cd36
GO:0006925	inflammatory cell apoptotic process	8/1914	0.000105419	0.000924562	Il6	Ccr5, Cxcr2, Il18, Fcgr2b, St6gal1, Cd44, Anxa1
GO:0044130	negative regulation of growth of symbiont in host	8/1914	0.000105419	0.000924562	Il10, Il12b, Irf8	Tlr2, Camp, Lbp, Elane, Cd36
GO:0044146	negative regulation of growth of symbiont involved in interaction with host	8/1914	0.000105419	0.000924562	Il10, Il12b, Irf8	Tlr2, Camp, Lbp, Elane, Cd36
GO:0010821	regulation of mitochondrion organization	31/1914	0.000110564	0.00096797	Bcl2l11, Dcn, Rnf31, Micall2, March5, Cttn, Mief2, Gls2, Inf2, Kdr, Ppif, Bcl2l1, Bak1, Tspo	Mmp9, Igf1, Pid1, Hgf, Itgax, Hnmt, Lrrk2, Cyb5r1, Rac2, Pycard, Adrb2, Rhou, Plaur, Kcnn3, Acaa2, Slc17a9, Ddhd1
GO:0009895	negative regulation of catabolic process	34/1914	0.000117062	0.00102306	Pml, Il10, Hmox1, Serpine2, Mettl20, Bag6, Timp1, Nos2, Timp3, Tex14, Sirt6, Mad2l2, Stat3, Psmf1, Crtc3, Fyn, Ptpn3, Mtor, Wash1, Tspo, Ddit4, Atp2b4	Ptpn22, Timp2, Hp, Hfe, Lrrk2, Lepr, Ophn1, Bub1b, Mycbp2, Sdcbp, Cenpe, Gen1
GO:1901653	cellular response to peptide	32/1914	0.000117273	0.0010231	Cav1, Repin1, Foxo1, Shc1, Socs3, Ncoa5, Slc9a1, Casp4, Cish, Ripk2, Stat3, Socs1, Stat1, Stat5a, Wdtc1, Grb2, Baiap2, Src, Nr4a2	Igf1, Pid1, Ptpn22, Il18, Rnasel, Pak1, Prkcb, Rhoq, Ptpre, Nucb2, Ogt, Insr, Pparg
GO:0002287	alpha-beta T cell activation involved in immune response	13/1914	0.000118674	0.00103351	Batf, Gadd45g, Il23a, Tnfsf4, Ripk2, Foxp1, Bcl3, Il12b, Il6	Ccr2, Nlrp3, Il18r1, Anxa1
GO:0098586	cellular response to virus	10/1914	0.0001224	0.00106408	Ddx60, Lgals9, Dhx58, Bcl2l11, Adar, Ifih1, Bcl2l1, Flt3	Ikbke, Mapk14
GO:0033003	regulation of mast cell activation	12/1914	0.000127117	0.00110124	Hmox1, Unc13d	Fgr, Cd300lb, Cd84, Cd300a, Milr1, Rac2, Cnr2, Ptpre, Fcer1g, D6Wsu163e
GO:0045907	positive regulation of vasoconstriction	12/1914	0.000127117	0.00110124	Cav1, Cd38, Shc1, Gja1, Pde5a, Ptgs2	Tbxas1, Cysltr1, Alox5, Hrh2, Ptgs1, Npy1r
GO:2000649	regulation of sodium ion transmembrane transporter activity	11/1914	0.000129542	0.00112029	Cnksr3, Agrn, Slc9a1, Slc9a3r1, Ptpn3, Scn1b	Glrx, Stom, Atp1b1, Scn4b, Fxyd2
GO:0009185	ribonucleoside diphosphate metabolic process	18/1914	0.000135353	0.00116851	Prkaa2, Gapdhs, Sirt6, Stat3, Pfkp, Nudt9, Mif, Ddit4	Igf1, P2rx7, Hk2, Adpgk, Entpd1, Aldoc, Ogt, Insr, Eno3, Khk
GO:0034504	protein localization to nucleus	49/1914	0.000139643	0.00120345	Pml, Adar, Parp10, Cdh1, Keap1, Hsp90ab1, Gbp4, Dnajb6, Cherp, Slc9a1, Fbxw11, Emd, Arl2, Tor1aip2, Stat3, Fyn, Slc9a3r1, Bcl3, Nfkbib, Mtor, Hsp90aa1, Jun, Src, Lif, Mdm2, Il6, Ptgs2	Tlr3, Igf1, Txnip, Nlrp3, Ptpn22, Il18, Tlr2, Hcls1, Mapk14, Tlr7, Il18r1, Tgfbr1, Tlr4, Pde2a, Nlrp12, Ogt, Bmpr1a, Rbpms, Ipo7, Pygo1, Tcf7l2, Cd36
GO:0019229	regulation of vasoconstriction	16/1914	0.000141671	0.001217	Cav1, Cd38, Shc1, Gja1, Cx3cl1, Pde5a, Ptgs2	Tbxas1, Cysltr1, Dock5, Alox5, Hrh2, Mmp2, Ptgs1, Adm, Npy1r
GO:0048638	regulation of developmental growth	48/1914	0.000141705	0.001217	Bcl2l11, Agrn, Fgfr2, Sema7a, Gja1, Cdk5r1, Cttn, Men1, Sema4c, Slc6a4, Plxnd1, Stat3, Foxp1, Stat5a, Mtor, Ppard, Ppp2r3a, Lgmn, P2rx5, Fdps, Clasp2, Flt3	Fn1, Ccr5, Dusp6, Igf1, Apoe, C3, Mapk14, Sash3, Pi16, Tgfbr2, Ikzf1, Notch1, Arhgap4, Adrb2, Atrn, Ncam1, Sema6a, Mgll, Insr, Nrp1, Npy1r, Tcf7l2, Dscam, Lpar3, Plxna4, Cacna2d2
GO:0090407	organophosphate biosynthetic process	60/1914	0.000147075	0.00126094	Oasl2, Cmpk2, Dck, Etnk2, Pisd, Ampd2, Pcyt1a, Acot7, Flad1, Pank2, Nos2, Npr1, Tyms, Nmnat1, Etnk1, Stat3, Pi4k2a, Adora2a, Nmrk1, Mvk, Prps1, Chpt1, Ece1, Pla2g16, Ppard, Pcx, Pmvk, Fdps	Pid1, Lpcat2, Nt5e, Timp2, Apoe, Ak8, Nadk, Pygl, Adcy7, Sgms1, Ramp1, Abca1, Hexb, Sgms2, Adrb2, Entpd1, Gabbr1, Inpp4b, Pgap1, Pde2a, Adm, Pip5k1b, Nucb2, Adssl1, Calcrl, Lpgat1, Tkt, P2ry13, Agpat5, Ctps2, Abhd5, Idh1
GO:0042095	interferon-gamma biosynthetic process	7/1914	0.000147882	0.00126567	Gadd45g, Cd1d1, Il12b	Tlr8, Tlr3, Il18, Tlr7
GO:0051224	negative regulation of protein transport	33/1914	0.000149189	0.00127465	Lgals9, Pml, Parp10, Il10, Keap1, Tnfsf4, Rab11fip1, Rsad2, Gbp4, Fbxw11, Emd, Slamf1, Cx3cl1, Slc9a3r1, Nfkbib, Mtor, Tnfrsf9, Il6	Fn1, Nlrp3, Ptpn22, Tnfrsf21, Cd84, C5ar2, Lrrk2, Pde2a, Nlrp12, Ogt, Anxa1, Ucp2, Sox4, Cd36, Tnfrsf4
GO:0009991	response to extracellular stimulus	49/1914	0.000149829	0.00127792	Gatm, Dcn, Eif2ak2, Hmox1, Prkaa2, Serpinc1, Depdc5, Ddit3, Hamp, Foxo1, Gas2l1, Cttn, Kdr, Npy, Pip4k2c, Ripk2, Pim1, Vdr, Fstl1, Cpeb4, Clic5, Cdkn2b, Stat1, Mtor, Jun, Fosl1, Suox, Tspo, Nr4a2	Mmp9, Axl, P2rx7, Tlr2, Apoe, Klf10, Lrrk2, Fos, Adrb2, Ncoa1, Rasgrp4, Comt, Nucb2, Slc39a4, Pparg, Agl, Angptl4, Dnajc15, Slc17a9, Tcf7l2
GO:0006874	cellular calcium ion homeostasis	50/1914	0.000157779	0.00132971	Cav1, Itgav, Pml, Ednrb, Clstn1, Cd38, Kctd17, Ddit3, Cherp, Gja1, Fkbp1a, Kdr, Ubash3b, Anxa7, Cxcl1, Ccl3, Vdr, Bak1, Cd40, Atp2b4, Cxcl3	Ccr5, Clec4b1, Cxcr2, P2rx7, Apoe, C5ar1, Ccr1, Tgm2, C3ar1, Atp13a2, Gna15, Rasa3, Prkcb, Hexb, Tpcn1, Ptprc, Inpp4b, Trpm2, Tpcn2, Adm, Atp2a3, Nucb2, Atp1b1, Cib2, Slc8a1, Npy1r, Lpar3, Herpud1, Cd36
GO:0042346	positive regulation of NF-kappaB import into nucleus	8/1914	0.000158044	0.00132971	Ptgs2	Tlr3, Il18, Tlr2, Tlr7, Il18r1, Tlr4, Nlrp12
GO:0042506	tyrosine phosphorylation of Stat5 protein	8/1914	0.000158044	0.00132971	Cav1, Osm, Il23a, Il15, Fyn, Kit, Il12b	Igf1
GO:0044126	regulation of growth of symbiont in host	8/1914	0.000158044	0.00132971	Il10, Il12b, Irf8	Tlr2, Camp, Lbp, Elane, Cd36
GO:0044144	modulation of growth of symbiont involved in interaction with host	8/1914	0.000158044	0.00132971	Il10, Il12b, Irf8	Tlr2, Camp, Lbp, Elane, Cd36
GO:0045978	negative regulation of nucleoside metabolic process	8/1914	0.000158044	0.00132971	Sirt6, Ppif, Stat3, Tspo, Ddit4	Pid1, Entpd1, Dnajc15
GO:0061082	myeloid leukocyte cytokine production	8/1914	0.000158044	0.00132971	Hmox1, Sema7a, Kit, Mif	Tlr2, Tlr4, Fcer1g, Cd36
GO:1903579	negative regulation of ATP metabolic process	8/1914	0.000158044	0.00132971	Sirt6, Ppif, Stat3, Tspo, Ddit4	Pid1, Entpd1, Dnajc15
GO:0044724	single-organism carbohydrate catabolic process	20/1914	0.000161197	0.00135269	Prkaa2, Gapdhs, Sirt6, Stat3, Pfkp, Mif, Ddit4	Igf1, P2rx7, Pygl, Hk2, Adpgk, Hexb, Aldoc, Ogt, Insr, Eno3, Gm2a, Khk, Agl
GO:0038061	NIK/NF-kappaB signaling	12/1914	0.000161812	0.00135269	Tnfsf15, Eif2ak2, Tlr1, Nfkb2	Ptpn22, Tlr2, Ikbke, Chil1, Glrx, Tlr4, Nlrp12, Adgrg3
GO:0051196	regulation of coenzyme metabolic process	12/1914	0.000161812	0.00135269	Prkaa2, Gapdhs, Sirt6, Stat3, Mif, Me1, Ddit4	Igf1, P2rx7, Hsd11b1, Ogt, Insr
GO:0030032	lamellipodium assembly	14/1914	0.000161865	0.00135269	Rhod, Nckap1, Fscn1, Nck2, Mtor, Hsp90aa1, Ssh1, Kit	Fgd4, Ssh2, Ptpro, Spata13, Rac2, Parvb
GO:0001937	negative regulation of endothelial cell proliferation	10/1914	0.000164989	0.00137187	Cav1, Vash1, Acvrl1, Dll4, Gja1, Stat1, Eng	Apoe, Xdh, Tgfbr1
GO:0002675	positive regulation of acute inflammatory response	10/1914	0.000164989	0.00137187	Mif, Il6, Ptgs2	Ccr5, Fcgr1, C3, Fcgr3, Alox5ap, Ffar2, Fcer1g
GO:0042092	type 2 immune response	10/1914	0.000164989	0.00137187	Batf, Tnfsf4, Rsad2, Il31ra, Bcl3, Ido1, Il6	Ccr2, Nlrp3, Anxa1
GO:0001910	regulation of leukocyte mediated cytotoxicity	15/1914	0.000168334	0.00139427	Lgals9, Il23a, Cxcl5, Tap1, Cd1d1, Cxcl1, Stat5a, Tap2, Il12b, Pvr	P2rx7, Sh2d1b1, Ptprc, Klrk1, Ulbp1
GO:0042503	tyrosine phosphorylation of Stat3 protein	11/1914	0.000168865	0.00139427	Osm, Il23a, Il15, Socs1, Kit, Lif, Il12b, Il6	Csf1r, Il6ra, Il18
GO:0045646	regulation of erythrocyte differentiation	11/1914	0.000168865	0.00139427	Isg15, Gas2l1, Cdk6, Stat5a, Inhba	Mapk14, Inpp5d, Klf13, Mafb, Ets1, Hmgb2
GO:0007044	cell-substrate junction assembly	16/1914	0.000169087	0.00139427	Itgav, Enpp2, Lamc1, Itga5, Acvrl1, Rhod, Dapk3, Actn1, Cttn, Kdr, Src, Clasp2	Fn1, Tns1, Macf1, Tesk2
GO:0015908	fatty acid transport	16/1914	0.000169087	0.00139427	Acsl1, Mfsd2a, Repin1, Nos2, Mif, Slco3a1, Pla2g4f	P2rx7, Cyp4f18, Apoe, Hrh2, Map2k6, Slc27a4, Anxa1, Pparg, Cd36
GO:0050871	positive regulation of B cell activation	19/1914	0.000173933	0.00143184	Cd81, Tnfsf4, Cd38, Ticam1, Stat5a, Mif, Cd40, Il6	Sash3, Ikzf1, Tnfsf13b, Inpp5d, Ptprc, Tlr4, Bst1, Card11, Gpr183, Slc39a10, Tnfrsf4
GO:0045926	negative regulation of growth	37/1914	0.000181624	0.00149268	Pml, Il10, Frzb, Acvrl1, Foxk1, Serpine2, Gas2l1, Gng4, Gja1, Dcbld2, Cdk5r1, Apbb2, Men1, Sema4c, Slc6a4, Inhba, Zc3h12d, Ppard, Il12b, Lgmn, Irf8	Ccr5, Tlr2, Pi16, Tgfbr2, Camp, Arhgap4, Adrb2, Dcstamp, Sema6a, Cdkn2c, Pparg, Nrp1, Lbp, Tcf7l2, Elane, Cd36
GO:0006875	cellular metal ion homeostasis	59/1914	0.000182333	0.0014957	Cav1, Itgav, Pml, Ednrb, Hmox1, Clstn1, Cd38, Kctd17, Ddit3, Cherp, Hamp, Gja1, Fkbp1a, Slc9a1, Kdr, Ubash3b, Anxa7, Cxcl1, Ccl3, Vdr, Bak1, Cd40, Atp2b4, Cxcl3	Ccr5, Clec4b1, Cxcr2, P2rx7, Atp1a3, Apoe, C5ar1, Hfe, Ccr1, Tgm2, C3ar1, Atp13a2, Gna15, Rasa3, Prkcb, Hexb, Tpcn1, Ptprc, Inpp4b, Trpm2, Tpcn2, Adm, Atp2a3, Nucb2, Slc40a1, Atp1b1, Cib2, Slc39a4, Sgk3, Slc8a1, Slc39a10, Npy1r, Lpar3, Herpud1, Cd36
GO:0010878	cholesterol storage	6/1914	0.000183497	0.0014957	Ehd1	Msr1, Lpl, Scarb1, Pparg, Cd36
GO:0045414	regulation of interleukin-8 biosynthetic process	6/1914	0.000183497	0.0014957	Bcl3	Tlr8, Klf4, Tlr7, Tlr4, Elane
GO:0051852	disruption by host of symbiont cells	6/1914	0.000183497	0.0014957	Cxcl5, Cxcl1	Trem1, Trem3, Camp, Elane
GO:0051873	killing by host of symbiont cells	6/1914	0.000183497	0.0014957	Cxcl5, Cxcl1	Trem1, Trem3, Camp, Elane
GO:0072503	cellular divalent inorganic cation homeostasis	52/1914	0.000184896	0.00150463	Cav1, Itgav, Pml, Ednrb, Clstn1, Cd38, Kctd17, Ddit3, Cherp, Gja1, Fkbp1a, Kdr, Ubash3b, Anxa7, Cxcl1, Ccl3, Vdr, Bak1, Cd40, Atp2b4, Cxcl3	Ccr5, Clec4b1, Cxcr2, P2rx7, Apoe, C5ar1, Ccr1, Tgm2, C3ar1, Atp13a2, Gna15, Rasa3, Prkcb, Hexb, Tpcn1, Ptprc, Inpp4b, Trpm2, Tpcn2, Adm, Atp2a3, Nucb2, Atp1b1, Cib2, Slc39a4, Slc8a1, Slc39a10, Npy1r, Lpar3, Herpud1, Cd36
GO:1903038	negative regulation of leukocyte cell-cell adhesion	20/1914	0.000185684	0.00150857	Lgals9, Tnfsf4, Gstp1, Cd274, Btla, Adora2a, Pde5a, Zc3h12d, Il2ra, Ido1	Vsir, Ptpn22, Tnfrsf21, Tnfaip8l2, Hfe, Pag1, Cd300a, Spn, Cd44, Anxa1
GO:0044242	cellular lipid catabolic process	28/1914	0.000186564	0.00151077	Enpp2, Mettl20, Acot7, Ehhadh, Pnpla2, Lipe, Acot2, Mtor, Napepld, Pla2g4f, Cyp1b1	Smpdl3b, Cyp4f18, Apoe, Abcd2, Smpdl3a, Hexb, Adrb2, Lpl, Slc27a4, Scarb1, Mgll, Hexa, Gm2a, Pla2g15, Abhd5, Acaa2, Idh1
GO:0044843	cell cycle G1/S phase transition	28/1914	0.000186564	0.00151077	Pml, Susd2, E2f4, Pole, Men1, Gpr132, E2f5, Pim1, Rps27l, Cdkn2b, Inhba, Zc3h12d, Mdm2, Plk2, Ccnd2, Atp2b4	Pid1, Ccnd1, Rhou, Ctdspl, Bach1, Adam17, Plk3, Cdkn2c, Anxa1, Cdkn3, Aif1, Sox4
GO:0045444	fat cell differentiation	32/1914	0.000190178	0.00153753	Fabp4, Frzb, Ddit3, Foxo1, Socs1, Jag1, Mtor, Ppard, Atf5, Dusp10, Nr4a2, Ptgs2	Igf1, Cmklr1, Cebpd, Rgs2, Wdfy2, Mapk14, Rnasel, Klf4, Ccnd1, Wfdc21, Cebpa, Sort1, Adrb2, Ffar2, Zfp385a, Ap1s2, Nucb2, Pparg, Tcf7l2, Lrg1
GO:0032535	regulation of cellular component size	47/1914	0.00019113	0.00154271	Specc1l, Prex1, Hsp90ab1, E2f4, Sema7a, Scin, Nckap1, Cdk5r1, Cttn, Hax1, Inf2, Sema4c, Anxa7, Tpm1, Plxnd1, Nck2, Slc9a3r1, Cdc42ep2, Wdtc1, Mtor, Grb2, Hsp90aa1, Wash1, Baiap2, Ssh1, Clasp2	Fn1, Ccr5, Iqgap2, P2rx7, Apoe, Ssh2, Hcls1, Lamtor4, Gsn, Arhgap4, Gmfg, Pycard, Evl, Ano6, Sema6a, Mgll, Ogt, Nrp1, Dscam, Lpar3, Plxna4
GO:0009166	nucleotide catabolic process	17/1914	0.000194886	0.00157048	Prkaa2, Gapdhs, Sirt6, Stat3, Nudt9, Pde5a, Mif, Ddit4	Igf1, P2rx7, Nt5e, Pde2a, Pde1b, Ncf2, Upp1, Ogt, Insr
GO:0050766	positive regulation of phagocytosis	14/1914	0.00019739	0.00158808		Sirpb1a, Fcgr1, Pros1, C3, Fcgr3, Mertk, Fcgr2b, Camk1d, Pycard, Ano6, Fcer1g, Pparg, Lbp, Cd36
GO:0050868	negative regulation of T cell activation	19/1914	0.000201425	0.00160942	Lgals9, Tnfsf4, Cd274, Btla, Adora2a, Pde5a, Zc3h12d, Il2ra, Ido1	Vsir, Ptpn22, Tnfrsf21, Tnfaip8l2, Hfe, Pag1, Cd300a, Spn, Cd44, Anxa1
GO:0002438	acute inflammatory response to antigenic stimulus	9/1914	0.000201663	0.00160942	Il31ra	Fcgr1, Cxcr2, C3, Fcgr3, Fcgr2b, Spn, Fcer1g, Elane
GO:0002478	antigen processing and presentation of exogenous peptide antigen	9/1914	0.000201663	0.00160942	Tap1, Tapbp, Tap2	Ctse, Fcgr1, Fcgr3, Fcgr2b, Fcer1g, Unc93b1
GO:0045672	positive regulation of osteoclast differentiation	9/1914	0.000201663	0.00160942	Il23a, Ccl3, Il12b, Car2	Csf1r, Klf10, Ccr1, Fos, Notch2
GO:0046636	negative regulation of alpha-beta T cell activation	9/1914	0.000201663	0.00160942	Lgals9, Tnfsf4, Btla, Adora2a	Vsir, Hfe, Cd300a, Cd44, Anxa1
GO:0060491	regulation of cell projection assembly	24/1914	0.000202302	0.00161192	Cav1, Agrn, Myo10, Kctd17, Tbc1d30, Nckap1, Fscn1, Cdc42ep2, Fuz, Mtor, Hsp90aa1, Wash1, Ssh1, Kit, Src, Eps8l2	P2rx7, Ssh2, Arhgap24, Rhoq, Rac2, Evl, Tgfbr1, Mak
GO:0030003	cellular cation homeostasis	64/1914	0.000204111	0.00162251	Cav1, Itgav, Pml, Ednrb, Hmox1, Clstn1, Cd38, Kctd17, Ddit3, Cherp, Hamp, Gja1, Fkbp1a, Slc9a1, Kdr, Ubash3b, Anxa7, Cxcl1, Ccl3, Vdr, Bak1, Slc4a3, Cd40, Atp2b4, Car2, Cxcl3	Ccr5, Clec4b1, Cxcr2, P2rx7, Atp1a3, Apoe, C5ar1, Hfe, Ccr1, Tgm2, C3ar1, Atp13a2, Gna15, Lrrk2, Slamf8, Rasa3, Prkcb, Hexb, Tpcn1, Ptprc, Inpp4b, Trpm2, Tpcn2, Adm, Atp2a3, Nucb2, Slc40a1, Atp1b1, Cib2, Slc39a4, Sgk3, Slc8a1, Slc39a10, Slc26a11, Npy1r, Lpar3, Herpud1, Cd36
GO:0051193	regulation of cofactor metabolic process	12/1914	0.000204284	0.00162251	Prkaa2, Gapdhs, Sirt6, Stat3, Mif, Me1, Ddit4	Igf1, P2rx7, Hsd11b1, Ogt, Insr
GO:0001558	regulation of cell growth	52/1914	0.000210793	0.00167153	Pml, Cd81, Frzb, Acvrl1, Foxk1, Serpine2, Clstn1, Cd38, Il3ra, Gas2l1, Sema7a, Gng4, Gja1, Dcbld2, Slc9a1, Cdk5r1, Cttn, Apbb2, Cib1, Sema4c, Mad2l2, Plxnd1, Epb41l3, Mtor, Inhba, Zc3h12d, Ppard, Cryaa, Fdps, Clasp2	Fn1, Ccr5, Igf1, Apoe, Kazald1, Pi16, Pot1b, Arhgap4, Tgfbr1, Dcstamp, Cd44, Sema6a, Adam17, Mgll, Cdkn2c, Sgk3, Pparg, Nrp1, Sdcbp, Dscam, Lpar3, Plxna4
GO:0072507	divalent inorganic cation homeostasis	54/1914	0.000212868	0.00168529	Cav1, Itgav, Pml, Ednrb, Cnnm2, Clstn1, Cd38, Kctd17, Ddit3, Cherp, Gja1, Fkbp1a, Kdr, Ubash3b, Anxa7, Cxcl1, Ccl3, Vdr, Bak1, Mtss1, Cd40, Atp2b4, Cxcl3	Ccr5, Clec4b1, Cxcr2, P2rx7, Apoe, C5ar1, Ccr1, Tgm2, C3ar1, Atp13a2, Gna15, Rasa3, Prkcb, Hexb, Tpcn1, Ptprc, Inpp4b, Trpm2, Tpcn2, Adm, Atp2a3, Nucb2, Atp1b1, Cib2, Slc39a4, Slc8a1, Slc39a10, Npy1r, Lpar3, Herpud1, Cd36
GO:0071356	cellular response to tumor necrosis factor	20/1914	0.00021338	0.00168665	Pias4, Tjp2, Cib1, Irg1, Ikbkb, Cdip1, Ccl3, Cx3cl1, Stat1, Ccl4, Ccl17, Txndc17, Il6	Pid1, Tnfrsf21, Ccl6, Pycard, Dcstamp, Hipk1, Ccl9
GO:0019932	second-messenger-mediated signaling	33/1914	0.000216065	0.00170042	Cabyr, Ednrb, Tox3, Nos2, Fkbp1a, Slc9a1, Rapgef2, Kdr, Cib1, Crtc3, Slc9a3r1, Rasd1, Ccl4, Atp2b4	Ccr5, Itgal, Igf1, Cmklr1, Apoe, Rgs2, Trem2, Ksr2, Lrrk2, Adcy7, Pde2a, Tpcn2, Lat2, Ncam1, Cd8a, Atp1b1, Slc8a1, Pf4, Cd36
GO:0043434	response to peptide hormone	38/1914	0.000216857	0.00170042	Cav1, Gatm, Serpina1c, Repin1, Foxo1, Shc1, Eif2b2, Socs3, Ncoa5, Slc9a1, Cish, Stat3, Socs1, Stat1, Stat5a, Scly, Wdtc1, Mtor, Grb2, Baiap2, Src, Nr4a2	Igf1, Pid1, Il18, Trim16, Rnasel, Pak1, Sort1, Prkcb, Rhoq, Ptpre, Ggh, Nucb2, Ogt, Insr, Khk, Pparg
GO:0006066	alcohol metabolic process	42/1914	0.00021725	0.00170042	Enpp2, Prkaa2, Tnfsf4, Pcyt1a, Thrb, Cyb5r3, Vdr, Lipe, Mtmr7, Mvk, Snai1, Chpt1, Got1, Adh4, Hsd17b7, Sqle, Pmvk, Fdps, Cyp1b1	Smpdl3b, Lpcat2, Lrp1, Apoe, Dgat2, Sorl1, Rdh12, Cebpa, Smpdl3a, Cyb5r1, Sgms1, Acer3, Abca1, Lepr, Sgms2, Inpp4b, Cyp27a1, Sgpp1, Lbr, Scarb1, Pla2g15, Adh1, Lipa
GO:0032651	regulation of interleukin-1 beta production	11/1914	0.000217862	0.00170042	Pml, Gstp1, Casp4, Ccl3	Ccr5, Nlrp3, P2rx7, Trim16, Mefv, Nlrp1a, Pycard
GO:0042345	regulation of NF-kappaB import into nucleus	11/1914	0.000217862	0.00170042	Fbxw11, Nfkbib, Ptgs2	Tlr3, Nlrp3, Il18, Tlr2, Tlr7, Il18r1, Tlr4, Nlrp12
GO:0042348	NF-kappaB import into nucleus	11/1914	0.000217862	0.00170042	Fbxw11, Nfkbib, Ptgs2	Tlr3, Nlrp3, Il18, Tlr2, Tlr7, Il18r1, Tlr4, Nlrp12
GO:0046638	positive regulation of alpha-beta T cell differentiation	11/1914	0.000217862	0.00170042	Il23a, Tnfsf4, Cd1d1, Ripk2, Il6	Ccr2, Nlrp3, Sash3, Tgfbr2, Ikzf1, Anxa1
GO:0048662	negative regulation of smooth muscle cell proliferation	11/1914	0.000217862	0.00170042	Cav1, Hmox1, Il15, Npr1, Ppard, Il12b, Ndrg2	Klf4, Comt, Pparg, Aif1
GO:0006110	regulation of glycolytic process	10/1914	0.00021939	0.00170698	Prkaa2, Gapdhs, Sirt6, Stat3, Mif, Ddit4	Igf1, P2rx7, Ogt, Insr
GO:0019884	antigen processing and presentation of exogenous antigen	10/1914	0.00021939	0.00170698	Tap1, Cd1d1, Tapbp, Tap2	Ctse, Fcgr1, Fcgr3, Fcgr2b, Fcer1g, Unc93b1
GO:0043393	regulation of protein binding	29/1914	0.000220409	0.00171222	Ifit2, Cav1, Traf4, Il10, Agrn, Hsp90ab1, Ticam1, Flot1, Fkbp1a, Aida, Rapgef2, Men1, Tex14, Plxnd1, Bak1, Src, Plk2, Plcl2	Mmp9, Sorl1, Hfe, Lrrk2, Adrb2, Tgfbr1, Mfng, Camk1, Ica1, Tcf7l2, Herpud1
GO:0050673	epithelial cell proliferation	50/1914	0.000221372	0.00171702	Cav1, Vash1, Cdh1, Ednrb, Acvrl1, Dll4, Fgfr2, Gja1, Cdk6, Men1, Kdr, Btrc, Foxp1, Pygo2, Vdr, Cdkn2b, Stat1, Mtor, Ppard, Runx3, Jun, Kit, Areg, Mtss1, Eng, Ccnd2, Pgf, Il6	Igf1, Apoe, Xdh, C5ar1, C5ar2, Ccnd1, Notch1, Fabp7, Notch2, Tgfbr1, Ctsl, Scarb1, Cask, Bmpr1a, Rreb1, Hmgb2, Birc5, Mki67, Tcf7l2, Lrg1, Mmp12, Amica1
GO:0032731	positive regulation of interleukin-1 beta production	8/1914	0.000230512	0.00178476	Casp4, Ccl3	Ccr5, Nlrp3, P2rx7, Trim16, Nlrp1a, Pycard
GO:0072657	protein localization to membrane	51/1914	0.000230826	0.00178476	Nlgn2, Cdh1, Agrn, Ttc7b, Rab3ip, Atg4d, Tmbim1, Flot1, Pdzd11, Bag6, Hps6, Hgs, Fam126a, Tulp3, Cdk5r1, Dlg3, Rapgef2, Cib1, Itga3, Ikbkb, Tspan33, Myo1c, Slc9a3r1, Epb41l3, Bcl2l1, Zdhhc23, Hsp90aa1, Pkp2, Stxbp1, Tcaf2, Ramp3, Clasp2	Itgal, Pid1, Apoe, Trem2, Gsn, Pak1, Macf1, Rhoq, Ramp1, Itgb2, Tspan14, Fcer1g, Fyb, Stom, Ogt, Atp1b1, Vamp5, Lin7c, Dpp10
GO:0002544	chronic inflammatory response	7/1914	0.000233576	0.00179485	Il10, Gja1, Unc13d, Pde5a, Ido1	Cx3cr1, Camp
GO:0042508	tyrosine phosphorylation of Stat1 protein	7/1914	0.000233576	0.00179485	Osm, Il23a, Socs1, Kit, Lif, Il12b, Cd40
GO:0045624	positive regulation of T-helper cell differentiation	7/1914	0.000233576	0.00179485	Il23a, Tnfsf4, Ripk2, Il6	Ccr2, Nlrp3, Anxa1
GO:2000482	regulation of interleukin-8 secretion	7/1914	0.000233576	0.00179485		Ptpn22, C5ar2, Camp, Pycard, Ffar2, Anxa1, Fcnb
GO:0070664	negative regulation of leukocyte proliferation	16/1914	0.000238021	0.00182618	Lgals9, Il10, Gstp1, Cd274, Btla, Pde5a, Zc3h12d, Il2ra, Ido1	Vsir, Tnfrsf21, Fcgr2b, Cd300a, Spn, Inpp5d, Cd44
GO:0009132	nucleoside diphosphate metabolic process	20/1914	0.000244634	0.00187402	Cmpk2, Prkaa2, Gapdhs, Sirt6, Stat3, Pfkp, Nudt9, Mif, Ddit4	Igf1, P2rx7, Ak8, Hk2, Adpgk, Entpd1, Aldoc, Ogt, Insr, Eno3, Khk
GO:0006643	membrane lipid metabolic process	26/1914	0.000245478	0.00187759	Crem, St3gal3, Kit, B3gnt5, Itgb8, Cyp1b1	Smpdl3b, P2rx7, St8sia6, Smpdl3a, Sgms1, Acer3, Hexb, Sgms2, Cerk, B4galt6, Pgap1, St3gal4, Degs1, Sgpp1, St8sia1, Hexa, Gm2a, Pla2g15, Kdsr, Cers5
GO:0051604	protein maturation	43/1914	0.000250103	0.00191002	Pml, Serping1, Bcl2l11, Tnfsf15, Cdh1, Gzmn, Serpine2, Serpine1, Atg4d, Prkaca, Casp7, Tspan33, Rps27l, Stat1, Rps6ka2, Gzmb, Fuz, Bak1, Ece1, Src, Mdm2, Lgmn, Plat	Ctse, Nlrp3, P2rx7, Cpd, Sorl1, C3, Xdh, Asprv1, S100a9, Nlrc4, Lrrk2, Gsn, S100a8, Pycard, Tspan14, Ctsl, Pparg, Zmpste24, Birc5, Ero1lb
GO:0046939	nucleotide phosphorylation	18/1914	0.000251104	0.00191178	Cmpk2, Prkaa2, Gapdhs, Sirt6, Stat3, Pfkp, Mif, Ddit4	Igf1, P2rx7, Ak8, Hk2, Adpgk, Aldoc, Ogt, Insr, Eno3, Khk
GO:0060840	artery development	18/1914	0.000251104	0.00191178	Acvrl1, Dll4, Lox, Plxnd1, Mylk, Jag1, Hoxa1, Fuz, Eng	Lrp1, Apoe, Hpgd, Notch1, Tgfbr1, Pde2a, Ndst1, Nrp1, Sox4
GO:0034614	cellular response to reactive oxygen species	21/1914	0.000252438	0.00191899	Foxo1, Hsph1, Ppif, Src, Sod3, Il6, Nqo1, Cyp1b1	Axl, Hgf, Map3k5, Lrrk2, Glrx, Fos, Stk26, Prdx5, Mtr, Anxa1, Lcn2, Slc8a1, Cd36
GO:0001912	positive regulation of leukocyte mediated cytotoxicity	12/1914	0.000255895	0.00193933	Il23a, Cd1d1, Cxcl1, Stat5a, Tap2, Il12b, Pvr	P2rx7, Sh2d1b1, Ptprc, Klrk1, Ulbp1
GO:1902305	regulation of sodium ion transmembrane transport	12/1914	0.000255895	0.00193933	Cnksr3, Agrn, Slc9a1, Slc9a3r1, Ptpn3, Scn1b, Atp2b4	Glrx, Stom, Atp1b1, Scn4b, Fxyd2
GO:0051259	protein oligomerization	63/1914	0.000265784	0.00201121	Cav1, Cabyr, Bcl2l11, Scube3, Cdh1, Agrn, Crtc1, Trim21, Acvrl1, Shmt2, Hmox1, Prkaa2, Keap1, Nacc1, Kctd1, C1qtnf6, Flot1, Shkbp1, Gja1, Tnfaip1, Crtc2, Mief2, Slc6a4, Nufip1, Crtc3, Apoa1bp, Ehd1, Pfkp, Grb2, Src, Cryaa, Mif, Hist2h3c1, Me1, P2rx5, Lnx2, Gbp5, Tnfrsf9, Scube1	Mmp9, P2rx7, Sorl1, Mgst1, Ikbke, Tgm2, Alox5ap, Kctd12, Nlrc4, Olfm4, Gpx3, Evl, Entpd1, Kcnj10, Aldoc, Stom, Dgkd, Ogt, Insr, Lcn2, Angptl4, Hist1h3d, Cldn1, Hist1h3g
GO:0008277	regulation of G-protein coupled receptor protein signaling pathway	19/1914	0.000268022	0.00202506	Git1, Tulp3, Rgs1, Pde5a, Ece1, Ramp3, Atp2b4	Arrdc3, Rgs2, C3, Kctd12, Lrrk2, Rgs18, Ramp1, Adrb2, Rgs14, Adm, Mgll, Kctd12b
GO:0050678	regulation of epithelial cell proliferation	43/1914	0.000269061	0.00202815	Cav1, Vash1, Cdh1, Ednrb, Acvrl1, Dll4, Fgfr2, Gja1, Cdk6, Men1, Kdr, Foxp1, Pygo2, Vdr, Cdkn2b, Stat1, Mtor, Ppard, Runx3, Jun, Mtss1, Eng, Ccnd2, Pgf, Il6	Igf1, Apoe, Xdh, C5ar1, C5ar2, Ccnd1, Notch1, Tgfbr1, Ctsl, Cask, Bmpr1a, Rreb1, Hmgb2, Birc5, Tcf7l2, Lrg1, Mmp12, Amica1
GO:0032147	activation of protein kinase activity	35/1914	0.000269249	0.00202815	Tnfsf15, Cd81, Gadd45g, Eif2ak2, Il23a, Nek1, Shc1, Tlr1, Socs1, Gadd45b, Kit, Src, Il12b, Stk39	Hgf, P2rx7, Il6ra, Stk10, Fgd4, Map3k5, Cd300a, Lrrk2, Chil1, Pak1, Tgfbr2, Map2k6, Gab1, Stk26, Tgfbr1, Ptprc, Tlr4, Insr, Gadd45a, Prok2, Lpar3
GO:0030336	negative regulation of cell migration	32/1914	0.000275245	0.00206365	Dcn, Vash1, Acvrl1, Serpine1, Dll4, Il1rn, Hc, Timp1, Tpm1, Stat3, Slc9a3r1, Fuz, Ppard, Pkp2, Eng, Clasp2, Cyp1b1	Ccr5, Cx3cr1, Lrp1, Apoe, Srgap3, Cd300a, C5ar2, Klf4, Arap3, Notch1, Arhgap4, Evl, Dach1, Trp53inp1, Aif1
GO:0001779	natural killer cell differentiation	9/1914	0.000275625	0.00206365	Lgals9, Il15, Slamf1, Stat5a, Il15ra	Axl, Mertk, Ikzf1, Pglyrp1
GO:0038066	p38MAPK cascade	9/1914	0.000275625	0.00206365	Gadd45g, Hsph1, Gadd45b	Hgf, Ptpn22, Xdh, Map3k5, Mapk14, Gadd45a
GO:2000279	negative regulation of DNA biosynthetic process	9/1914	0.000275625	0.00206365	Pml, Acvrl1, Gja1, Dusp1, Men1, Src	Pot1b, Dach1, Pparg
GO:0042771	intrinsic apoptotic signaling pathway in response to DNA damage by p53 class mediator	11/1914	0.000278358	0.00207785	Pml, Bag6, Cdip1, Rps27l, Bcl3, Mif, Ddit4	Pycard, Zfp385a, Hipk1, Cd44
GO:1903792	negative regulation of anion transport	11/1914	0.000278358	0.00207785	Il1rn, Htr7, Mtor, Maob, Tcaf2	Cyp4f18, Apoe, Cd300a, Hrh2, Entpd1, Gabbr1
GO:0051851	modification by host of symbiont morphology or physiology	13/1914	0.000278917	0.0020789	Cxcl5, Smarcb1, Cxcl1, Ccl4, Jun, Pcx	Trem1, Apoe, Trem3, Camp, Ltf, Stom, Elane
GO:0045580	regulation of T cell differentiation	22/1914	0.000290111	0.00215908	Lgals9, Il23a, Tnfsf4, Cd1d1, Il15, Ripk2, Stat5a, Hsp90aa1, Tnfsf9, Il2ra, Il6	Ccr2, Il1rl2, Nlrp3, Sash3, Tgfbr2, Tespa1, Ikzf1, Ptprc, Card11, Cd44, Anxa1
GO:0034599	cellular response to oxidative stress	31/1914	0.000292181	0.00217124	Pml, Hmox1, Fut8, Foxo1, Hsph1, Ppif, Scly, Src, Nr4a2, Sod3, Il6, Nqo1, Cyp1b1	Axl, Hgf, Mgst1, Hp, Map3k5, Lrrk2, Aldh3b1, Glrx, Fos, Stk26, Trpm2, Prdx5, Mtr, Trp53inp1, Anxa1, Lcn2, Slc8a1, Cd36
GO:0016485	protein processing	40/1914	0.000297457	0.00220714	Pml, Serping1, Bcl2l11, Tnfsf15, Cdh1, Gzmn, Serpine2, Serpine1, Atg4d, Prkaca, Casp7, Rps27l, Stat1, Rps6ka2, Gzmb, Fuz, Bak1, Ece1, Src, Mdm2, Lgmn, Plat	Ctse, Nlrp3, P2rx7, Cpd, C3, Xdh, Asprv1, S100a9, Nlrc4, Lrrk2, Gsn, S100a8, Pycard, Ctsl, Pparg, Zmpste24, Birc5, Ero1lb
GO:0016049	cell growth	62/1914	0.000309168	0.00229061	Itgav, Pml, Cd81, Frzb, Acvrl1, Foxk1, Serpine2, Clstn1, Cd38, Il3ra, Gas2l1, Sema7a, Gng4, Gja1, Dcbld2, Slc9a1, Cdk5r1, Cttn, Apbb2, Sirt6, Cib1, Sema4c, Mad2l2, Plxnd1, Epb41l3, Mtor, Inhba, Zc3h12d, Ppard, Cryaa, Fdps, Il6, Clasp2, Tpbgl	Fn1, Ccr5, Igf1, Il6ra, Apoe, Kazald1, Pi16, Tgfbr2, Sgms1, Pot1b, Arhgap4, Notch2, Zeb2, Tgfbr1, Dcstamp, Rasgrp4, Cd44, Sema6a, Adam17, Mgll, Cdkn2c, Sgk3, Pparg, Nrp1, Sdcbp, Dscam, Lpar3, Plxna4
GO:0002583	regulation of antigen processing and presentation of peptide antigen	6/1914	0.000317059	0.00233861	Tap1, Tap2, Tapbpl	Hfe, Trem2, Pycard
GO:0042228	interleukin-8 biosynthetic process	6/1914	0.000317059	0.00233861	Bcl3	Tlr8, Klf4, Tlr7, Tlr4, Elane
GO:0050755	chemokine metabolic process	6/1914	0.000317059	0.00233861	Ticam1, Il6	Trem1, Tlr3, Trem3, Elane
GO:0006690	icosanoid metabolic process	20/1914	0.000319363	0.00234515	Mif, Pla2g4f, Ptgs2, Cyp1b1	Tbxas1, Cyp4f18, Tlr2, Hpgd, Alox5, Alox5ap, Cyp2a4, Daglb, Mgst2, Ggt5, Tlr4, Ptgs1, Mgll, Anxa1, Lta4h, Hpgds
GO:1901568	fatty acid derivative metabolic process	20/1914	0.000319363	0.00234515	Mif, Pla2g4f, Ptgs2, Cyp1b1	Tbxas1, Cyp4f18, Tlr2, Hpgd, Alox5, Alox5ap, Cyp2a4, Daglb, Mgst2, Ggt5, Tlr4, Ptgs1, Mgll, Anxa1, Lta4h, Hpgds
GO:1903524	positive regulation of blood circulation	20/1914	0.000319363	0.00234515	Cav1, Cd38, Shc1, Gja1, Nos2, Kdr, Tpm1, Pde5a, Ppard, Scpep1, Ptgs2	Tbxas1, Cysltr1, Rgs2, Alox5, Hrh2, Adrb2, Ptgs1, Adm, Npy1r
GO:0019693	ribose phosphate metabolic process	56/1914	0.000326082	0.00239095	Prkaa2, Ampd2, Acot7, Gapdhs, Pank2, Nos2, Npr1, Sirt6, Ppif, Stat3, Adora2a, Prps1, Pfkp, Nudt9, Pde5a, Ece1, Mif, Tspo, Ddit4	Igf1, Pid1, P2rx7, Nt5e, Timp2, Apoe, Lrrk2, Pygl, Hk2, Adcy7, Rhoq, Adpgk, Ramp1, Abca1, Adrb2, Entpd1, Gabbr1, Pde2a, Pde1b, Hsd11b1, Adm, Aldoc, Pgd, Nucb2, Rpia, Adssl1, Calcrl, Ogt, Insr, Tkt, P2ry13, Atp1b1, Eno3, Mcee, Khk, Dnajc15, Pf4
GO:0016125	sterol metabolic process	22/1914	0.000327497	0.00239778	Prkaa2, Tnfsf4, Thrb, Cyb5r3, Lipe, Mvk, Hsd17b7, Sqle, Pmvk, Fdps	Lrp1, Apoe, Dgat2, Sorl1, Cebpa, Cyb5r1, Abca1, Lepr, Cyp27a1, Lbr, Scarb1, Lipa
GO:0043372	positive regulation of CD4-positive, alpha-beta T cell differentiation	8/1914	0.000328086	0.00239855	Il23a, Tnfsf4, Ripk2, Il6	Ccr2, Nlrp3, Sash3, Anxa1
GO:0044770	cell cycle phase transition	44/1914	0.000328597	0.00239876	Pml, Susd2, E2f4, Pole, Men1, Smarcb1, Tex14, Gpr132, Mad2l2, E2f5, Pim1, Rps27l, Cdkn2b, Inhba, Nek6, Zc3h12d, Mdm2, Atf5, Plk2, Ccnd2, Clasp2, Atp2b4	Pid1, Ccnd1, Rhou, Pbx1, Ptprc, Ctdspl, Cdk14, Bach1, Xpc, Adam17, Plk3, Bub1b, Cdkn2c, Anxa1, Cenpf, Birc5, Cenpe, Cdkn3, Ccna2, Aif1, Gen1, Sox4
GO:0071248	cellular response to metal ion	18/1914	0.000336105	0.00244996	Fabp4, Cdh1, Hmox1, Rasa4, Junb, Ppif, Mylk, Jun	Fn1, Hfe, Alox5ap, Lrrk2, Gsn, Cebpa, Fos, Rasgrp2, Slc40a1, Pparg
GO:1903522	regulation of blood circulation	35/1914	0.000346037	0.00251866	Cav1, Agrn, Cd38, Shc1, Gja1, Nos2, Slc9a1, Kdr, Thrb, Tpm1, Cx3cl1, Pde5a, Ece1, Ppard, Cacna1b, Pkp2, Mdm2, Scpep1, Scn1b, Atp2b4, Ptgs2	Tbxas1, Cysltr1, Rgs2, Dock5, Alox5, Hrh2, Adrb2, Mmp2, Ptgs1, Adm, Atp1b1, Slc8a1, Npy1r, Scn4b
GO:0006953	acute-phase response	11/1914	0.000352413	0.00255757	Saa3, Ednrb, Il1rn, Stat3, Orm1, Il6, Ptgs2	Fn1, Ccr5, Hp, Lbp
GO:2000514	regulation of CD4-positive, alpha-beta T cell activation	11/1914	0.000352413	0.00255757	Lgals9, Il23a, Tnfsf4, Ripk2, Il6	Ccr2, Nlrp3, Vsir, Sash3, Cd44, Anxa1
GO:0002724	regulation of T cell cytokine production	7/1914	0.000355153	0.00256994	Tnfsf4, Rsad2, Slamf1	Nlrp3, Vsir, Hfe, Sash3
GO:0034138	toll-like receptor 3 signaling pathway	7/1914	0.000355153	0.00256994	Lgals9, Cav1, Flot1, Cd86	Tlr3, Ptpn22, Unc93b1
GO:0010574	regulation of vascular endothelial growth factor production	9/1914	0.000370686	0.00267844	Hc, Il6, Ndrg2, Ptgs2, Cyp1b1	Ccr2, C3, C5ar1, C3ar1
GO:0055074	calcium ion homeostasis	50/1914	0.000372177	0.0026853	Cav1, Itgav, Pml, Ednrb, Clstn1, Cd38, Kctd17, Ddit3, Cherp, Gja1, Fkbp1a, Kdr, Ubash3b, Anxa7, Cxcl1, Ccl3, Vdr, Bak1, Cd40, Atp2b4, Cxcl3	Ccr5, Clec4b1, Cxcr2, P2rx7, Apoe, C5ar1, Ccr1, Tgm2, C3ar1, Atp13a2, Gna15, Rasa3, Prkcb, Hexb, Tpcn1, Ptprc, Inpp4b, Trpm2, Tpcn2, Adm, Atp2a3, Nucb2, Atp1b1, Cib2, Slc8a1, Npy1r, Lpar3, Herpud1, Cd36
GO:0030811	regulation of nucleotide catabolic process	10/1914	0.000373808	0.00269316	Prkaa2, Gapdhs, Sirt6, Stat3, Mif, Ddit4	Igf1, P2rx7, Ogt, Insr
GO:1901615	organic hydroxy compound metabolic process	57/1914	0.000374904	0.00269714	Enpp2, Prkaa2, Tnfsf4, Pcyt1a, Pank2, Dao, Rapgef2, Npr1, Thrb, Cyb5r3, Slc22a21, Vdr, Lipe, Mtmr7, Mvk, Snai1, Chpt1, Got1, Maob, Ddt, Adh4, Hsd17b7, Sqle, Pmvk, Nr4a2, Fdps, Cyp1b1	Smpdl3b, Lpcat2, Cyp4f18, Lrp1, Apoe, Dgat2, Sorl1, Ldhb, Rdh12, Cebpa, Smpdl3a, Cyb5r1, Sgms1, Acer3, Ly6e, Abca1, Lepr, Zeb2, Sgms2, Hdc, Inpp4b, Comt, Cyp27a1, Pde1b, Sgpp1, Lbr, Scarb1, Pla2g15, Adh1, Lipa
GO:0051271	negative regulation of cellular component movement	36/1914	0.000377643	0.00271291	Dcn, Vash1, Acvrl1, Serpine1, Dll4, Il1rn, Hc, Timp1, Actn1, Sema4c, Tpm1, Stat3, Slc9a3r1, Fuz, Ppard, Pkp2, Eng, Clasp2, Cyp1b1	Ccr5, Cx3cr1, Lrp1, Apoe, Srgap3, Cd300a, C5ar2, Klf4, Arap3, Notch1, Arhgap4, Evl, Dach1, Trp53inp1, Sema6a, Nrp1, Aif1
GO:0008154	actin polymerization or depolymerization	28/1914	0.000378332	0.00271393	Specc1l, Prex1, Micall2, Scin, Nckap1, Cttn, Enah, Hax1, Tpm1, Nck2, Cdc42ep2, Mtor, Grb2, Wash1, Baiap2, Ssh1, Mtss1	Iqgap2, Ssh2, Hcls1, Gsn, Gmfg, Pycard, Evl, Diaph2, Mical1, Aif1, Mical3
GO:1901292	nucleoside phosphate catabolic process	18/1914	0.000387261	0.00277398	Prkaa2, Gapdhs, Sirt6, Stat3, Nudt9, Pde5a, Mif, Ddit4	Igf1, P2rx7, Nt5e, Entpd1, Pde2a, Pde1b, Ncf2, Upp1, Ogt, Insr
GO:0046850	regulation of bone remodeling	12/1914	0.000392823	0.00280976	Itgav, Cd38, Hamp, Gja1, Ubash3b, Car2	P2rx7, Csf1r, Inpp5d, Lepr, Dcstamp, Inpp4b
GO:0072330	monocarboxylic acid biosynthetic process	29/1914	0.000394614	0.00281851	Hacd3, Prkaa2, Acot7, Prkab2, Wdtc1, Mif, Fads2, Fads3, Pla2g4f, Ido1, Acss1, Ptgs2	Hacd4, Tbxas1, Ldhb, Alox5, Alox5ap, Mgst2, Elovl3, Lpl, Ggt5, Degs1, Ptgs1, Mgll, Anxa1, H2-Ke6, Lta4h, Hpgds, Dhrs9
GO:0007043	cell-cell junction assembly	15/1914	0.000404906	0.00288786	Cav1, Cdh1, Prkaca, Micall2, Gja1, Fscn1, Ikbkb, Myo1c, Epb41l3, Snai1, Pkp2, Ocln	Ptpro, Prkch, Cldn1
GO:0007015	actin filament organization	43/1914	0.000412436	0.00293735	Specc1l, Prex1, Rhod, Micall2, Scin, Nckap1, Actn1, Casp4, Cttn, Enah, Tnfaip1, Hax1, Mad2l2, Tpm1, Fscn1, Nck2, Cdc42ep2, Mtor, Grb2, Rhof, Wash1, Baiap2, Ssh1, Src, Cryaa, Mtss1, Clasp2	Iqgap2, Ssh2, Hcls1, Itgb5, Gsn, Pak1, Rac2, Fam101b, Gmfg, Pycard, Evl, Diaph2, Shroom1, Mical1, Aif1, Mical3
GO:0045453	bone resorption	14/1914	0.000414683	0.00294912	Itgav, Cd38, Hamp, Ubash3b, Src, Gpr55, Car2	P2rx7, Csf1r, Xdh, Rac2, Inpp5d, Adrb2, Dcstamp
GO:0031346	positive regulation of cell projection organization	47/1914	0.000431246	0.00306252	Nlgn2, Enpp2, Nckipsd, Agrn, Crtc1, Serpine2, Kctd17, Sema7a, Cxcl5, Nckap1, Ppp2r5b, Rapgef2, Itga3, Fscn1, Ikbkb, Fyn, Htr7, Lrp8, Cdc42ep2, Fuz, Mtor, Hsp90aa1, Wash1, Cul7, Baiap2, Kit, Src, Lif, Mif, Scn1b, Eps8l2	Fn1, Hgf, P2rx7, Apoe, Plxnb2, Camk1d, Rhoq, Rac2, Zeb2, Tgfbr1, Camk1, Lcn2, Rreb1, Nrp1, Dscam, Lpar3
GO:0071496	cellular response to external stimulus	29/1914	0.000433241	0.0030723	Cav1, Eif2ak2, Prkaa2, Depdc5, Hamp, Foxo1, Gas2l1, Pim1, Vdr, Cpeb4, Cdkn2b, Bag3, Mtor, Jun, Fosl1, Nr4a2	Mmp9, Axl, P2rx7, Klf10, Lrrk2, Fos, Ncoa1, Comt, Pde2a, Slc39a4, Angptl4, Dnajc15, Tcf7l2
GO:0015833	peptide transport	43/1914	0.000442054	0.00313032	Nlgn2, Il1rn, Slc15a3, Cd38, Gja1, Tap1, Nos2, Fbxw11, Slc9a3r1, Nfkbib, Tap2, Ppard, Lif, Slco3a1, Hmgn3, Il6, Car2, Ptgs2	Tlr3, Nlrp3, Il18, Tlr2, Hfe, S100a9, Tlr7, Glrx, S100a8, Il18r1, Abca1, Lepr, Gabbr1, Tlr4, Ffar2, Trpm2, Ica1, Nlrp12, Nucb2, Anxa1, Pparg, Ucp2, Birc5, Tcf7l2, Sox4
GO:0006090	pyruvate metabolic process	18/1914	0.000445025	0.00314687	Prkaa2, Gapdhs, Sirt6, Stat3, Pfkp, Mif, Pcx, Ddit4	Igf1, P2rx7, Ldhb, Hk2, Adpgk, Aldoc, Ogt, Insr, Eno3, Khk
GO:0060759	regulation of response to cytokine stimulus	16/1914	0.000451302	0.00318672	Zbp1, Cav1, Adar, Irf7, Il1rn, Parp9, Pias4, Ripk2, Socs1	Axl, Trem2, Klf4, Pycard, Ptprc, Hipk1, Pparg
GO:0002369	T cell cytokine production	8/1914	0.000456851	0.00321675	Tnfsf4, Rsad2, Slamf1, Il31ra	Nlrp3, Vsir, Hfe, Sash3
GO:0033137	negative regulation of peptidyl-serine phosphorylation	8/1914	0.000456851	0.00321675	Cav1, Cnksr3, Nck2, Bak1, Inpp5j, Ddit4	Hgf, Ogt
GO:0097193	intrinsic apoptotic signaling pathway	39/1914	0.000469636	0.00329161	Cav1, Pml, Bcl2l11, Hmox1, Ddit3, Bag6, Hsph1, Casp4, Pias4, Ppif, Cdip1, Nck2, Rps27l, Slc9a3r1, Bcl3, Bcl2l1, Rad9a, Snai1, Bak1, Src, Mif, Ddit4, Cyp1b1	Mmp9, Ikbke, Map3k5, S100a9, Lrrk2, S100a8, Dfna5, Pycard, Zfp385a, Hipk1, Sgpp1, E2f2, Cd44, Plaur, Herpud1, Ivns1abp
GO:0045981	positive regulation of nucleotide metabolic process	21/1914	0.000470109	0.00329161	Prkaa2, Gapdhs, Nos2, Npr1, Stat3, Adora2a, Ece1, Mif	Igf1, Pid1, P2rx7, Timp2, Apoe, Adcy7, Ramp1, Abca1, Adrb2, Adm, Calcrl, Insr, Pf4
GO:1900544	positive regulation of purine nucleotide metabolic process	21/1914	0.000470109	0.00329161	Prkaa2, Gapdhs, Nos2, Npr1, Stat3, Adora2a, Ece1, Mif	Igf1, Pid1, P2rx7, Timp2, Apoe, Adcy7, Ramp1, Abca1, Adrb2, Adm, Calcrl, Insr, Pf4
GO:0051493	regulation of cytoskeleton organization	54/1914	0.000470135	0.00329161	Cav1, Specc1l, Agrn, Bst2, Prex1, Map6d1, Rhod, Gas2l1, Dapk3, Hsph1, Scin, Nckap1, Cdk5r1, Cttn, Hax1, Afap1, Cib1, Arl2, Sbds, Tpm1, Fscn1, Nck2, Cdc42ep2, Mtor, Grb2, Wash1, Baiap2, Ssh1, Atf5, Inpp5j, Plk2, Mtss1, Parp3, Clasp2	Iqgap2, Csf1r, Fgr, Lrp1, Rgs2, Ssh2, Gda, Hcls1, Myo1f, Gsn, Pak1, Gmfg, Pycard, Evl, Ctsl, Knstrn, Mycbp2, Cenpe, Kif11, Gen1
GO:0032945	negative regulation of mononuclear cell proliferation	15/1914	0.000476697	0.00332349	Lgals9, Il10, Cd274, Btla, Pde5a, Zc3h12d, Il2ra, Ido1	Vsir, Tnfrsf21, Fcgr2b, Cd300a, Spn, Inpp5d, Cd44
GO:0050672	negative regulation of lymphocyte proliferation	15/1914	0.000476697	0.00332349	Lgals9, Il10, Cd274, Btla, Pde5a, Zc3h12d, Il2ra, Ido1	Vsir, Tnfrsf21, Fcgr2b, Cd300a, Spn, Inpp5d, Cd44
GO:0051341	regulation of oxidoreductase activity	15/1914	0.000476697	0.00332349	Lgals9, Cav1, Gstp1, Nosip, Rfk, Vdr, Eng, Atp2b4	Apoe, Hp, Lrrk2, Slamf8, Cnr2, Prdx5, Scarb1
GO:0006636	unsaturated fatty acid biosynthetic process	12/1914	0.000481736	0.00335391	Mif, Pla2g4f, Ptgs2	Tbxas1, Alox5, Alox5ap, Mgst2, Ggt5, Ptgs1, Anxa1, Lta4h, Hpgds
GO:0048246	macrophage chemotaxis	9/1914	0.000491203	0.00341503	Ednrb, Hc, Ccl3, Cx3cl1	Cx3cr1, Mtus1, Cmklr1, C5ar1, C3ar1
GO:0070613	regulation of protein processing	14/1914	0.000493347	0.00342514	Serping1, Cdh1, Serpine2, Serpine1, Prkaca, Rps6ka2, Fuz, Src, Mdm2	C3, Nlrc4, Lrrk2, Gsn, Birc5
GO:0000768	syncytium formation by plasma membrane fusion	13/1914	0.000496812	0.00343957	Cxcl9, Gcm1, Flot1, Stat1, Ehd1, Sh3pxd2a	Mapk14, Il1f9, Nfe2, Dcstamp, Cd53, Camk1, Cd44
GO:0051702	interaction with symbiont	13/1914	0.000496812	0.00343957	Cxcl5, Smarcb1, Cxcl1, Ccl4, Jun, Pcx	Trem1, Apoe, Trem3, Camp, Ltf, Stom, Elane
GO:1903321	negative regulation of protein modification by small protein conjugation or removal	18/1914	0.000510087	0.00352656	Cav1, Pml, Isg15, Parp10, Trim21, Gbp4, Tex14, Mad2l2, Fyn, Mtor, Tspo, Dnajb2	Hfe, Ogt, Bub1b, Cenpe, Gen1, Sox4
GO:0001780	neutrophil homeostasis	6/1914	0.000516297	0.00354481	Il6	Cxcr2, Il18, Fcgr2b, Cd44, Anxa1
GO:0007252	I-kappaB phosphorylation	6/1914	0.000516297	0.00354481	Saa3, Ikbkb	Tlr3, Tlr2, Tlr7, Tlr4
GO:0045821	positive regulation of glycolytic process	6/1914	0.000516297	0.00354481	Prkaa2, Gapdhs, Mif	Igf1, P2rx7, Insr
GO:0050857	positive regulation of antigen receptor-mediated signaling pathway	6/1914	0.000516297	0.00354481		Nfam1, Tespa1, Prkcb, Prkch, Ptprc, Slc39a10
GO:0055094	response to lipoprotein particle	6/1914	0.000516297	0.00354481	Cd81	Itgb2, Fcer1g, Adam17, Pparg, Cd36
GO:0002495	antigen processing and presentation of peptide antigen via MHC class II	7/1914	0.000522565	0.00357302		Ctse, Trem2, Fcgr2b, March1, Pycard, Fcer1g, Unc93b1
GO:0010743	regulation of macrophage derived foam cell differentiation	7/1914	0.000522565	0.00357302	Itgav	Msr1, Prkch, Lpl, Pparg, Pf4, Cd36
GO:0010884	positive regulation of lipid storage	7/1914	0.000522565	0.00357302	Hilpda, Ehd1	C3, Msr1, Lpl, Scarb1, Cd36
GO:0043297	apical junction assembly	11/1914	0.000550692	0.0037447	Cdh1, Prkaca, Micall2, Gja1, Ikbkb, Myo1c, Snai1, Pkp2, Ocln	Prkch, Cldn1
GO:0043300	regulation of leukocyte degranulation	11/1914	0.000550692	0.0037447	Lgals9, Hmox1, Unc13d	Ccr2, Fgr, Cd84, Cd300a, Pram1, Rac2, Fcer1g, D6Wsu163e
GO:0043470	regulation of carbohydrate catabolic process	11/1914	0.000550692	0.0037447	Prkaa2, Gapdhs, Sirt6, Stat3, Mif, Ddit4	Igf1, P2rx7, Hsd11b1, Ogt, Insr
GO:0043471	regulation of cellular carbohydrate catabolic process	11/1914	0.000550692	0.0037447	Prkaa2, Gapdhs, Sirt6, Stat3, Mif, Ddit4	Igf1, P2rx7, Hsd11b1, Ogt, Insr
GO:1903317	regulation of protein maturation	14/1914	0.000584351	0.00396815	Serping1, Cdh1, Serpine2, Serpine1, Prkaca, Rps6ka2, Fuz, Src, Mdm2	C3, Nlrc4, Lrrk2, Gsn, Birc5
GO:0090100	positive regulation of transmembrane receptor protein serine/threonine kinase signaling pathway	19/1914	0.000595588	0.00403893	Lgals9, Acvrl1, Men1, Kdr, Cdkn2b, Twsg1, Inhba, Eng	Vsir, Hfe, Notch1, Notch2, Tgfbr1, Adam17, Bmpr1a, Rbpms, Sdcbp, Bmp1, Lrg1
GO:0033559	unsaturated fatty acid metabolic process	20/1914	0.000598971	0.00405633	Mif, Pla2g4f, Ptgs2, Cyp1b1	Tbxas1, Cyp4f18, Tlr2, Hpgd, Alox5, Alox5ap, Cyp2a4, Daglb, Mgst2, Ggt5, Tlr4, Ptgs1, Mgll, Anxa1, Lta4h, Hpgds
GO:2000146	negative regulation of cell motility	32/1914	0.000600413	0.00406056	Dcn, Vash1, Acvrl1, Serpine1, Dll4, Il1rn, Hc, Timp1, Tpm1, Stat3, Slc9a3r1, Fuz, Ppard, Pkp2, Eng, Clasp2, Cyp1b1	Ccr5, Cx3cr1, Lrp1, Apoe, Srgap3, Cd300a, C5ar2, Klf4, Arap3, Notch1, Arhgap4, Evl, Dach1, Trp53inp1, Aif1
GO:1902743	regulation of lamellipodium organization	10/1914	0.000609496	0.00411638	Enpp2, Nckap1, Fscn1, Mtor, Hsp90aa1, Ssh1, Src	Ssh2, Rac2, Rreb1
GO:0036230	granulocyte activation	8/1914	0.000623736	0.00417844	Pi4k2a	Ccr2, Cxcr2, Myo1f, Cd300a, Pram1, Fcer1g, Tyrobp
GO:0042036	negative regulation of cytokine biosynthetic process	8/1914	0.000623736	0.00417844	Il10, Nmi, Bcl3, Il6	Klf4, Inpp5d, Nlrp12, Elane
GO:0045979	positive regulation of nucleoside metabolic process	8/1914	0.000623736	0.00417844	Prkaa2, Gapdhs, Stat3, Mif	Igf1, Pid1, P2rx7, Insr
GO:0060143	positive regulation of syncytium formation by plasma membrane fusion	8/1914	0.000623736	0.00417844	Cxcl9, Gcm1, Flot1, Ehd1	Mapk14, Dcstamp, Cd53, Camk1
GO:1900744	regulation of p38MAPK cascade	8/1914	0.000623736	0.00417844	Gadd45g, Hsph1, Gadd45b	Hgf, Ptpn22, Xdh, Map3k5, Gadd45a
GO:1903580	positive regulation of ATP metabolic process	8/1914	0.000623736	0.00417844	Prkaa2, Gapdhs, Stat3, Mif	Igf1, Pid1, P2rx7, Insr
GO:0010573	vascular endothelial growth factor production	9/1914	0.000642078	0.00428974	Hc, Il6, Ndrg2, Ptgs2, Cyp1b1	Ccr2, C3, C5ar1, C3ar1
GO:0032689	negative regulation of interferon-gamma production	9/1914	0.000642078	0.00428974	Lgals9, Il10, Tnfsf4, Cd274, Slamf1	Axl, Sh2d1b1, Pglyrp1, Tlr4
GO:0050691	regulation of defense response to virus by host	22/1914	0.000653409	0.00435957	Pml, Il23a, Il15, Traf3ip2, Stat2, Hilpda, Slc25a19, Mylk, Il12b, Hist2h3c1, Mtss1, Il23r	Trem1, Ptpn22, Serpinb10, Pycard, Ifnlr1, Stom, Atp1b1, Hist1h3d, Hist1h3g, Cd93
GO:0070997	neuron death	45/1914	0.00067071	0.004469	Bcl2l11, Agrn, Hmox1, Tox3, Hsp90ab1, Atn1, Ddit3, Hsph1, Casp7, Slc9a1, Cdk5r1, Kdr, Ikbkb, Stat3, Ccl3, Fyn, Cpeb4, Bcl2l1, Nsmf, Adora2a, Mtor, Jun, Stxbp1, Lgmn, Nr4a2, Ddit4, Il6, Nqo1	Ccr5, Axl, Igf1, Lrp1, Il18, Apoe, Sorl1, Tnfrsf21, C5ar1, Map3k5, Lrrk2, Trpm2, Ncf2, Srpk2, Btg2, Nrp1, Birc5
GO:0031668	cellular response to extracellular stimulus	26/1914	0.000679843	0.00452378	Eif2ak2, Prkaa2, Depdc5, Hamp, Foxo1, Gas2l1, Pim1, Vdr, Cpeb4, Cdkn2b, Mtor, Jun, Fosl1, Nr4a2	Mmp9, Axl, P2rx7, Klf10, Lrrk2, Fos, Ncoa1, Comt, Slc39a4, Angptl4, Dnajc15, Tcf7l2
GO:0006949	syncytium formation	13/1914	0.000710861	0.00471124	Cxcl9, Gcm1, Flot1, Stat1, Ehd1, Sh3pxd2a	Mapk14, Il1f9, Nfe2, Dcstamp, Cd53, Camk1, Cd44
GO:0044275	cellular carbohydrate catabolic process	13/1914	0.000710861	0.00471124	Prkaa2, Gapdhs, Sirt6, Stat3, Mif, Ddit4	Igf1, P2rx7, Pygl, Hsd11b1, Ogt, Insr, Agl
GO:0070373	negative regulation of ERK1 and ERK2 cascade	13/1914	0.000710861	0.00471124	Cav1, Cnksr3, Gstp1, Dusp1, Slc9a3r1, Lif, Ndrg2	Dusp6, Igf1, Klf4, Rgs14, Tlr4, Nlrp12
GO:0032868	response to insulin	28/1914	0.000726721	0.00480992	Repin1, Foxo1, Shc1, Socs3, Ncoa5, Slc9a1, Cish, Socs1, Stat1, Scly, Wdtc1, Mtor, Grb2, Baiap2, Src	Pid1, Rnasel, Pak1, Sort1, Prkcb, Rhoq, Ptpre, Ggh, Nucb2, Ogt, Insr, Khk, Pparg
GO:0071375	cellular response to peptide hormone stimulus	29/1914	0.000742971	0.00491093	Cav1, Repin1, Foxo1, Shc1, Socs3, Ncoa5, Slc9a1, Cish, Stat3, Socs1, Stat1, Stat5a, Wdtc1, Grb2, Baiap2, Src, Nr4a2	Igf1, Pid1, Il18, Rnasel, Pak1, Prkcb, Rhoq, Ptpre, Nucb2, Ogt, Insr, Pparg
GO:0002504	antigen processing and presentation of peptide or polysaccharide antigen via MHC class II	7/1914	0.000747183	0.00492565		Ctse, Trem2, Fcgr2b, March1, Pycard, Fcer1g, Unc93b1
GO:0043011	myeloid dendritic cell differentiation	7/1914	0.000747183	0.00492565	Batf, Batf2, Camk4, Tnfsf9	Tgfbr2, Notch2, Dcstamp
GO:0006814	sodium ion transport	30/1914	0.000754871	0.00495683	Cnksr3, Slc6a15, Slc6a8, Agrn, Serpine2, Slc9a1, Ikbkb, Cxcl1, Slc9a3r1, Ptpn3, Scn1b, Cpox, Atp2b4	Slc9a9, Atp1a3, Glrx, Adrb2, Trpm2, Ano6, Scnn1a, Stom, Slc9a7, Atp1b1, Sgk3, Slc8a1, Nedd4, Scn4b, Slc4a8, Fxyd2, Slc38a2
GO:0010001	glial cell differentiation	30/1914	0.000754871	0.00495683	Enpp2, Hdac11, Serpine2, Gcm1, Eif2b2, Stat3, Prdm8, Adora2a, Plpp3, Mtor, Lif, Atf5, Dusp10, Ndrg1, Gpc1, Spint1	Igf1, Tlr2, Itgam, Tnfrsf21, S100a9, Mir23a, Notch1, S100a8, Tlr4, Kcnj10, Pparg, Tcf7l2, Lgi4, Sox4
GO:0006913	nucleocytoplasmic transport	49/1914	0.000754908	0.00495683	Pml, Adar, Parp10, Cdh1, Keap1, Hsp90ab1, Gbp4, Prkaca, Cherp, Camk4, Slc9a1, Fbxw11, Emd, Stat3, Slc9a3r1, Bcl3, Nfkbib, Mtor, Ptpn14, Hsp90aa1, Jun, Mdm2, Il6, Ptgs2	Tlr3, Igf1, Txnip, Nlrp3, Ptpn22, Il18, Tlr2, Hcls1, Mapk14, Tlr7, Il18r1, Rgs14, Tgfbr1, Tlr4, Inpp4b, Pde2a, Camk1, Nlrp12, Frat1, Bmpr1a, Rbpms, Ipo7, Tcf7l2, Sox4, Cd36
GO:0002707	negative regulation of lymphocyte mediated immunity	10/1914	0.000766864	0.0050232	Lgals9, Tap1, Slamf1, Tap2	Vsir, Hfe, Fcgr2b, Spn, Sh2d1b1, Ptprc
GO:0042493	response to drug	32/1914	0.00076704	0.0050232	Prkaa2, Serpine1, Cd38, Dnmt1, Nos2, Junb, Kdr, Stat1, Mylk, Ccl4, Inhba, Jun	Mmp9, P2rx7, Atp1a3, Tlr2, Mgst1, Cybb, Slamf8, Tgfbr2, Prkcb, Fos, Rnf149, Lyst, Ncoa1, Pde2a, Mmp2, Ncam1, Ggh, Adam17, Lcn2, Hmgb2
GO:0042886	amide transport	44/1914	0.000784205	0.00512885	Nlgn2, Il1rn, Slc15a3, Cd38, Gja1, Tap1, Nos2, Fbxw11, Slc9a3r1, Nfkbib, Tap2, Ppard, Lif, Cptp, Slco3a1, Hmgn3, Il6, Car2, Ptgs2	Tlr3, Nlrp3, Il18, Tlr2, Hfe, S100a9, Tlr7, Glrx, S100a8, Il18r1, Abca1, Lepr, Gabbr1, Tlr4, Ffar2, Trpm2, Ica1, Nlrp12, Nucb2, Anxa1, Pparg, Ucp2, Birc5, Tcf7l2, Sox4
GO:0006869	lipid transport	38/1914	0.000789049	0.00515373	Cav1, Itgav, Acsl1, Mfsd2a, Repin1, Nos2, Slc9a3r1, Atp10a, Stx12, Inhba, Cptp, Mif, Tspo, Slco3a1, Pla2g4f, Selm	P2rx7, Cyp4f18, Lrp1, Apoe, Sorl1, Abca9, Msr1, Abca13, Hrh2, Map2k6, Abca1, Tnfaip8l3, Ano6, Atp8a1, Stard5, Slc27a4, Scarb1, Nucb2, Anxa1, Pparg, Lbp, Cd36
GO:0002883	regulation of hypersensitivity	6/1914	0.000800801	0.00518276		Fcgr1, C3, Fcgr3, Fcgr2b, Spn, Fcer1g
GO:0032495	response to muramyl dipeptide	6/1914	0.000800801	0.00518276	Ripk2, Jag1	Ptpn22, Mapk14, Nlrp1a, Notch1
GO:0042510	regulation of tyrosine phosphorylation of Stat1 protein	6/1914	0.000800801	0.00518276	Il23a, Socs1, Kit, Lif, Il12b, Cd40
GO:0044406	adhesion of symbiont to host	6/1914	0.000800801	0.00518276	Hsp90ab1, Gbp3, Gbp2, Gbp2b	Ltf, Scarb1
GO:0046827	positive regulation of protein export from nucleus	6/1914	0.000800801	0.00518276	Prkaca, Camk4, Emd, Mdm2	Camk1, Tcf7l2
GO:0051194	positive regulation of cofactor metabolic process	6/1914	0.000800801	0.00518276	Prkaa2, Gapdhs, Mif	Igf1, P2rx7, Insr
GO:0051197	positive regulation of coenzyme metabolic process	6/1914	0.000800801	0.00518276	Prkaa2, Gapdhs, Mif	Igf1, P2rx7, Insr
GO:0070838	divalent metal ion transport	52/1914	0.000803804	0.00519542	Cav1, Itgav, Pml, Cnnm2, Serpine1, Ddit3, Cherp, Gja1, Fkbp1a, Slc9a1, Ubash3b, Vdr, Cacnb3, Adora2a, Mylk, Tspan13, Ccl4, Bak1, Cacna1b, Tspo, Ramp3, Atp2b4, Ptgs2	Ccr5, Clec4b1, Igf1, P2rx7, Cysltr1, Hfe, Ccr1, Cd84, Lrrk2, Rasa3, Prkcb, Ramp1, Adrb2, Tpcn1, Ptprc, Trpm2, Ano6, Tpcn2, Atp2a3, Calcrl, Cask, Slc40a1, Atp1b1, Slc39a4, Slc8a1, Slc39a10, Best1, Lpar3, Cacna2d2
GO:0009896	positive regulation of catabolic process	43/1914	0.000806613	0.0052068	Trim30a, Dcn, Cd81, Trim21, Hmox1, Prkaa2, Bag6, Hamp, Foxo1, Ankib1, Gja1, Gapdhs, Kdr, Pip4k2c, Ripk2, Pnpla2, Ppp2r3a, Mdm2, Zfand2a, Plk2, Mif, Dnajb2, Tiparp	Igf1, P2rx7, Tlr2, Apoe, Sorl1, Abcd2, Mefv, Zfp36l2, Lrrk2, Adrb2, Rnf144a, Tpcn1, Trp53inp1, Btg2, Insr, Plk3, Abhd5, Cenpe, Nedd4, Herpud1
GO:0017038	protein import	42/1914	0.000828546	0.00534143	Pml, Adar, Parp10, Cdh1, Keap1, Hsp90ab1, Gbp4, Cherp, Slc9a1, Fbxw11, Emd, Stat3, Dnlz, Slc9a3r1, Bcl3, Nfkbib, Mtor, Hsp90aa1, Jun, Il6, Ptgs2	Tlr3, Igf1, Txnip, Nlrp3, Ptpn22, Il18, Tlr2, Apoe, Hcls1, Mapk14, Tlr7, Il18r1, Tgfbr1, Tlr4, Pde2a, Nlrp12, Bmpr1a, Rbpms, Ipo7, Tcf7l2, Cd36
GO:0043954	cellular component maintenance	8/1914	0.000836521	0.00536497	Mthfr, Pard6a, Cttn, Itga3, Pkp2, Mtss1	Csf1r, Apoe
GO:0050832	defense response to fungus	8/1914	0.000836521	0.00536497	Hamp, Npy, Cxcl1	Il17ra, Camp, Ltf, Clec4n, Elane
GO:1902745	positive regulation of lamellipodium organization	8/1914	0.000836521	0.00536497	Enpp2, Nckap1, Fscn1, Mtor, Hsp90aa1, Src	Rac2, Rreb1
GO:2000516	positive regulation of CD4-positive, alpha-beta T cell activation	8/1914	0.000836521	0.00536497	Il23a, Tnfsf4, Ripk2, Il6	Ccr2, Nlrp3, Sash3, Anxa1
GO:0007346	regulation of mitotic cell cycle	55/1914	0.000841045	0.00538703	Pml, Fgfr2, Nek1, Dapk3, Ints3, Nabp2, Tex14, Gpr132, Mad2l2, Sbds, Pim1, Trim35, Rps27l, Cdkn2b, Slc9a3r1, Bcl2l1, Stat5a, Rad9a, Ptpn3, Cul7, Nek6, Zc3h12d, Mdm2, Plk2, Stk39, Parp3	Igf1, Pid1, Stk10, Timp2, Ccnd1, Pak1, Map2k6, Stk26, Pbx1, Ctdspl, Xpc, Adam17, Insr, Plk3, Bub1b, Anxa1, Usp2, Espl1, Cenpf, Sdcbp, Birc5, Cenpe, Ccna2, Kif11, Aif1, Gen1, Sox4, Top2a, Nusap1
GO:0008361	regulation of cell size	27/1914	0.000847404	0.00542077	Hsp90ab1, E2f4, Sema7a, Cdk5r1, Cttn, Sema4c, Anxa7, Plxnd1, Slc9a3r1, Wdtc1, Mtor, Hsp90aa1, Clasp2	Fn1, Ccr5, P2rx7, Apoe, Lamtor4, Arhgap4, Ano6, Sema6a, Mgll, Ogt, Nrp1, Dscam, Lpar3, Plxna4
GO:0048008	platelet-derived growth factor receptor signaling pathway	12/1914	0.000855935	0.00546829	Slc9a3r1, Csrnp1, Tiparp, Clasp2, Plat	Txnip, Lrp1, F7, Glrx, Gab1, Rgs14, Nrp1
GO:0006816	calcium ion transport	47/1914	0.000859067	0.00548125	Cav1, Itgav, Pml, Serpine1, Ddit3, Cherp, Gja1, Fkbp1a, Slc9a1, Ubash3b, Vdr, Cacnb3, Adora2a, Mylk, Tspan13, Ccl4, Bak1, Cacna1b, Tspo, Ramp3, Atp2b4, Ptgs2	Ccr5, Clec4b1, Igf1, P2rx7, Cysltr1, Ccr1, Cd84, Lrrk2, Rasa3, Prkcb, Ramp1, Adrb2, Tpcn1, Ptprc, Trpm2, Ano6, Tpcn2, Atp2a3, Calcrl, Cask, Atp1b1, Slc8a1, Best1, Lpar3, Cacna2d2
GO:0001892	embryonic placenta development	19/1914	0.000861375	0.00548188	Itgav, Il10, Gcm1, Dnajb6, Fgfr2, Socs3, Junb, Erf, Snai1, Grb2, Lif, Spint1, St14	Cebpa, Gab1, Nfe2, Ncoa1, Adm, Slc8a1
GO:0008630	intrinsic apoptotic signaling pathway in response to DNA damage	19/1914	0.000861375	0.00548188	Pml, Bcl2l11, Hmox1, Bag6, Pias4, Cdip1, Rps27l, Bcl3, Bcl2l1, Rad9a, Snai1, Bak1, Mif, Ddit4	Ikbke, Pycard, Zfp385a, Hipk1, Cd44
GO:0006575	cellular modified amino acid metabolic process	28/1914	0.00086762	0.00551455	Vnn3, Gatm, Mthfr, Shmt2, Gstp1, Dnmt1, Gstt1, Tyms, Stat5a, Gstt3, Crtap, Ido1, Ocln, Atp2b4, Ido2	Mgst1, Sephs2, Padi4, Pcyox1, Gpx3, Mgst2, Ggt5, Ethe1, Comt, Mtr, Ggh, Idh1, Ero1lb
GO:0002244	hematopoietic progenitor cell differentiation	29/1914	0.000882491	0.00559474	Batf, Adar, Siglecg, Eif2ak2, Herc6, Scin, Meis1, Cdk6, Kdr, Cib1, Inhba, Kit, Tcaf2, Flt3	Cebpd, Pld4, Notch1, Rab7b, Ptprc, Fli1, Zfp385a, Arl11, Agpat5, Hmgb2, Pygo1, Pf4, Anln, Sox4, Top2a
GO:2000021	regulation of ion homeostasis	29/1914	0.000882491	0.00559474	Cav1, Itgav, Pml, Dcn, Ednrb, Ddit3, Cherp, Gja1, Fkbp1a, Kdr, Ubash3b, Adora2a, Ptpn3, Bak1, Src, Tspo, Stk39, Scn1b, Car2	Ccr5, Clec4b1, P2rx7, Lrrk2, Rasa3, Tpcn1, Ptprc, Comt, Tpcn2, Slc8a1
GO:0031098	stress-activated protein kinase signaling cascade	35/1914	0.000884132	0.005598	Traf4, Hacd3, Gadd45g, Eif2ak2, Gstp1, Il1rn, Nek1, Foxo1, Sh3rf1, Hsph1, Aida, Men1, Sema4c, Ripk2, Slamf1, Gadd45b, Stk39, Dusp10	Tlr3, Hgf, Stk10, Ptpn22, Fgd4, Xdh, Map3k5, Mapk14, Pak1, Map2k6, Gab1, Pycard, Zeb2, Stk26, Tlr4, Tlr6, Gadd45a
GO:0072511	divalent inorganic cation transport	52/1914	0.000899722	0.00568945	Cav1, Itgav, Pml, Cnnm2, Serpine1, Ddit3, Cherp, Gja1, Fkbp1a, Slc9a1, Ubash3b, Vdr, Cacnb3, Adora2a, Mylk, Tspan13, Ccl4, Bak1, Cacna1b, Tspo, Ramp3, Atp2b4, Ptgs2	Ccr5, Clec4b1, Igf1, P2rx7, Cysltr1, Hfe, Ccr1, Cd84, Lrrk2, Rasa3, Prkcb, Ramp1, Adrb2, Tpcn1, Ptprc, Trpm2, Ano6, Tpcn2, Atp2a3, Calcrl, Cask, Slc40a1, Atp1b1, Slc39a4, Slc8a1, Slc39a10, Best1, Lpar3, Cacna2d2
GO:0071417	cellular response to organonitrogen compound	53/1914	0.00091353	0.00576942	Cav1, Mir1948, Cdh1, Repin1, Dnmt1, Foxo1, Shc1, Socs3, Ncoa5, Slc9a1, Casp4, Rapgef2, Cish, Slc6a4, Ripk2, Stat3, Cpeb4, Bcl2l1, Socs1, Stat1, Stat5a, Nsmf, Wdtc1, Grb2, Baiap2, Ssh1, Src, Nr4a2, Atp2b4	Igf1, Pid1, Ptpn22, Il18, Tlr2, Trem2, Rnasel, Mirlet7d, Lamtor4, Mir15a, Lrrk2, Pak1, Prkcb, Rhoq, Mir107, Ptpre, Pde2a, Mmp2, Nucb2, Ogt, Insr, Cib2, Pparg, Slc8a1
GO:0010035	response to inorganic substance	50/1914	0.000919198	0.00579784	Cav1, Itgav, Gatm, Fabp4, Cdh1, Hmox1, Tnfsf4, Rasa4, Foxo1, Hsph1, Junb, Anxa7, Ppif, Mylk, Jun, Cryaa, Nr4a2, Sod3, Selm, Il6, Atp2b4, Nqo1, Cyp1b1	Fn1, Axl, Hgf, P2rx7, Xdh, Hp, Map3k5, Hfe, Alox5ap, Lrrk2, Gsn, Cebpa, Glrx, Fos, Stk26, Mmp2, Ncam1, Rasgrp2, Mtr, Ggh, Slc40a1, Anxa1, Lcn2, Khk, Pparg, Ucp2, Cd36
GO:0044282	small molecule catabolic process	35/1914	0.000951724	0.00599299	Enpp2, Mettl20, Acot7, Dao, Nos2, Ehhadh, Gls2, Lipe, Mtmr7, Auh, Acot2, Got1, Mtor, Adh4, Fah, Ido1, Atp2b4, Ido2	Smpdl3b, Cyp4f18, Apoe, Abcd2, Pcyox1, Smpdl3a, Pon3, Hdc, Inpp4b, Hibch, Slc27a4, Scarb1, Npl, Khk, Pla2g15, Adh1, Acaa2
GO:0051169	nuclear transport	49/1914	0.000954651	0.00599299	Pml, Adar, Parp10, Cdh1, Keap1, Hsp90ab1, Gbp4, Prkaca, Cherp, Camk4, Slc9a1, Fbxw11, Emd, Stat3, Slc9a3r1, Bcl3, Nfkbib, Mtor, Ptpn14, Hsp90aa1, Jun, Mdm2, Il6, Ptgs2	Tlr3, Igf1, Txnip, Nlrp3, Ptpn22, Il18, Tlr2, Hcls1, Mapk14, Tlr7, Il18r1, Rgs14, Tgfbr1, Tlr4, Inpp4b, Pde2a, Camk1, Nlrp12, Frat1, Bmpr1a, Rbpms, Ipo7, Tcf7l2, Sox4, Cd36
GO:0009620	response to fungus	10/1914	0.000956175	0.00599299	Hamp, Npy, Cxcl1, Bak1	Il17ra, Tlr2, Camp, Ltf, Clec4n, Elane
GO:0070542	response to fatty acid	10/1914	0.000956175	0.00599299	Prkaa2, Tnfsf4	P2ry6, Pid1, Tlr2, Dgat2, Ptger2, Tlr4, Ffar2, Cd36
GO:1901222	regulation of NIK/NF-kappaB signaling	10/1914	0.000956175	0.00599299	Tnfsf15, Eif2ak2, Tlr1	Ptpn22, Tlr2, Chil1, Glrx, Tlr4, Nlrp12, Adgrg3
GO:0030168	platelet activation	17/1914	0.000961359	0.00601789	Serpine2, Csrp1, Metap1, Ubash3b, Cx3cl1, Stxbp1	Axl, Apoe, Mertk, Tspan32, F5, Evl, Adrb2, Entpd1, Tlr4, Fcer1g, Pf4
GO:0015850	organic hydroxy compound transport	31/1914	0.000973126	0.00608387	Cav1, Slc6a8, Slc22a21, Slc6a4, Htr7, Slc9a3r1, Adora2a, Stx12, Maob, Selm	Lrp1, Emb, Apoe, Fcgr3, Cd300a, Msr1, Abca13, Prkcb, Slc16a7, Ly6e, Slc16a6, Abca1, Entpd1, Gabbr1, Pgap1, Fcer1g, Ptgs1, Scarb1, Nat8l, Nucb2, Cd36
GO:0000075	cell cycle checkpoint	26/1914	0.000987979	0.00616896	Pml, Nek1, Ints3, Nabp2, Tex14, Rps27l, Cdkn2b, Bcl2l1, Rad9a, Nek6, Mdm2, Plk2, Ndrg1	Mapk14, Dna2, Ccnd1, Xpc, Plk3, Bub1b, Dclre1b, Birc5, Cenpe, Casc5, Gen1, Sox4, Top2a
GO:0002279	mast cell activation involved in immune response	11/1914	0.00101612	0.00630505	Hmox1, Unc13d, Kit	Fgr, Cd84, Cd300a, Milr1, Rac2, Fcer1g, Lat2, D6Wsu163e
GO:0043303	mast cell degranulation	11/1914	0.00101612	0.00630505	Hmox1, Unc13d, Kit	Fgr, Cd84, Cd300a, Milr1, Rac2, Fcer1g, Lat2, D6Wsu163e
GO:0051930	regulation of sensory perception of pain	11/1914	0.00101612	0.00630505	Il10, Ednrb, Slc9a1, Mtor	Fcgr4, Adrb2, Tlr4, Comt, Kcnj10, Ncam1, Mgll
GO:0051931	regulation of sensory perception	11/1914	0.00101612	0.00630505	Il10, Ednrb, Slc9a1, Mtor	Fcgr4, Adrb2, Tlr4, Comt, Kcnj10, Ncam1, Mgll
GO:0090303	positive regulation of wound healing	11/1914	0.00101612	0.00630505	Serpine1, Mylk, Plpp3, Ppard	S100a9, F7, Tlr4, Ano6, Anxa1, Rreb1, Cd36
GO:0010508	positive regulation of autophagy	15/1914	0.00102092	0.0063269	Dcn, Trim21, Hmox1, Prkaa2, Foxo1, Kdr, Pip4k2c, Ripk2, Plk2	Tlr2, Mefv, Lrrk2, Adrb2, Tpcn1, Trp53inp1
GO:0001916	positive regulation of T cell mediated cytotoxicity	7/1914	0.00104175	0.00642392	Il23a, Cd1d1, Tap2, Il12b, Pvr	P2rx7, Ptprc
GO:0002931	response to ischemia	7/1914	0.00104175	0.00642392	Cav1, Cib1, Ppif, Cpeb4, Bcl2l1, Uchl1	Hk2
GO:0010742	macrophage derived foam cell differentiation	7/1914	0.00104175	0.00642392	Itgav	Msr1, Prkch, Lpl, Pparg, Pf4, Cd36
GO:0045671	negative regulation of osteoclast differentiation	7/1914	0.00104175	0.00642392	Tjp2, Ubash3b, Gpr55	Pilrb1, Inpp5d, Inpp4b, Mafb
GO:0019835	cytolysis	9/1914	0.00105728	0.00651159	Hc, Fgl2, Gzmb, Bak1, Serpinb9b	P2rx7, Lyz1, Lyz2, Pf4
GO:0031644	regulation of neurological system process	16/1914	0.00106839	0.0065637	Il10, Ednrb, Fgfbp3, Slc9a1, Mtor, Il6	Hgf, Fcgr4, Tnfrsf21, Mir23a, Adrb2, Tlr4, Comt, Kcnj10, Ncam1, Mgll
GO:0034332	adherens junction organization	16/1914	0.00106839	0.0065637	Itgav, Enpp2, Cdh1, Acvrl1, Rhod, Dapk3, Actn1, Cttn, Kdr, Pkp2, Src, Mtss1, Clasp2	Macf1, Hipk1, Tesk2
GO:0010632	regulation of epithelial cell migration	26/1914	0.00108172	0.00663742	Enpp2, Dcn, Vash1, Acvrl1, Serpine1, Dll4, Kdr, Cib1, Itga3, Plpp3, Glipr2, Jun, Src, Amot, Clasp2, Ptgs2	Ccr5, Mmp9, Apoe, Klf4, Tgfbr2, Notch1, Macf1, Evl, Ets1, Rreb1
GO:0031589	cell-substrate adhesion	39/1914	0.00108966	0.00667785	Itgav, Enpp2, Lamc1, Bcl2l11, Itga5, Acvrl1, Prex1, Serpine1, Rhod, Micall2, Dapk3, Actn1, Cttn, Cdk6, Men1, Kdr, Unc13d, Cib1, Itga3, Abi3bp, Ppard, Src, Edil3, Clasp2	Fn1, Itgal, Axl, Mertk, Itgb5, Olfm4, Notch1, Macf1, Rac2, Itgb2, St6gal1, Tesk2, Cask, Rreb1, Cd36
GO:0043114	regulation of vascular permeability	8/1914	0.00110383	0.00675636	Fgfbp3, Adora2a, Ccl4, Amot	Cxcr2, Il18, Pde2a, Adm
GO:0010975	regulation of neuron projection development	58/1914	0.00112252	0.00686233	Nlgn2, Nckipsd, Agrn, Crtc1, Serpine2, Prex1, Sema7a, Cxcl5, Sipa1l1, Ppp2r5b, Cdk5r1, Cttn, Rapgef2, Cib1, Sema4c, Itga3, Ikbkb, Plxnd1, Fyn, Htr7, Lrp8, Itm2c, Nsmf, Il15ra, Mtor, Cul7, Baiap2, Ssh1, Lif, Mdm2, Inpp5j, Plk2, Mif, Scn1b, Clasp2, Tpbgl	Fn1, Ccr5, Hgf, Lrp1, Apoe, Ssh2, Plxnb2, Klf4, Lrrk2, Camk1d, Arhgap4, Zeb2, Camk1, Sdc2, Sema6a, Mgll, Nrp1, Kif13b, Dscam, Lpar3, Nedd4, Plxna4
GO:0002281	macrophage activation involved in immune response	5/1914	0.00113296	0.00688375	Ticam1	Tlr3, Cx3cr1, Tyrobp, Lbp
GO:0044252	negative regulation of multicellular organismal metabolic process	5/1914	0.00113296	0.00688375	Ppard, Il6	Il6ra, Arrdc3, Pparg
GO:0048563	post-embryonic organ morphogenesis	5/1914	0.00113296	0.00688375	Bcl2l11, Kdr, Bak1	Mir23a, Myo7a
GO:0055098	response to low-density lipoprotein particle	5/1914	0.00113296	0.00688375	Cd81	Itgb2, Fcer1g, Pparg, Cd36
GO:0060263	regulation of respiratory burst	5/1914	0.00113296	0.00688375	Dusp10	Camk1d, Rac2, Insr, Lbp
GO:0031396	regulation of protein ubiquitination	30/1914	0.00113984	0.00690975	Cav1, Pml, Isg15, Parp10, Nmi, Hsp90ab1, Ticam1, Gbp4, Fkbp1a, Tex14, Mad2l2, Ripk2, Fyn, Mtor, Hsp90aa1, Wash1, Tspo, Dnajb2	Arrdc3, Ptpn22, Hfe, Lrrk2, Adrb2, Tgfbr1, Ogt, Bub1b, Cenpe, Herpud1, Gen1, Sox4
GO:0043062	extracellular structure organization	31/1914	0.00114002	0.00690975	Csgalnact1, Lamc1, Hsp90ab1, Dnajb6, Flot1, Lum, Fkbp1a, Lox, Apbb2, Tex14, Abi3bp, Fscn1, Bcl3, Nfkb2, Wash1, Eng, Clasp2, Spint1, Cyp1b1	Fn1, Mmp9, Tgfbi, Kazald1, Gsn, Notch1, Tgfbr1, Olfml2b, Ets1, Dpp4, Ero1lb, Cd36
GO:0000082	G1/S transition of mitotic cell cycle	25/1914	0.00115166	0.00697176	Pml, E2f4, Pole, Gpr132, E2f5, Pim1, Rps27l, Cdkn2b, Inhba, Zc3h12d, Mdm2, Plk2, Ccnd2	Pid1, Ccnd1, Rhou, Ctdspl, Bach1, Adam17, Plk3, Cdkn2c, Anxa1, Cdkn3, Aif1, Sox4
GO:0008654	phospholipid biosynthetic process	23/1914	0.00117206	0.00708662	Etnk2, Pisd, Pcyt1a, Etnk1, Pi4k2a, Mvk, Chpt1, Pla2g16, Ppard, Pcx, Pmvk, Fdps	Lpcat2, Sgms1, Hexb, Sgms2, Inpp4b, Pgap1, Pip5k1b, Lpgat1, Agpat5, Abhd5, Idh1
GO:0030031	cell projection assembly	48/1914	0.00117866	0.00711787	Cav1, Agrn, Myo10, Rab3ip, Kctd17, Nek1, Rhod, E2f4, Tbc1d30, Dbnl, Nckap1, Cttn, Rapgef2, Fscn1, Ttll1, Nck2, Slc9a3r1, Cdc42ep2, Ehd1, Mylk, Fuz, Mtor, Hsp90aa1, Wash1, Ssh1, Kit, Src, Eps8l2	P2rx7, Fgd4, Ssh2, Ptpro, Spata13, Fgd3, Arhgap24, Rhoq, Rac2, Evl, Parvb, Stk26, Tgfbr1, Ano6, Mak, Cep126, Tmem216, Lpar3, Aif1, Bbs9
GO:0010765	positive regulation of sodium ion transport	10/1914	0.00118211	0.00712374	Cnksr3, Slc9a1, Ikbkb, Cxcl1, Scn1b	Glrx, Adrb2, Atp1b1, Sgk3, Scn4b
GO:0010810	regulation of cell-substrate adhesion	26/1914	0.00118307	0.00712374	Enpp2, Itga5, Acvrl1, Prex1, Serpine1, Rhod, Dapk3, Cdk6, Men1, Kdr, Unc13d, Cib1, Itga3, Abi3bp, Src, Edil3, Clasp2	Fn1, Olfm4, Notch1, Macf1, Rac2, St6gal1, Cask, Rreb1, Cd36
GO:0002467	germinal center formation	6/1914	0.00119255	0.00712374	Unc13d, Bcl3, Nfkb2	Klhl6, Tnfsf13b, Adam17
GO:0002524	hypersensitivity	6/1914	0.00119255	0.00712374		Fcgr1, C3, Fcgr3, Fcgr2b, Spn, Fcer1g
GO:0002827	positive regulation of T-helper 1 type immune response	6/1914	0.00119255	0.00712374	Il23a, Ripk2, Il12b, Il23r	Ccr2, Anxa1
GO:0030813	positive regulation of nucleotide catabolic process	6/1914	0.00119255	0.00712374	Prkaa2, Gapdhs, Mif	Igf1, P2rx7, Insr
GO:0032823	regulation of natural killer cell differentiation	6/1914	0.00119255	0.00712374	Lgals9, Il15, Stat5a, Il15ra	Axl, Pglyrp1
GO:0035313	wound healing, spreading of epidermal cells	6/1914	0.00119255	0.00712374	Acvrl1, Clasp2	Arhgap24, Gsn, Rreb1, Mmp12
GO:0045064	T-helper 2 cell differentiation	6/1914	0.00119255	0.00712374	Batf, Tnfsf4, Bcl3, Il6	Nlrp3, Anxa1
GO:0035272	exocrine system development	12/1914	0.00122048	0.00726625	Cdh1, Fgfr2, Plxnd1, Twsg1, Ppdpf, Il6	Igf1, Hgf, Tgm2, Wls, Insr, Nrp1
GO:0001570	vasculogenesis	16/1914	0.0012208	0.00726625	Cav1, Fgfr2, Rapgef2, Junb, Kdr, Cul7, Eng, Amot, Tiparp	Xdh, Tgfbr2, Notch1, Asb4, Adm, Nrp1, Prok2
GO:0018210	peptidyl-threonine modification	16/1914	0.0012208	0.00726625	Spred2, Prkaca, Cdk5r1, Galnt2, Ripk2, Mtor, Stk39, Ddit4	Lrrk2, Chil1, Tgfbr2, Prkcb, Galnt3, Tgfbr1, Ppef2, Ogt
GO:0002448	mast cell mediated immunity	11/1914	0.00122939	0.00730859	Hmox1, Unc13d, Kit	Fgr, Cd84, Cd300a, Milr1, Rac2, Fcer1g, Lat2, D6Wsu163e
GO:0002286	T cell activation involved in immune response	18/1914	0.00123953	0.0073601	Batf, Clec4e, Gadd45g, Il23a, Tnfsf4, Ripk2, Foxp1, Bcl3, Il12b, Il6	Ccr2, Itgal, Nlrp3, Il18r1, Fcer1g, Clec4d, Ifna4, Anxa1
GO:0042770	signal transduction in response to DNA damage	14/1914	0.00128178	0.00760185	Batf, Pml, Spred2, Mad2l2, Bcl3, Snai1, Grb2, Mdm2, Mif	Mapk14, Zfp385a, Cd44, Gadd45a, Sox4
GO:0050851	antigen receptor-mediated signaling pathway	21/1914	0.00128394	0.00760558	Cd38, Rnf31, Ripk2, Fyn, Cacnb3, Plcl2	Ptpn22, Tnfrsf21, Nfam1, Themis2, Lcp2, Cd300a, Klhl6, Lpxn, Tespa1, Prkcb, Prkch, Ptprc, Lat2, Slc39a10, Cd79b
GO:0007204	positive regulation of cytosolic calcium ion concentration	34/1914	0.00129018	0.00761696	Cav1, Itgav, Pml, Ednrb, Cd38, Ddit3, Cherp, Gja1, Fkbp1a, Kdr, Ubash3b, Cxcl1, Ccl3, Bak1, Cxcl3	Ccr5, Clec4b1, Cxcr2, P2rx7, C5ar1, Ccr1, Tgm2, C3ar1, Gna15, Rasa3, Tpcn1, Ptprc, Trpm2, Tpcn2, Adm, Cib2, Slc8a1, Lpar3, Cd36
GO:0006887	exocytosis	40/1914	0.00129145	0.00761696	Lgals9, Stxbp6, Hmox1, Rab11fip1, Pdzd11, Hgs, Bloc1s6, Unc13d, Pi4k2a, Syt7, Wash1, Kit, Stxbp1, Clasp2	Ccr2, P2rx7, Fgr, Spink2, Ccr1, Myo1f, Cd84, Cd300a, Lrrk2, Pak1, Milr1, Notch1, Glrx, Pram1, Rac2, Fcer1g, Lat2, Ncam1, Exoc6, Scamp5, Anxa1, D6Wsu163e, Sdcbp, Slc17a9, Lin7c, Mical3
GO:0009100	glycoprotein metabolic process	40/1914	0.00129145	0.00761696	Csgalnact1, Dcn, Parp10, Gnptab, Fut8, Il15, Fbxo6, St3gal3, Sirt6, Galnt2, Extl1, B3galnt1, Ppard, Galnt10, B3gnt5, Parp3, Gpc1, Gal3st2, Tiparp	Igf1, Asgr2, Man2a2, Mamdc2, St8sia6, Galnt3, Ramp1, B3gnt8, Man1c1, Man2a1, St3gal4, Manba, St6gal1, Ogt, Insr, Gcnt1, St8sia1, Fut7, C1galt1, Csgalnact2, Tcf7l2
GO:0022612	gland morphogenesis	23/1914	0.001292	0.00761696	Cav1, Pml, Cdh1, Fgfr2, Btrc, Plxnd1, Vdr, Slc9a3r1, Stat5a, Twsg1, Src, Areg, Il6	Igf1, Hgf, Tgm2, Tgfbr2, Notch1, Notch2, Mmp2, Cd44, Nrp1, Mki67
GO:0072521	purine-containing compound metabolic process	58/1914	0.0013056	0.00768803	Oasl2, Pnp2, Prkaa2, Ampd2, Acot7, Dnmt1, Gapdhs, Pank2, Nos2, Npr1, Sirt6, Ppif, Stat3, Nt5c3, Adora2a, Prps1, Pfkp, Nudt9, Pde5a, Ece1, Mif, Tspo, Ddit4, Ocln	Igf1, Pid1, P2rx7, Nt5e, Timp2, Apoe, Xdh, Gda, Lrrk2, Hk2, Adcy7, Rhoq, Adpgk, Ramp1, Abca1, Adrb2, Entpd1, Gabbr1, Pde2a, Pde1b, Adm, Aldoc, Nucb2, Adssl1, Calcrl, Ogt, Insr, P2ry13, Atp1b1, Eno3, Mcee, Khk, Dnajc15, Pf4
GO:0044106	cellular amine metabolic process	20/1914	0.0013312	0.0078116	Enpp2, Pcyt1a, Smox, Chpt1, Maob, Nr4a2, Ido1, Atp2b4, Ido2	Smpdl3b, Lpcat2, Smpdl3a, Sgms1, Sgms2, Hdc, Comt, Pde1b, Scarb1, Pla2g15, Sat1
GO:0050709	negative regulation of protein secretion	20/1914	0.0013312	0.0078116	Lgals9, Pml, Il10, Tnfsf4, Rab11fip1, Rsad2, Slamf1, Cx3cl1, Tnfrsf9, Il6	Fn1, Nlrp3, Ptpn22, Tnfrsf21, Cd84, C5ar2, Nlrp12, Anxa1, Ucp2, Tnfrsf4
GO:0072659	protein localization to plasma membrane	31/1914	0.00133131	0.0078116	Cdh1, Ttc7b, Tmbim1, Flot1, Pdzd11, Fam126a, Tulp3, Rapgef2, Cib1, Itga3, Ikbkb, Tspan33, Slc9a3r1, Epb41l3, Bcl2l1, Zdhhc23, Pkp2, Stxbp1, Ramp3, Clasp2	Pid1, Trem2, Rhoq, Ramp1, Tspan14, Fcer1g, Fyb, Atp1b1, Vamp5, Lin7c, Dpp10
GO:0097028	dendritic cell differentiation	9/1914	0.0013342	0.00781748	Batf, Batf2, Camk4, Tnfsf9, Flt3	Trem2, Tgfbr2, Notch2, Dcstamp
GO:0031331	positive regulation of cellular catabolic process	36/1914	0.00133546	0.00781748	Dcn, Cd81, Trim21, Hmox1, Prkaa2, Hamp, Foxo1, Ankib1, Gapdhs, Kdr, Pip4k2c, Ripk2, Pnpla2, Mdm2, Zfand2a, Plk2, Mif, Dnajb2	Igf1, P2rx7, Tlr2, Apoe, Abcd2, Mefv, Zfp36l2, Lrrk2, Adrb2, Rnf144a, Tpcn1, Trp53inp1, Btg2, Insr, Plk3, Abhd5, Cenpe, Herpud1
GO:0038034	signal transduction in absence of ligand	15/1914	0.00135244	0.00789826	Itgav, Bcl2l11, Mknk2, Dapk3, Cx3cl1, Fyn, Bag3, Bcl2l1, Bak1, Inhba	Igf1, Cx3cr1, Lcn2, Sgk3, Pf4
GO:0097192	extrinsic apoptotic signaling pathway in absence of ligand	15/1914	0.00135244	0.00789826	Itgav, Bcl2l11, Mknk2, Dapk3, Cx3cl1, Fyn, Bag3, Bcl2l1, Bak1, Inhba	Igf1, Cx3cr1, Lcn2, Sgk3, Pf4
GO:0031397	negative regulation of protein ubiquitination	16/1914	0.00139116	0.00811484	Cav1, Pml, Isg15, Parp10, Gbp4, Tex14, Mad2l2, Fyn, Mtor, Tspo	Hfe, Ogt, Bub1b, Cenpe, Gen1, Sox4
GO:0006639	acylglycerol metabolic process	18/1914	0.00139462	0.00812549	Cav1, Acsl1, Pank2, Thrb, Dgkk, Pnpla2, Lipe	Apoe, Dgat2, C3, Lpl, Scarb1, Dgkd, Mgll, Agpat5, Abhd5, Tcf7l2, Cd36
GO:0046620	regulation of organ growth	17/1914	0.00140349	0.00816753	Bcl2l11, Fgfr2, Gja1, Men1, Slc6a4, Foxp1, Mtor, Fdps	Dusp6, Mapk14, Sash3, Pi16, Tgfbr2, Notch1, Ncam1, Tcf7l2, Cacna2d2
GO:0032660	regulation of interleukin-17 production	7/1914	0.00142033	0.00824622	Il23a, Tnfsf4, Il15, Il12b	Il18, Tlr2, Tlr4
GO:0090077	foam cell differentiation	7/1914	0.00142033	0.00824622	Itgav	Msr1, Prkch, Lpl, Pparg, Pf4, Cd36
GO:0050680	negative regulation of epithelial cell proliferation	21/1914	0.00142377	0.00825652	Cav1, Vash1, Cdh1, Acvrl1, Dll4, Fgfr2, Gja1, Cdk6, Men1, Vdr, Cdkn2b, Stat1, Ppard, Runx3, Mtss1, Eng	Apoe, Xdh, Tgfbr1, Ctsl, Cask
GO:0022617	extracellular matrix disassembly	8/1914	0.00143511	0.0082836	Lamc1, Flot1, Fscn1, Wash1, Eng, Clasp2	Ets1, Dpp4
GO:0032620	interleukin-17 production	8/1914	0.00143511	0.0082836	Il23a, Tnfsf4, Il15, Il12b	Il18, Tlr2, Tlr4, Mr1
GO:0045577	regulation of B cell differentiation	8/1914	0.00143511	0.0082836	Stat5a, Flt3	Nfam1, Ikzf1, Inpp5d, Ptprc, Mir150, Card11
GO:0045662	negative regulation of myoblast differentiation	8/1914	0.00143511	0.0082836	Ddit3, Ccl17, Ppard	Il18, Notch1, Il1f9, Mbnl3, Ccl9
GO:0030100	regulation of endocytosis	30/1914	0.00144481	0.00832746	Cav1, Itgav, Serpine1, Flot1, Src	Sirpb1a, Axl, Fcgr1, Fgr, Unc119, Pros1, C3, Fcgr3, Mertk, Hfe, Siglece, Fcgr2b, Cd300a, Camk1d, Pot1b, Pycard, Ano6, Fcer1g, Scarb1, Ophn1, Scamp5, Pparg, Sdcbp, Lbp, Cd36
GO:1901616	organic hydroxy compound catabolic process	12/1914	0.00144607	0.00832746	Enpp2, Mtmr7, Adh4	Smpdl3b, Cyp4f18, Apoe, Smpdl3a, Inpp4b, Comt, Scarb1, Pla2g15, Adh1
GO:0050854	regulation of antigen receptor-mediated signaling pathway	10/1914	0.00144976	0.0083294	Plcl2	Ptpn22, Nfam1, Cd300a, Lpxn, Tespa1, Prkcb, Prkch, Ptprc, Slc39a10
GO:0050873	brown fat cell differentiation	10/1914	0.00144976	0.0083294	Fabp4, Mtor, Dusp10, Ptgs2	Rgs2, Mapk14, Cebpa, Adrb2, Pparg, Lrg1
GO:0009636	response to toxic substance	24/1914	0.00147219	0.00844852	Eif2ak2, Abtb2, Gstt1, Slc6a4, Ccl4, Bak1, Scn1b, Txndc17, Nr4a2, Pla2g4f, Sod3, Nqo1, Cyp1b1	Apoe, Mgst1, Gpx3, Mgst2, Pon3, Prdx5, Vkorc1, Lcn2, Ets1, Ephx1, Cd36
[truncated: 505 more rows]

## Sheet: Mix C GO
ID	Description	GeneRatio	P Value	P Adjusted	Up-regulated	Down-regulated
[truncated: 1,120 more rows]

[truncated: 1 more sheets: Mix D GO]
